# Supplementary material for: Synthesis, Characterization and Photoactivation Studies on the Novel Pt(IV)-Based [Pt(OCOCH3)3(phterpy)] Complex
Source: Int J Mol Sci. 2023 Jan 6;24(2):1106. doi: 10.3390/ijms24021106 (PMC9864011; doi:10.3390/ijms24021106)
Supplement: Supplementary file 1 [file ijms-24-01106-s001.zip]

Archive with 5 entries (5 files):
- Canil_SupplementaryInfo_2023-01-05.pdf
- checkcif_1.pdf
- checkcif_2.pdf
- CIF.cif
- platerac_0m.cif
