# Supplementary material for: Synthesis, Characterization and Photoactivation Studies on the Novel Pt(IV)-Based [Pt(OCOCH3)3(phterpy)] Complex
Source: Int J Mol Sci. 2023 Jan 6;24(2):1106. doi: 10.3390/ijms24021106 (PMC9864011; doi:10.3390/ijms24021106)
Supplement: Supplementary file 1 [file ijms-24-01106-s001.zip › CIF.cif]

 
data_shelx
 
_audit_creation_method            'SHELXL-2014/7'
_shelx_SHELXL_version_number      '2014/7'
_chemical_name_systematic         ?
_chemical_name_common             ?
_chemical_melting_point           ?
_chemical_formula_moiety          'C21 H15 I N3 Pt, C F3 O3 S' 
_chemical_formula_sum             'C22 H15 F3 I N3 O3 Pt S' 
_chemical_formula_weight          780.42
      
loop_
 _atom_type_symbol
 _atom_type_description
 _atom_type_scat_dispersion_real
 _atom_type_scat_dispersion_imag
 _atom_type_scat_source
 'C'  'C'   0.0033   0.0016
 'International Tables Vol C Tables 4.2.6.8 and 6.1.1.4'
 'H'  'H'   0.0000   0.0000
 'International Tables Vol C Tables 4.2.6.8 and 6.1.1.4'
 'N'  'N'   0.0061   0.0033
 'International Tables Vol C Tables 4.2.6.8 and 6.1.1.4'
 'O'  'O'   0.0106   0.0060
 'International Tables Vol C Tables 4.2.6.8 and 6.1.1.4'
 'F'  'F'   0.0171   0.0103
 'International Tables Vol C Tables 4.2.6.8 and 6.1.1.4'
 'S'  'S'   0.1246   0.1234
 'International Tables Vol C Tables 4.2.6.8 and 6.1.1.4'
 'I'  'I'  -0.4742   1.8119
 'International Tables Vol C Tables 4.2.6.8 and 6.1.1.4'
 'Pt'  'Pt'  -1.7033   8.3905
 'International Tables Vol C Tables 4.2.6.8 and 6.1.1.4'
 
_space_group_crystal_system       triclinic
_space_group_IT_number            2
_space_group_name_H-M_alt         'P -1'
_space_group_name_Hall            '-P 1'
 
_shelx_space_group_comment
;
The symmetry employed for this shelxl refinement is uniquely defined
by the following loop, which should always be used as a source of
symmetry information in preference to the above space-group names.
They are only intended as comments.
;
 
loop_
 _space_group_symop_operation_xyz
 'x, y, z'
 '-x, -y, -z'
 
_cell_length_a                    9.7976(4)
_cell_length_b                    10.6848(4)
_cell_length_c                    11.3494(5)
_cell_angle_alpha                 104.6670(10)
_cell_angle_beta                  93.2560(10)
_cell_angle_gamma                 93.1290(10)
_cell_volume                      1144.62(8)
_cell_formula_units_Z             2
_cell_measurement_temperature     296(2)
_cell_measurement_reflns_used      9923
_cell_measurement_theta_min        2.69
_cell_measurement_theta_max       36.25?
 
_exptl_crystal_description       'Blade'
_exptl_crystal_colour            'orange'
_exptl_crystal_density_meas       ?
_exptl_crystal_density_method     ?
_exptl_crystal_density_diffrn     2.264          
_exptl_crystal_F_000              732
_exptl_transmission_factor_min    ?
_exptl_transmission_factor_max    ?
_exptl_crystal_size_max           0.480
_exptl_crystal_size_mid           0.150
_exptl_crystal_size_min           0.055
_exptl_absorpt_coefficient_mu     7.624
_shelx_estimated_absorpt_T_min    0.121
_shelx_estimated_absorpt_T_max    0.679
_exptl_absorpt_correction_type    multi-scan
_exptl_absorpt_correction_T_min   0.2955
_exptl_absorpt_correction_T_max   0.7473
_exptl_absorpt_process_details    'Bruker SADABS-2016/2'
_exptl_absorpt_special_details    ?
_diffrn_ambient_temperature       296(2)
_diffrn_radiation_wavelength      0.71073
_diffrn_radiation_type            MoK\a
_diffrn_radiation_source         'sealed tube'
_diffrn_radiation_monochromator  'graphite'
_diffrn_measurement_device_type  'Bruker APEX-II CCD'
_diffrn_measurement_method       '\f and \w scans'
_diffrn_detector_area_resol_mean  ?
_diffrn_reflns_number             52729
_diffrn_reflns_av_unetI/netI      0.0272
_diffrn_reflns_av_R_equivalents   0.0367
_diffrn_reflns_limit_h_min        -14
_diffrn_reflns_limit_h_max        15
_diffrn_reflns_limit_k_min        -17
_diffrn_reflns_limit_k_max        17
_diffrn_reflns_limit_l_min        -18
_diffrn_reflns_limit_l_max        18
_diffrn_reflns_theta_min          3.139
_diffrn_reflns_theta_max          34.998
_diffrn_reflns_theta_full         25.242
_diffrn_measured_fraction_theta_max   0.991
_diffrn_measured_fraction_theta_full  0.985
_diffrn_reflns_Laue_measured_fraction_max    0.991
_diffrn_reflns_Laue_measured_fraction_full   0.985
_diffrn_reflns_point_group_measured_fraction_max   0.991
_diffrn_reflns_point_group_measured_fraction_full  0.985
_reflns_number_total              9992
_reflns_number_gt                 8748
_reflns_threshold_expression      'I > 2\s(I)'
_reflns_Friedel_coverage          0.000
_reflns_Friedel_fraction_max      .
_reflns_Friedel_fraction_full     .
 
_reflns_special_details
;
 Reflections were merged by SHELXL according to the crystal
 class for the calculation of statistics and refinement.
 
 _reflns_Friedel_fraction is defined as the number of unique
 Friedel pairs measured divided by the number that would be
 possible theoretically, ignoring centric projections and
 systematic absences.
;
 
_computing_data_collection       'Bruker APEX2'
_computing_cell_refinement       'Bruker SAINT'
_computing_data_reduction        'Bruker SAINT'
_computing_structure_solution    'SHELXT (Sheldrick, 2015)'
_computing_structure_refinement  'SHELXL-2014/7 (Sheldrick, 2014)'
_computing_molecular_graphics    'Bruker SHELXTL'
_computing_publication_material  'WinGX publication routines (Farrugia, 1999)'
_refine_special_details           ?
_refine_ls_structure_factor_coef  Fsqd
_refine_ls_matrix_type            full
_refine_ls_weighting_scheme       calc
_refine_ls_weighting_details
'w=1/[\s^2^(Fo^2^)+(0.0368P)^2^+1.6116P] where P=(Fo^2^+2Fc^2^)/3'
_atom_sites_solution_primary      ?
_atom_sites_solution_secondary    ?
_atom_sites_solution_hydrogens    geom
_refine_ls_hydrogen_treatment     constr
_refine_ls_extinction_method      none
_refine_ls_extinction_coef        .
_refine_ls_number_reflns          9992
_refine_ls_number_parameters      307
_refine_ls_number_restraints      0
_refine_ls_R_factor_all           0.0400
_refine_ls_R_factor_gt            0.0317
_refine_ls_wR_factor_ref          0.0815
_refine_ls_wR_factor_gt           0.0764
_refine_ls_goodness_of_fit_ref    1.041
_refine_ls_restrained_S_all       1.041
_refine_ls_shift/su_max           0.003
_refine_ls_shift/su_mean          0.000
 
loop_
 _atom_site_label
 _atom_site_type_symbol
 _atom_site_fract_x
 _atom_site_fract_y
 _atom_site_fract_z
 _atom_site_U_iso_or_equiv
 _atom_site_adp_type
 _atom_site_occupancy
 _atom_site_site_symmetry_order  
 _atom_site_calc_flag
 _atom_site_refinement_flags_posn
 _atom_site_refinement_flags_adp
 _atom_site_refinement_flags_occupancy
 _atom_site_disorder_assembly
 _atom_site_disorder_group
Pt1 Pt 0.57677(2) 0.72973(2) 0.63144(2) 0.03215(4) Uani 1 1 d . . . . .
I1 I 0.42047(4) 0.92088(3) 0.67209(3) 0.06583(9) Uani 1 1 d . . . . .
N3 N 0.5508(3) 0.6757(3) 0.4467(2) 0.0349(5) Uani 1 1 d . . . . .
C1 C 0.6035(4) 0.8094(4) 0.9093(3) 0.0453(7) Uani 1 1 d . . . . .
H1 H 0.5386 0.8689 0.9057 0.054 Uiso 1 1 calc R U . . .
C2 C 0.6578(5) 0.8008(4) 1.0220(3) 0.0532(9) Uani 1 1 d . . . . .
H2 H 0.6292 0.8537 1.0933 0.064 Uiso 1 1 calc R U . . .
C3 C 0.7537(5) 0.7141(4) 1.0279(3) 0.0521(9) Uani 1 1 d . . . . .
H3 H 0.7916 0.7088 1.1034 0.063 Uiso 1 1 calc R U . . .
C4 C 0.7945(4) 0.6340(4) 0.9217(3) 0.0425(7) Uani 1 1 d . . . . .
H4 H 0.8591 0.5741 0.9248 0.051 Uiso 1 1 calc R U . . .
C5 C 0.7374(3) 0.6448(3) 0.8113(3) 0.0340(5) Uani 1 1 d . . . . .
N1 N 0.6427(3) 0.7337(2) 0.8053(2) 0.0344(5) Uani 1 1 d . . . . .
C6 C 0.7695(3) 0.5623(3) 0.6928(3) 0.0328(5) Uani 1 1 d . . . . .
C7 C 0.8596(3) 0.4653(3) 0.6705(3) 0.0369(6) Uani 1 1 d . . . . .
H7 H 0.9095 0.4466 0.7354 0.044 Uiso 1 1 calc R U . . .
C8 C 0.8759(3) 0.3950(3) 0.5508(3) 0.0341(5) Uani 1 1 d . . . . .
C9 C 0.7997(3) 0.4278(3) 0.4554(3) 0.0367(6) Uani 1 1 d . . . . .
H9 H 0.8086 0.3832 0.3748 0.044 Uiso 1 1 calc R U . . .
C10 C 0.7119(3) 0.5259(3) 0.4814(3) 0.0320(5) Uani 1 1 d . . . . .
N2 N 0.6985(3) 0.5894(2) 0.5983(2) 0.0315(4) Uani 1 1 d . . . . .
C11 C 0.6257(3) 0.5755(3) 0.3953(3) 0.0335(5) Uani 1 1 d . . . . .
C12 C 0.6183(4) 0.5242(4) 0.2702(3) 0.0435(7) Uani 1 1 d . . . . .
H12 H 0.6696 0.4553 0.2356 0.052 Uiso 1 1 calc R U . . .
C13 C 0.5324(4) 0.5779(4) 0.1972(3) 0.0512(9) Uani 1 1 d . . . . .
H13 H 0.5251 0.5442 0.1129 0.061 Uiso 1 1 calc R U . . .
C14 C 0.4593(5) 0.6793(5) 0.2489(4) 0.0537(9) Uani 1 1 d . . . . .
H14 H 0.4027 0.7161 0.2003 0.064 Uiso 1 1 calc R U . . .
C15 C 0.4697(4) 0.7273(4) 0.3737(3) 0.0452(7) Uani 1 1 d . . . . .
H15 H 0.4196 0.7970 0.4088 0.054 Uiso 1 1 calc R U . . .
C16 C 0.9709(3) 0.2893(3) 0.5248(3) 0.0399(6) Uani 1 1 d . . . . .
C17 C 1.0388(5) 0.2505(5) 0.6188(5) 0.0614(11) Uani 1 1 d . . . . .
H17 H 1.0240 0.2907 0.6994 0.074 Uiso 1 1 calc R U . . .
C18 C 1.1286(6) 0.1524(5) 0.5942(6) 0.0722(14) Uani 1 1 d . . . . .
H18 H 1.1725 0.1270 0.6583 0.087 Uiso 1 1 calc R U . . .
C19 C 1.1528(5) 0.0934(4) 0.4775(6) 0.0649(12) Uani 1 1 d . . . . .
H19 H 1.2138 0.0285 0.4615 0.078 Uiso 1 1 calc R U . . .
C20 C 1.0868(5) 0.1300(4) 0.3830(5) 0.0629(11) Uani 1 1 d . . . . .
H20 H 1.1029 0.0892 0.3029 0.075 Uiso 1 1 calc R U . . .
C21 C 0.9965(5) 0.2269(4) 0.4058(4) 0.0535(9) Uani 1 1 d . . . . .
H21 H 0.9525 0.2505 0.3407 0.064 Uiso 1 1 calc R U . . .
S1 S 0.17529(10) 0.68071(9) -0.02197(8) 0.04577(18) Uani 1 1 d . . . . .
O1 O 0.0982(4) 0.6501(4) 0.0712(3) 0.0731(10) Uani 1 1 d . . . . .
O2 O 0.3186(4) 0.6633(5) -0.0120(3) 0.0831(13) Uani 1 1 d . . . . .
O3 O 0.1128(4) 0.6332(4) -0.1437(3) 0.0725(10) Uani 1 1 d . . . . .
C22 C 0.1663(9) 0.8537(6) 0.0091(9) 0.099(2) Uani 1 1 d . . . . .
F1 F 0.0420(7) 0.8845(5) 0.0118(8) 0.183(3) Uani 1 1 d . . . . .
F2 F 0.2281(9) 0.8993(6) -0.0722(8) 0.195(3) Uani 1 1 d . . . . .
F3 F 0.2272(8) 0.9120(5) 0.1169(7) 0.179(3) Uani 1 1 d . . . . .
 
loop_
 _atom_site_aniso_label
 _atom_site_aniso_U_11
 _atom_site_aniso_U_22
 _atom_site_aniso_U_33
 _atom_site_aniso_U_23
 _atom_site_aniso_U_13
 _atom_site_aniso_U_12
Pt1 0.03659(6) 0.03083(5) 0.02869(5) 0.00612(4) 0.00190(4) 0.00718(4)
I1 0.0835(2) 0.06190(16) 0.05199(15) 0.00689(12) 0.00361(13) 0.04300(15)
N3 0.0382(12) 0.0360(11) 0.0306(11) 0.0092(9) -0.0004(9) 0.0033(9)
C1 0.060(2) 0.0420(16) 0.0319(14) 0.0026(12) 0.0097(13) 0.0123(14)
C2 0.071(3) 0.056(2) 0.0289(14) 0.0022(14) 0.0090(15) 0.0098(18)
C3 0.064(2) 0.063(2) 0.0274(13) 0.0085(14) -0.0002(14) 0.0058(18)
C4 0.0493(17) 0.0472(17) 0.0303(13) 0.0092(12) -0.0011(12) 0.0062(14)
C5 0.0382(13) 0.0349(12) 0.0282(11) 0.0069(10) 0.0007(10) 0.0038(10)
N1 0.0423(13) 0.0334(11) 0.0262(10) 0.0041(8) 0.0043(9) 0.0067(9)
C6 0.0362(13) 0.0323(12) 0.0297(12) 0.0074(9) 0.0004(10) 0.0049(10)
C7 0.0405(14) 0.0367(13) 0.0342(13) 0.0099(11) 0.0000(11) 0.0089(11)
C8 0.0361(13) 0.0298(11) 0.0363(13) 0.0074(10) 0.0043(10) 0.0057(10)
C9 0.0411(14) 0.0351(13) 0.0307(12) 0.0018(10) 0.0025(11) 0.0067(11)
C10 0.0333(12) 0.0329(12) 0.0279(11) 0.0043(9) 0.0013(9) 0.0028(10)
N2 0.0352(11) 0.0312(10) 0.0275(10) 0.0063(8) 0.0007(8) 0.0046(8)
C11 0.0359(13) 0.0364(13) 0.0276(11) 0.0076(10) 0.0007(10) 0.0013(10)
C12 0.0491(18) 0.0483(17) 0.0299(13) 0.0049(12) 0.0009(12) 0.0019(14)
C13 0.058(2) 0.065(2) 0.0286(14) 0.0116(14) -0.0043(14) -0.0008(18)
C14 0.056(2) 0.068(2) 0.0393(17) 0.0203(17) -0.0101(15) 0.0078(18)
C15 0.0483(17) 0.0500(18) 0.0391(16) 0.0151(14) -0.0055(13) 0.0113(14)
C16 0.0384(14) 0.0328(13) 0.0474(17) 0.0072(12) 0.0053(12) 0.0052(11)
C17 0.069(3) 0.056(2) 0.058(2) 0.0087(19) -0.004(2) 0.028(2)
C18 0.070(3) 0.061(3) 0.086(4) 0.015(2) -0.006(3) 0.031(2)
C19 0.050(2) 0.0423(19) 0.102(4) 0.014(2) 0.013(2) 0.0166(16)
C20 0.065(3) 0.052(2) 0.070(3) 0.006(2) 0.024(2) 0.0226(19)
C21 0.060(2) 0.0472(19) 0.053(2) 0.0086(16) 0.0136(17) 0.0176(17)
S1 0.0511(5) 0.0493(4) 0.0354(4) 0.0074(3) -0.0017(3) 0.0123(4)
O1 0.101(3) 0.069(2) 0.0600(19) 0.0310(17) 0.0187(19) 0.0179(19)
O2 0.0592(19) 0.123(3) 0.0538(19) -0.004(2) -0.0101(15) 0.036(2)
O3 0.0601(19) 0.105(3) 0.0429(15) 0.0050(17) -0.0090(13) 0.0063(18)
C22 0.119(6) 0.051(3) 0.131(7) 0.024(3) 0.047(5) 0.006(3)
F1 0.161(5) 0.090(3) 0.331(10) 0.090(5) 0.057(6) 0.076(3)
F2 0.265(8) 0.106(4) 0.244(8) 0.085(5) 0.109(7) -0.018(5)
F3 0.198(6) 0.090(3) 0.193(6) -0.065(4) 0.033(5) -0.021(4)
 
_geom_special_details
;
 All esds (except the esd in the dihedral angle between two l.s. planes)
 are estimated using the full covariance matrix.  The cell esds are taken
 into account individually in the estimation of esds in distances, angles
 and torsion angles; correlations between esds in cell parameters are only
 used when they are defined by crystal symmetry.  An approximate (isotropic)
 treatment of cell esds is used for estimating esds involving l.s. planes.
;
 
loop_
 _geom_bond_atom_site_label_1
 _geom_bond_atom_site_label_2
 _geom_bond_distance
 _geom_bond_site_symmetry_2
 _geom_bond_publ_flag
Pt1 N2 1.942(2) . ?
Pt1 N3 2.025(3) . ?
Pt1 N1 2.030(3) . ?
Pt1 I1 2.5834(3) . ?
N3 C15 1.351(4) . ?
N3 C11 1.359(4) . ?
C1 N1 1.341(4) . ?
C1 C2 1.384(5) . ?
C1 H1 0.9300 . ?
C2 C3 1.365(6) . ?
C2 H2 0.9300 . ?
C3 C4 1.384(5) . ?
C3 H3 0.9300 . ?
C4 C5 1.377(4) . ?
C4 H4 0.9300 . ?
C5 N1 1.375(4) . ?
C5 C6 1.472(4) . ?
C6 N2 1.346(4) . ?
C6 C7 1.382(4) . ?
C7 C8 1.399(4) . ?
C7 H7 0.9300 . ?
C8 C9 1.407(4) . ?
C8 C16 1.485(4) . ?
C9 C10 1.377(4) . ?
C9 H9 0.9300 . ?
C10 N2 1.346(4) . ?
C10 C11 1.472(4) . ?
C11 C12 1.382(4) . ?
C12 C13 1.392(5) . ?
C12 H12 0.9300 . ?
C13 C14 1.358(6) . ?
C13 H13 0.9300 . ?
C14 C15 1.375(5) . ?
C14 H14 0.9300 . ?
C15 H15 0.9300 . ?
C16 C17 1.389(6) . ?
C16 C21 1.390(5) . ?
C17 C18 1.389(6) . ?
C17 H17 0.9300 . ?
C18 C19 1.355(8) . ?
C18 H18 0.9300 . ?
C19 C20 1.371(8) . ?
C19 H19 0.9300 . ?
C20 C21 1.382(6) . ?
C20 H20 0.9300 . ?
C21 H21 0.9300 . ?
S1 O1 1.427(4) . ?
S1 O2 1.428(4) . ?
S1 O3 1.434(3) . ?
S1 C22 1.800(6) . ?
C22 F1 1.278(10) . ?
C22 F2 1.310(9) . ?
C22 F3 1.316(11) . ?
 
loop_
 _geom_angle_atom_site_label_1
 _geom_angle_atom_site_label_2
 _geom_angle_atom_site_label_3
 _geom_angle
 _geom_angle_site_symmetry_1
 _geom_angle_site_symmetry_3
 _geom_angle_publ_flag
N2 Pt1 N3 80.47(10) . . ?
N2 Pt1 N1 80.54(10) . . ?
N3 Pt1 N1 160.99(11) . . ?
N2 Pt1 I1 178.06(7) . . ?
N3 Pt1 I1 98.78(8) . . ?
N1 Pt1 I1 100.23(7) . . ?
C15 N3 C11 119.2(3) . . ?
C15 N3 Pt1 127.6(2) . . ?
C11 N3 Pt1 113.27(19) . . ?
N1 C1 C2 121.3(4) . . ?
N1 C1 H1 119.3 . . ?
C2 C1 H1 119.3 . . ?
C3 C2 C1 119.6(3) . . ?
C3 C2 H2 120.2 . . ?
C1 C2 H2 120.2 . . ?
C2 C3 C4 120.1(3) . . ?
C2 C3 H3 120.0 . . ?
C4 C3 H3 120.0 . . ?
C5 C4 C3 118.6(3) . . ?
C5 C4 H4 120.7 . . ?
C3 C4 H4 120.7 . . ?
N1 C5 C4 121.4(3) . . ?
N1 C5 C6 115.1(2) . . ?
C4 C5 C6 123.5(3) . . ?
C1 N1 C5 119.0(3) . . ?
C1 N1 Pt1 127.9(2) . . ?
C5 N1 Pt1 113.08(18) . . ?
N2 C6 C7 119.5(3) . . ?
N2 C6 C5 112.4(3) . . ?
C7 C6 C5 128.1(3) . . ?
C6 C7 C8 120.2(3) . . ?
C6 C7 H7 119.9 . . ?
C8 C7 H7 119.9 . . ?
C7 C8 C9 117.9(3) . . ?
C7 C8 C16 121.2(3) . . ?
C9 C8 C16 120.9(3) . . ?
C10 C9 C8 120.0(3) . . ?
C10 C9 H9 120.0 . . ?
C8 C9 H9 120.0 . . ?
N2 C10 C9 119.7(3) . . ?
N2 C10 C11 112.1(2) . . ?
C9 C10 C11 128.2(3) . . ?
C6 N2 C10 122.6(3) . . ?
C6 N2 Pt1 118.8(2) . . ?
C10 N2 Pt1 118.6(2) . . ?
N3 C11 C12 121.1(3) . . ?
N3 C11 C10 115.5(2) . . ?
C12 C11 C10 123.3(3) . . ?
C11 C12 C13 118.6(3) . . ?
C11 C12 H12 120.7 . . ?
C13 C12 H12 120.7 . . ?
C14 C13 C12 120.1(3) . . ?
C14 C13 H13 120.0 . . ?
C12 C13 H13 120.0 . . ?
C13 C14 C15 119.4(4) . . ?
C13 C14 H14 120.3 . . ?
C15 C14 H14 120.3 . . ?
N3 C15 C14 121.6(4) . . ?
N3 C15 H15 119.2 . . ?
C14 C15 H15 119.2 . . ?
C17 C16 C21 117.6(3) . . ?
C17 C16 C8 121.1(3) . . ?
C21 C16 C8 121.4(3) . . ?
C18 C17 C16 120.9(5) . . ?
C18 C17 H17 119.5 . . ?
C16 C17 H17 119.5 . . ?
C19 C18 C17 120.5(5) . . ?
C19 C18 H18 119.7 . . ?
C17 C18 H18 119.7 . . ?
C18 C19 C20 119.7(4) . . ?
C18 C19 H19 120.2 . . ?
C20 C19 H19 120.2 . . ?
C19 C20 C21 120.6(4) . . ?
C19 C20 H20 119.7 . . ?
C21 C20 H20 119.7 . . ?
C20 C21 C16 120.7(4) . . ?
C20 C21 H21 119.6 . . ?
C16 C21 H21 119.6 . . ?
O1 S1 O2 115.7(3) . . ?
O1 S1 O3 115.0(2) . . ?
O2 S1 O3 113.8(2) . . ?
O1 S1 C22 102.0(3) . . ?
O2 S1 C22 104.3(4) . . ?
O3 S1 C22 103.8(4) . . ?
F1 C22 F2 110.1(8) . . ?
F1 C22 F3 106.5(7) . . ?
F2 C22 F3 107.4(7) . . ?
F1 C22 S1 111.2(5) . . ?
F2 C22 S1 110.7(6) . . ?
F3 C22 S1 110.7(6) . . ?
 
_refine_diff_density_max    1.762
_refine_diff_density_min   -2.569
_refine_diff_density_rms    0.135

_shelx_res_file
;

    shelx.res created by SHELXL-2014/7

TITL shelxt_a.res in P-1
CELL  0.71073   9.7976  10.6848  11.3494  104.667   93.256   93.129
ZERR     2.00   0.0004   0.0004   0.0005    0.001    0.001    0.001
LATT   1
SFAC  C    H    N    O    F    S    I    PT
UNIT  44 30 6 6 6 2 2 2
MERG   2
OMIT     1   0   0
OMIT    -1   0   1
OMIT     0  -1   1
OMIT     0  -1   2
OMIT     0   1   1
OMIT     1  -1   1
OMIT     0   0   1
OMIT     1   0   1
OMIT     0   2   0
OMIT     0   1   0
OMIT     2   0   0
OMIT    -1   0   2
OMIT     1  -1   2
OMIT     1   1   0
OMIT     0   0   2
FMAP   2
PLAN   20
SIZE     0.055   0.150   0.480
ACTA
BOND   $H
LIST   6
L.S.  10
TEMP    23.00
WGHT    0.036800    1.611600
FVAR       0.52224
MOLE    1
PT1   8    0.576770    0.729731    0.631440    11.00000    0.03659    0.03083 =
         0.02869    0.00612    0.00190    0.00718
I1    7    0.420471    0.920882    0.672088    11.00000    0.08353    0.06190 =
         0.05199    0.00689    0.00361    0.04300
N3    3    0.550751    0.675740    0.446745    11.00000    0.03820    0.03596 =
         0.03058    0.00921   -0.00044    0.00329
C1    1    0.603544    0.809397    0.909346    11.00000    0.05990    0.04202 =
         0.03186    0.00257    0.00970    0.01228
AFIX  43
H1    2    0.538609    0.868888    0.905727    11.00000   -1.20000
AFIX   0
C2    1    0.657832    0.800782    1.022021    11.00000    0.07129    0.05600 =
         0.02895    0.00220    0.00904    0.00975
AFIX  43
H2    2    0.629203    0.853740    1.093320    11.00000   -1.20000
AFIX   0
C3    1    0.753674    0.714076    1.027902    11.00000    0.06376    0.06317 =
         0.02735    0.00848   -0.00022    0.00575
AFIX  43
H3    2    0.791570    0.708829    1.103361    11.00000   -1.20000
AFIX   0
C4    1    0.794504    0.633971    0.921678    11.00000    0.04928    0.04719 =
         0.03031    0.00916   -0.00114    0.00618
AFIX  43
H4    2    0.859140    0.574077    0.924764    11.00000   -1.20000
AFIX   0
C5    1    0.737400    0.644835    0.811342    11.00000    0.03822    0.03491 =
         0.02819    0.00685    0.00075    0.00377
N1    3    0.642673    0.733690    0.805251    11.00000    0.04229    0.03338 =
         0.02616    0.00415    0.00426    0.00671
C6    1    0.769517    0.562280    0.692757    11.00000    0.03625    0.03233 =
         0.02972    0.00743    0.00041    0.00494
C7    1    0.859564    0.465270    0.670547    11.00000    0.04052    0.03668 =
         0.03423    0.00993    0.00002    0.00894
AFIX  43
H7    2    0.909477    0.446617    0.735413    11.00000   -1.20000
AFIX   0
C8    1    0.875912    0.394997    0.550784    11.00000    0.03612    0.02984 =
         0.03633    0.00737    0.00435    0.00568
C9    1    0.799702    0.427800    0.455442    11.00000    0.04115    0.03510 =
         0.03066    0.00180    0.00250    0.00667
AFIX  43
H9    2    0.808645    0.383206    0.374817    11.00000   -1.20000
AFIX   0
C10   1    0.711880    0.525894    0.481440    11.00000    0.03331    0.03287 =
         0.02795    0.00431    0.00134    0.00275
N2    3    0.698460    0.589368    0.598310    11.00000    0.03516    0.03125 =
         0.02748    0.00630    0.00069    0.00461
C11   1    0.625710    0.575468    0.395335    11.00000    0.03592    0.03640 =
         0.02760    0.00762    0.00067    0.00133
C12   1    0.618317    0.524203    0.270235    11.00000    0.04914    0.04831 =
         0.02990    0.00494    0.00089    0.00190
AFIX  43
H12   2    0.669631    0.455348    0.235603    11.00000   -1.20000
AFIX   0
C13   1    0.532394    0.577876    0.197207    11.00000    0.05845    0.06476 =
         0.02861    0.01161   -0.00434   -0.00084
AFIX  43
H13   2    0.525084    0.544173    0.112918    11.00000   -1.20000
AFIX   0
C14   1    0.459277    0.679339    0.248881    11.00000    0.05623    0.06780 =
         0.03935    0.02034   -0.01014    0.00775
AFIX  43
H14   2    0.402662    0.716079    0.200266    11.00000   -1.20000
AFIX   0
C15   1    0.469651    0.727323    0.373739    11.00000    0.04828    0.05000 =
         0.03913    0.01509   -0.00553    0.01132
AFIX  43
H15   2    0.419612    0.796998    0.408797    11.00000   -1.20000
AFIX   0
C16   1    0.970906    0.289331    0.524770    11.00000    0.03841    0.03278 =
         0.04743    0.00718    0.00528    0.00523
C17   1    1.038836    0.250471    0.618798    11.00000    0.06897    0.05580 =
         0.05781    0.00872   -0.00433    0.02774
AFIX  43
H17   2    1.024039    0.290663    0.699384    11.00000   -1.20000
AFIX   0
C18   1    1.128607    0.152376    0.594168    11.00000    0.06983    0.06083 =
         0.08558    0.01504   -0.00581    0.03100
AFIX  43
H18   2    1.172460    0.126974    0.658278    11.00000   -1.20000
AFIX   0
C19   1    1.152773    0.093419    0.477464    11.00000    0.05040    0.04235 =
         0.10201    0.01433    0.01307    0.01661
AFIX  43
H19   2    1.213775    0.028512    0.461528    11.00000   -1.20000
AFIX   0
C20   1    1.086805    0.129963    0.382983    11.00000    0.06523    0.05167 =
         0.07048    0.00552    0.02369    0.02264
AFIX  43
H20   2    1.102943    0.089190    0.302862    11.00000   -1.20000
AFIX   0
C21   1    0.996537    0.226860    0.405755    11.00000    0.06020    0.04718 =
         0.05337    0.00856    0.01360    0.01763
AFIX  43
H21   2    0.952466    0.250522    0.340748    11.00000   -1.20000
AFIX   0
MOLE    2
S1    6    0.175293    0.680711   -0.021969    11.00000    0.05111    0.04926 =
         0.03543    0.00736   -0.00168    0.01228
O1    4    0.098153    0.650113    0.071214    11.00000    0.10119    0.06873 =
         0.06001    0.03102    0.01870    0.01792
O2    4    0.318567    0.663314   -0.012011    11.00000    0.05918    0.12315 =
         0.05381   -0.00444   -0.01008    0.03584
O3    4    0.112792    0.633235   -0.143736    11.00000    0.06014    0.10522 =
         0.04294    0.00502   -0.00900    0.00630
C22   1    0.166260    0.853730    0.009133    11.00000    0.11924    0.05083 =
         0.13113    0.02357    0.04655    0.00609
F1    5    0.042027    0.884471    0.011775    11.00000    0.16091    0.08986 =
         0.33051    0.09026    0.05734    0.07564
F2    5    0.228126    0.899302   -0.072218    11.00000    0.26507    0.10564 =
         0.24379    0.08492    0.10912   -0.01820
F3    5    0.227245    0.912000    0.116907    11.00000    0.19766    0.08971 =
         0.19346   -0.06527    0.03320   -0.02055
HKLF    4

REM  shelxt_a.res in P-1
REM R1 =  0.0317 for    8748 Fo > 4sig(Fo)  and  0.0400 for all    9992 data
REM    307 parameters refined using      0 restraints

END

WGHT      0.0325      1.7748

REM Highest difference peak  1.762,  deepest hole -2.569,  1-sigma level  0.135
Q1    1   0.5785  0.6949  0.5795  11.00000  0.05    1.76
Q2    1   0.6419  0.7386  0.6375  11.00000  0.05    1.47
Q3    1   0.4014  0.8776  0.7168  11.00000  0.05    1.17
Q4    1   0.5814  0.7432  0.6904  11.00000  0.05    1.15
Q5    1   0.4986  0.9512  0.6937  11.00000  0.05    1.15
Q6    1   0.5164  0.7344  0.6325  11.00000  0.05    1.11
Q7    1   0.5745  0.6959  0.6716  11.00000  0.05    1.06
Q8    1   0.7360  0.5364  0.5955  11.00000  0.05    0.88
Q9    1   0.2809  0.8071  0.1074  11.00000  0.05    0.67
Q10   1   0.4122  0.8792  0.6107  11.00000  0.05    0.66
Q11   1   0.6003  0.8128  0.6712  11.00000  0.05    0.66
Q12   1   0.7015  0.5609  0.5326  11.00000  0.05    0.64
Q13   1   0.3027  0.8836  0.1000  11.00000  0.05    0.63
Q14   1   0.5206  0.6475  0.6381  11.00000  0.05    0.56
Q15   1   0.4057  0.8337  0.6394  11.00000  0.05    0.55
Q16   1   0.0300  0.8438 -0.0677  11.00000  0.05    0.54
Q17   1   0.5440  0.6578  0.5007  11.00000  0.05    0.52
Q18   1   0.5775  0.7839  0.5987  11.00000  0.05    0.51
Q19   1   0.4146  1.0066  0.7180  11.00000  0.05    0.50
Q20   1   0.6153  0.7968  0.7627  11.00000  0.05    0.50
;
_shelx_res_checksum    9610

_shelx_hkl_file
;
   1   0   0   -0.10    0.10
   1   0   0    0.00    0.10
   2   0   0 1102.29   43.20
   2   0   0 1060.99   42.80
   2   0   0 1033.30   42.80
   2   0   0 1149.58   42.90
   2   0   0 1018.10   42.80
   2   0   0 1050.89   43.00
  -3   0   0  809.12   33.80
  -3   0   0  845.02   33.80
  -3   0   0  832.92   33.30
  -3   0   0  818.02   33.40
  -3   0   0  845.22   33.40
  -3   0   0  794.02   33.30
  -3   0   0  780.12   33.30
   3   0   0  813.62   33.40
   3   0   0  824.32   34.00
   3   0   0  824.32   33.40
   3   0   0  832.62   33.40
   3   0   0  840.22   33.40
   3   0   0  829.02   33.60
   3   0   0  865.11   33.40
  -4   0   0 1694.83   68.19
  -4   0   0 1601.94   67.09
  -4   0   0 1600.54   67.29
  -4   0   0 1778.22   68.59
  -4   0   0 1656.73   67.09
  -4   0   0 1652.13   67.09
   4   0   0 1690.03   67.09
   4   0   0 1735.33   66.99
   4   0   0 1675.23   67.29
   4   0   0 1640.94   66.99
   4   0   0 1672.13   67.09
   4   0   0 1657.93   67.79
   4   0   0 1652.23   66.99
  -5   0   0 3977.70  157.98
  -5   0   0 4043.60  158.58
  -5   0   0 3890.01  157.98
  -5   0   0 3826.22  158.08
  -5   0   0 4113.89  158.08
  -5   0   0 3997.40  157.98
   5   0   0 3790.22  159.78
   5   0   0 3981.20  158.08
   5   0   0 3955.20  157.98
   5   0   0 3988.30  158.28
   5   0   0 3968.80  157.98
  -6   0   0 3124.69  125.29
  -6   0   0 3027.80  125.09
  -6   0   0 3132.89  125.19
  -6   0   0 3199.08  125.79
   6   0   0 3245.28  125.09
   6   0   0 3294.57  126.39
   6   0   0 3085.49  125.19
   6   0   0 2874.71  126.29
  -7   0   0 2910.61  118.09
  -7   0   0 2956.20  118.59
  11   0   0   88.29   11.70
  11   0   0  101.79    9.00
  12   0   0  151.48   15.30
  12   0   0  153.48   12.00
  12   0   0  160.08   11.40
  12   0   0  166.78   11.80
  13   0   0  160.08   16.00
  13   0   0  147.09   13.00
  13   0   0  150.68   12.50
  13   0   0  148.09   16.70
  13   0   0  148.09   12.90
  13   0   0  156.58   13.60
  14   0   0   58.89    8.10
  14   0   0   60.99    7.80
  14   0   0   55.89    8.20
  14   0   0   65.79   10.10
  14   0   0   76.39   11.30
  14   0   0   76.89   10.80
  14   0   0   66.59   10.80
  15   0   0   20.20    6.80
  15   0   0   22.70    7.30
  15   0   0   25.60    8.70
  15   0   0   27.70    8.80
  15   0   0   26.90    6.40
  15   0   0   17.80    6.80
  15   0   0   16.70    5.80
  15  -1   0   77.19   10.10
  15  -1   0   44.90    8.30
  15  -1   0   38.70    7.50
  15  -1   0   50.79    8.30
  15  -1   0   42.70    9.70
  15  -1   0   51.19    7.80
  15  -1   0   45.00    9.80
  14  -1   0    8.10    6.10
  14  -1   0    9.50    8.20
  14  -1   0   13.20    6.00
  14  -1   0   19.80    7.90
  14  -1   0   12.40    5.60
  14  -1   0    9.70    6.40
  14  -1   0   11.50    5.80
  13  -1   0    7.70    4.90
  13  -1   0    8.50    6.10
  13  -1   0    9.70    6.60
  13  -1   0    7.20    5.20
  13  -1   0   10.50    5.40
  13  -1   0    0.10    6.80
  13  -1   0   12.00    5.60
  12  -1   0  100.49   12.00
  12  -1   0  103.99    9.40
  12  -1   0  115.79   10.80
  12  -1   0  104.99   10.30
  12  -1   0  104.59   11.10
  -7   1   0   81.59    7.50
  -7   1   0   68.99    5.60
  -7   1   0   70.49    5.10
   6  -1   0  464.95   19.70
   6  -1   0  476.95   20.40
   6  -1   0  453.35   19.50
   6  -1   0  454.55   19.60
  -6   1   0  454.75   19.40
  -6   1   0  450.25   19.80
  -6   1   0  455.25   19.70
  -6   1   0  450.45   20.40
   5  -1   0 2684.73  107.39
   5  -1   0 2639.44  107.49
   5  -1   0 2670.73  108.29
   5  -1   0 2673.33  107.39
   5  -1   0 2696.53  107.89
   5  -1   0 2683.83  107.89
   5  -1   0 2776.12  107.69
  -5   1   0 2710.73  107.89
  -5   1   0 2661.03  107.39
  -5   1   0 2607.64  107.19
  -5   1   0 2686.13  107.59
   4  -1   0 1800.32   71.49
   4  -1   0 1734.63   70.79
   4  -1   0 1777.82   70.99
   4  -1   0 1717.23   70.79
   4  -1   0 1814.22   70.69
   4  -1   0 1806.12   70.79
   4  -1   0 1796.72   70.89
  -4   1   0 1742.23   70.79
  -4   1   0 1742.33   70.69
  -4   1   0 1750.92   70.89
  -4   1   0 1716.13   70.59
   3  -1   0 2320.97   90.39
   3  -1   0 2210.48   89.99
   3  -1   0 2295.57   90.19
   3  -1   0 2230.18   90.19
   3  -1   0 2381.36   90.79
   3  -1   0 2318.07   90.19
   3  -1   0 2188.48   90.19
  -3   1   0 2297.37   90.39
  -3   1   0 2156.58   89.99
  -3   1   0 2264.67   90.29
  -3   1   0 2216.88   90.19
  -3   1   0 2216.38   90.09
   2  -1   0 1415.76   62.89
   2  -1   0 1539.85   62.59
   2  -1   0 1749.53   62.69
   2  -1   0 1389.06   62.69
   2  -1   0 1745.13   62.49
   0  -1   0   -0.30    0.20
   0  -1   0    0.00    0.10
   0  -1   0    0.00    0.10
   0  -1   0    0.00    0.10
   0  -1   0   -0.10    0.10
   0   1   0   -0.10    0.10
   0   1   0    0.00    0.10
   0   1   0   -0.10    0.10
  -1  -1   0  752.42   30.20
  -1  -1   0  740.33   30.20
   1   1   0  764.42   30.20
  -3  -1   0 1865.91   73.59
  -3  -1   0 1837.12   73.99
  -3  -1   0 1776.32   73.49
  -3  -1   0 1830.32   73.29
   3   1   0 1828.12   73.89
   3   1   0 1872.11   73.29
   3   1   0 1842.12   73.49
   3   1   0 1761.52   73.89
   3   1   0 1834.22   73.49
   3   1   0 1868.21   73.49
   3   1   0 1868.71   73.29
  -4  -1   0  997.80   40.40
  -4  -1   0 1001.50   39.90
  -4  -1   0  975.50   39.80
  -4  -1   0  969.60   39.50
   4   1   0 1050.29   39.60
   4   1   0 1001.60   39.60
   4   1   0  957.00   41.10
   4   1   0  918.01   40.20
   4   1   0  938.21   40.40
   4   1   0  977.50   39.70
  -5  -1   0  200.88    9.60
  -5  -1   0  195.48    9.60
  -5  -1   0  209.98   10.40
  -5  -1   0  205.78    9.60
   5   1   0  207.18    9.50
   5   1   0  214.48    9.30
   5   1   0  193.38   10.00
   5   1   0  193.98    9.40
   5   1   0  212.98    9.40
   5   1   0  199.68    9.20
  -6  -1   0   25.80    4.10
  -6  -1   0   29.80    3.60
  -6  -1   0   29.90    3.50
  -6  -1   0   28.00    4.10
   6   1   0   32.80    3.50
   6   1   0   28.10    3.40
   6   1   0   33.10    4.70
  -7  -1   0  380.96   17.60
  -7  -1   0  366.66   16.90
  -7  -1   0  360.86   16.80
   7   1   0  369.66   18.10
  -8  -1   0  282.47   14.50
  -8  -1   0  272.47   13.90
  -8  -1   0  273.97   13.80
   8   1   0  279.07   15.50
   8   1   0  275.87   13.40
  -9  -1   0  331.27   16.50
  -9  -1   0  312.17   16.00
   9   1   0  324.77   15.60
 -10  -1   0  382.16   18.30
  10   1   0  353.56   19.80
  10   1   0  360.56   17.80
  11   1   0  159.48   10.60
  11   1   0  164.38   10.90
  11   1   0  149.88   13.50
  11   1   0  166.18   11.20
  12   1   0    9.50    4.80
  12   1   0    9.20    4.30
  12   1   0    9.80    4.80
  12   1   0    1.20    6.40
  13   1   0    7.40    5.50
  13   1   0    7.70    4.70
  13   1   0    1.90   11.70
  13   1   0    9.20    5.60
  14   1   0   11.60    5.30
  14   1   0    2.50    5.60
  14   1   0    1.60    6.30
  14   1   0   20.20    6.60
  14   1   0    3.90    7.40
  14   1   0    6.40    6.80
  15   1   0   30.70    8.90
  15   1   0   26.20    6.70
  15   1   0   31.60    6.70
  15   1   0   24.90    6.40
  15   1   0   28.30    8.60
  15   1   0   19.80    7.10
  15   1   0   23.30    7.60
  15  -2   0    8.70    6.20
  15  -2   0   10.20    6.90
  15  -2   0    5.30    8.10
  15  -2   0   15.30    5.00
  15  -2   0    2.40    6.00
  15  -2   0    3.50    5.00
  15  -2   0   15.90    7.80
  14  -2   0   25.10    9.10
  14  -2   0   35.30    6.70
  14  -2   0   26.80    5.60
  14  -2   0   25.00    6.00
  14  -2   0   37.30    8.60
  14  -2   0   35.60    7.20
  14  -2   0   23.80    7.10
  13  -2   0  164.68   11.40
  13  -2   0  170.98   12.00
  13  -2   0  184.78   13.90
  13  -2   0  168.28   15.10
  13  -2   0  157.88   19.60
  12  -2   0  236.28   16.10
  12  -2   0  223.78   15.20
  12  -2   0  236.08   13.60
  11  -2   0  136.89   11.70
  11  -2   0  154.78   10.30
  11  -2   0  150.18   12.10
  10  -2   0   66.19    9.00
  10  -2   0   85.79    9.70
   9  -2   0    1.30    4.20
  -9   2   0    4.60    3.70
  -9   2   0    7.00    4.80
   8  -2   0   60.69    7.10
  -8   2   0   67.39    6.30
  -8   2   0   62.89    7.70
   7  -2   0  344.07   16.20
  -7   2   0  335.37   15.00
  -7   2   0  343.17   16.50
  -7   2   0  348.87   15.80
   6  -2   0  492.45   20.90
   6  -2   0  495.55   21.40
   6  -2   0  481.75   20.80
   6  -2   0  495.75   20.50
  -6   2   0  464.25   20.40
  -6   2   0  476.35   21.10
  -6   2   0  480.25   21.00
  -6   2   0  505.55   21.50
   5  -2   0 5973.60  237.78
   5  -2   0 6143.19  237.18
   5  -2   0 5913.01  238.28
   5  -2   0 6102.99  237.48
   5  -2   0 5989.80  237.48
   5  -2   0 5696.23  237.28
   5  -2   0 5960.80  237.48
  -5   2   0 6102.49  237.78
  -5   2   0 5739.83  237.18
   4  -2   0 2497.75  103.69
   4  -2   0 2606.84  103.39
   4  -2   0 2635.34  105.09
   4  -2   0 2503.95  104.49
   4  -2   0 2646.54  103.69
   4  -2   0 2712.13  103.79
   4  -2   0 2605.14  103.79
  -4   2   0 2582.44  103.89
  -4   2   0 2522.85  103.49
  -4   2   0 2578.94  103.99
  -4   2   0 2628.94  103.99
   3  -2   0  507.95   21.10
   3  -2   0  482.35   20.60
   3  -2   0  494.15   21.40
   3  -2   0  502.85   21.00
   3  -2   0  518.05   20.70
  -3   2   0  559.54   21.80
  -3   2   0  519.85   20.80
  -3   2   0  500.05   21.10
   2  -2   0  899.91   36.50
   2  -2   0  908.71   36.20
   2  -2   0  919.71   36.00
   2  -2   0  825.52   36.50
   2  -2   0  891.31   36.10
   2  -2   0  921.31   36.40
   2  -2   0  897.31   35.80
  -2   2   0  803.92   36.40
  -2   2   0  927.41   36.40
  -2   2   0  918.31   36.20
  -2   2   0  911.51   36.20
  -2   2   0  942.41   36.30
   1  -2   0  131.09    6.60
   1  -2   0  166.48    6.90
   1  -2   0  157.48    6.30
   1  -2   0  156.78    6.90
  -1   2   0  163.38    6.80
  -1   2   0  154.78    6.60
  -1   2   0  153.78    6.40
  -1   2   0  154.88    6.70
   0   2   0 1323.17   52.89
  -3  -2   0  159.18    8.70
  -3  -2   0  170.88    7.20
  -3  -2   0  161.78    8.00
  -3  -2   0  173.08    7.90
   3   2   0  193.48    8.10
   3   2   0  169.38    7.70
   3   2   0  166.98    7.20
   3   2   0  172.78    7.80
  -4  -2   0  602.04   24.90
  -4  -2   0  607.44   25.60
  -4  -2   0  617.04   25.50
   4   2   0  604.84   25.40
   4   2   0  604.84   25.00
   4   2   0  610.54   25.50
   4   2   0  631.64   25.80
   4   2   0  636.44   25.20
   4   2   0  608.34   25.30
   4   2   0  625.84   26.00
  -5  -2   0   43.90    3.00
  -5  -2   0   44.40    5.30
  -5  -2   0   40.90    4.00
  -5  -2   0   43.90    4.10
   5   2   0   39.70    3.60
   5   2   0   38.60    5.20
   5   2   0   31.10    4.50
   5   2   0   44.90    3.10
   5   2   0   39.90    3.20
   5   2   0   39.40    5.00
  -6  -2   0  768.12   32.10
  -6  -2   0  708.53   31.30
  -6  -2   0  734.53   31.40
   6   2   0  743.93   32.10
   6   2   0  752.62   31.80
   6   2   0  728.33   30.90
   6   2   0  779.42   30.90
   6   2   0  756.42   30.80
  -7  -2   0 1217.08   50.69
  -7  -2   0 1250.47   51.39
  -7  -2   0 1280.17   50.79
   7   2   0 1224.18   51.49
   7   2   0 1204.58   50.19
   7   2   0 1192.38   50.09
  -8  -2   0  953.80   39.90
  -8  -2   0  917.21   39.80
  -8  -2   0  972.90   40.50
   8   2   0  942.91   40.80
   8   2   0  931.91   39.30
  -9  -2   0  336.27   17.10
  -9  -2   0  327.27   16.80
   9   2   0  330.57   16.00
   9   2   0  342.27   16.50
   9   2   0  342.37   19.50
 -10  -2   0   55.29    8.00
 -10  -2   0   61.49    9.50
  10   2   0   64.49    7.80
  10   2   0   60.99    7.60
  10   2   0   64.99    7.50
 -11  -2   0   -2.00    4.50
  11   2   0    1.20    4.10
  11   2   0   -4.70    5.30
  11   2   0    3.00    3.90
  11   2   0    5.70    4.50
  12   2   0  125.89   14.00
  12   2   0  123.19    9.70
  12   2   0  129.19   11.60
  12   2   0  128.29   15.60
  13   2   0   95.79   11.80
  13   2   0  100.59   11.40
  13   2   0   86.99    9.40
  13   2   0  103.19   14.10
  14   2   0   40.40    5.80
  14   2   0   33.40    7.90
  14   2   0   46.40    9.40
  14   2   0   47.80    7.80
  15   2   0   44.00    9.10
  15   2   0   30.80    8.00
  15   2   0   28.40    7.90
  15  -3   0  135.29   16.70
  15  -3   0  108.59    9.60
  15  -3   0   78.49    9.90
  15  -3   0   81.29   13.30
  15  -3   0   90.99   13.10
  15  -3   0   93.39   13.20
  14  -3   0   90.29   12.10
  14  -3   0   69.59   10.70
  14  -3   0   65.69    9.10
  14  -3   0   77.19   11.80
  14  -3   0   64.59    8.90
  13  -3   0   29.80    7.30
  13  -3   0   32.60    6.90
  13  -3   0   35.70    8.50
  13  -3   0   30.90    5.20
  13  -3   0   35.20    5.60
  12  -3   0   -0.50    5.70
  12  -3   0    5.70    4.00
  12  -3   0    8.00    6.20
  11  -3   0  313.27   17.40
  11  -3   0  317.77   17.90
 -11   3   0  279.77   17.90
  10  -3   0 1015.10   44.70
  10  -3   0 1039.20   42.30
  10  -3   0  982.10   43.70
 -10   3   0 1013.40   43.00
 -10   3   0  986.40   44.30
   9  -3   0 1519.15   63.99
   9  -3   0 1542.25   62.49
   9  -3   0 1505.65   63.99
  -9   3   0 1553.64   63.29
   8  -3   0 2012.70   83.19
   8  -3   0 2005.40   84.39
   8  -3   0 2096.39   81.89
  -8   3   0 1972.10   81.79
  -8   3   0 2050.69   83.29
   7  -3   0 1162.88   48.90
   7  -3   0 1136.29   48.10
   7  -3   0 1198.78   47.50
   7  -3   0 1169.08   47.50
   7  -3   0 1164.98   48.80
  -7   3   0 1176.78   48.70
  -7   3   0 1182.58   48.30
  -7   3   0 1133.99   47.40
   6  -3   0   42.30    3.50
   6  -3   0   37.50    5.70
   6  -3   0   42.70    5.30
   6  -3   0   45.30    3.30
   6  -3   0   44.10    5.80
  -6   3   0   48.40    5.20
  -6   3   0   45.20    4.90
  -6   3   0   46.20    3.60
   5  -3   0 1075.49   45.70
   5  -3   0 1128.99   44.50
   5  -3   0 1145.39   44.50
   5  -3   0 1072.59   44.90
   5  -3   0 1069.99   45.10
   5  -3   0 1114.29   45.70
  -5   3   0 1121.99   45.40
  -5   3   0 1111.99   45.00
  -5   3   0 1083.59   45.40
  -5   3   0 1117.79   45.30
   4  -3   0 4941.21  213.68
   4  -3   0 5193.08  213.08
   4  -3   0 5581.84  213.58
   4  -3   0 5467.45  212.68
   4  -3   0 5419.36  213.08
  -4   3   0 5491.35  212.88
   0  -3   0 1812.82   70.59
   0  -3   0 1687.03   70.69
   0  -3   0 1768.22   70.69
   0  -3   0 1759.52   70.79
   0  -3   0 1762.42   70.59
   0  -3   0 1777.62   70.89
   0  -3   0 1856.21   70.59
   0   3   0 1777.22   70.79
   0   3   0 1688.93   70.79
   0   3   0 1841.72   70.59
   0   3   0 1714.13   70.79
   0   3   0 1806.52   70.69
   0   3   0 1736.73   70.59
  -1  -3   0  911.61   37.10
  -1  -3   0  935.11   37.60
  -1  -3   0  959.90   37.70
  -1  -3   0  891.91   37.60
  -1  -3   0  918.41   37.20
  -1  -3   0  928.31   37.50
  -1  -3   0  950.20   37.50
   1   3   0  930.91   37.60
   1   3   0  948.71   37.50
   1   3   0  926.71   37.50
   1   3   0  913.41   37.50
   1   3   0  943.41   37.30
   1   3   0  911.31   37.40
  -2  -3   0 2903.81  108.39
  -2  -3   0 2597.74  108.19
   2   3   0 2672.03  107.89
   2   3   0 2689.13  107.79
   2   3   0 2692.33  107.99
   2   3   0 2697.03  108.09
   2   3   0 2660.73  107.89
  -3  -3   0 4207.28  160.18
  -3  -3   0 3911.61  159.28
   3   3   0 4107.59  159.48
   3   3   0 4135.59  159.58
   3   3   0 4119.79  159.68
   3   3   0 3990.70  159.58
   3   3   0 3509.45  159.48
  -4  -3   0 3761.82  160.78
  -4  -3   0 4067.79  160.08
  -4  -3   0 4020.40  160.18
   4   3   0 3912.31  159.98
   4   3   0 4114.09  160.28
   4   3   0 4018.80  159.28
   4   3   0 4023.10  159.98
   4   3   0 4038.60  159.98
   4   3   0 4082.59  160.08
  -5  -3   0 2119.09   84.09
  -5  -3   0 2040.50   84.89
  -5  -3   0 2063.19   83.89
   5   3   0 2102.09   83.89
   5   3   0 2081.79   83.69
   5   3   0 2109.09   84.29
   5   3   0 2025.00   83.29
   5   3   0 2082.39   83.09
  -6  -3   0  371.46   16.80
  -6  -3   0  373.36   17.80
  -6  -3   0  341.97   16.60
   6   3   0  371.16   17.40
   6   3   0  369.26   16.30
   6   3   0  368.16   15.70
   6   3   0  377.76   17.40
   6   3   0  365.86   15.80
  -7  -3   0    4.00    3.20
  -7  -3   0    4.50    4.10
  -7  -3   0    6.00    3.30
   7   3   0    1.40    3.00
   7   3   0    7.00    2.10
   7   3   0    3.70    2.80
   7   3   0    6.10    2.10
   7   3   0   -2.50    4.00
  -8  -3   0   48.00    6.30
  -8  -3   0   48.40    6.30
  -8  -3   0   53.59    7.40
   8   3   0   45.50    6.20
   8   3   0   46.30    5.90
   8   3   0   50.19    7.20
   8   3   0   51.89    4.70
  -9  -3   0  376.56   18.20
  -9  -3   0  388.06   18.80
  -9  -3   0  353.16   18.10
   9   3   0  366.66   17.80
   9   3   0  368.96   17.60
   9   3   0  383.76   19.30
   9   3   0  354.86   16.50
 -10  -3   0  457.25   22.50
  10   3   0  483.45   22.20
  10   3   0  478.45   23.50
  10   3   0  468.05   21.90
  10   3   0  461.65   20.70
 -11  -3   0  226.48   14.60
 -11  -3   0  211.08   13.50
  11   3   0  214.48   11.70
  11   3   0  231.38   15.80
  11   3   0  230.48   13.80
 -12  -3   0  139.99   15.40
  12   3   0  133.29   11.90
  12   3   0  134.99   11.90
  12   3   0  111.09   14.00
  12   3   0  122.89    9.50
  13   3   0   29.80    4.60
  13   3   0   16.10    7.40
  13   3   0   20.50    6.50
  13   3   0   23.50    6.70
  14   3   0   21.60    7.10
  14   3   0   13.70    6.70
  14   3   0   18.00    8.00
  15   3   0   13.40    7.20
  15   3   0   17.90    8.10
  15   3   0    6.60    7.50
  15  -4   0    5.60    7.70
  15  -4   0    6.50    7.10
  14  -4   0   24.80    7.70
  14  -4   0   28.20    8.10
  14  -4   0   28.60    5.40
  14  -4   0   32.30    4.90
  14  -4   0   44.80    9.00
  13  -4   0  141.19   10.00
  13  -4   0  137.09   14.10
  13  -4   0  146.69   16.30
  13  -4   0  162.08   10.20
  13  -4   0  157.18   14.30
  12  -4   0  161.28    9.70
  12  -4   0  132.19   14.20
  12  -4   0  151.08   13.90
 -12   4   0  141.39   14.40
  11  -4   0  140.89   13.30
  11  -4   0  129.69   12.10
  11  -4   0  159.58    9.20
 -11   4   0  184.08   11.50
 -11   4   0  158.68   13.20
  10  -4   0   36.30    6.30
  10  -4   0   39.30    6.90
  10  -4   0   43.80    5.00
 -10   4   0   33.90    6.30
 -10   4   0   39.90    5.50
   9  -4   0   28.80    4.30
   9  -4   0   27.30    7.20
   9  -4   0   31.00    5.70
  -9   4   0   36.20    6.80
  -9   4   0   31.50    4.30
  -9   4   0   26.90    4.70
   8  -4   0  217.48   17.80
   8  -4   0  238.98   11.10
   8  -4   0  232.48   14.10
   8  -4   0  237.38   11.10
  -8   4   0  246.68   11.20
  -8   4   0  249.38   13.40
   7  -4   0  379.96   15.50
   7  -4   0  355.56   17.50
   7  -4   0  344.57   16.30
   7  -4   0  347.77   15.20
   7  -4   0  330.77   17.90
  -7   4   0  347.97   15.40
  -7   4   0  360.36   16.70
  -7   4   0  365.66   17.00
   6  -4   0  734.33   28.90
   6  -4   0  632.14   30.70
   6  -4   0  721.83   28.90
   6  -4   0  697.43   29.60
   6  -4   0  711.53   30.60
  -6   4   0  739.53   30.10
  -6   4   0  723.83   30.20
  -6   4   0  693.03   29.10
   5  -4   0 1119.69   47.00
   5  -4   0 1051.29   47.10
   5  -4   0 1117.99   45.50
   5  -4   0 1173.48   45.50
   5  -4   0 1142.09   45.90
  -5   4   0 1147.99   46.60
  -5   4   0 1160.38   46.60
  -5   4   0 1149.89   45.80
   4  -4   0   45.80    2.90
   4  -4   0   46.80    2.40
   4  -4   0   37.90    3.40
   4  -4   0   35.90    5.10
   4  -4   0   46.80    4.90
   4  -4   0   46.10    2.70
  -4   4   0   47.30    4.00
  -4   4   0   45.60    3.40
  -4   4   0   51.19    4.60
  -4   4   0   39.20    4.10
   3  -4   0   30.80    4.20
   3  -4   0   33.30    4.30
   3  -4   0   40.10    3.30
   3  -4   0   38.00    2.40
   3  -4   0   37.20    3.00
   3  -4   0   43.70    3.50
  -3   4   0   33.30    3.80
  -3   4   0   33.10    3.60
  -3   4   0   41.40    5.10
  -3   4   0   32.00    3.70
   2  -4   0 2248.18   91.69
   2  -4   0 2334.97   91.49
   2  -4   0 2266.87   91.59
   2  -4   0 2278.17   91.39
   2  -4   0 2250.77   90.79
  -2   4   0 2365.86   91.09
  -2   4   0 2137.29   91.59
  -2   4   0 2276.17   92.09
  -2   4   0 2193.98   91.29
  -2   4   0 2344.77   91.39
  -2   4   0 2374.26   90.99
   0  -4   0  187.78    8.90
   0  -4   0  212.48    8.70
   0  -4   0  196.28    8.80
   0  -4   0  206.58    8.70
   0  -4   0  209.38    9.40
   0  -4   0  202.38    9.20
   0  -4   0  199.58    8.70
   0   4   0  200.38    9.10
   0   4   0  209.28    8.80
   0   4   0  197.18    9.10
   0   4   0  213.58    9.00
   0   4   0  190.78    9.10
   0   4   0  203.08    8.80
  -1  -4   0  826.12   33.30
  -1  -4   0  805.52   33.40
  -1  -4   0  809.02   33.20
  -1  -4   0  798.12   32.80
  -1  -4   0  801.42   32.80
  -1  -4   0  883.31   34.00
   1   4   0  798.22   33.20
   1   4   0  836.62   33.40
   1   4   0  830.32   33.30
   1   4   0  824.42   33.10
   1   4   0  778.02   33.20
  -2  -4   0  805.12   36.50
  -2  -4   0  919.71   36.10
  -2  -4   0  839.22   36.10
  -2  -4   0  926.41   36.50
  -2  -4   0  927.21   36.00
   2   4   0  880.11   36.10
   2   4   0  855.61   35.90
   2   4   0  873.61   35.60
   2   4   0  834.12   35.80
   2   4   0  835.32   35.80
   2   4   0  995.50   37.50
  -3  -4   0  119.29    6.50
  -3  -4   0  119.79    6.50
  -3  -4   0  116.29    6.40
  -3  -4   0  122.49    7.00
  -3  -4   0  134.59    7.70
   3   4   0  105.99    6.20
   3   4   0  122.49    6.20
   3   4   0  124.69    6.90
   3   4   0  117.69    6.10
   3   4   0  119.69    6.60
  -4  -4   0    0.20    2.10
  -4  -4   0    4.10    1.50
  -4  -4   0    2.80    3.30
   4   4   0    1.90    2.50
   4   4   0    0.30    2.30
   4   4   0    3.60    2.40
   4   4   0    4.90    2.10
  -5  -4   0  434.96   18.80
  -5  -4   0  388.56   20.00
  -5  -4   0  434.66   18.70
   5   4   0  394.26   18.80
   5   4   0  412.96   18.50
   5   4   0  427.36   18.30
   5   4   0  443.06   19.10
  -6  -4   0  302.57   14.20
  -6  -4   0  305.47   15.70
  -6  -4   0  297.27   14.10
   6   4   0  284.97   14.30
   6   4   0  281.07   12.60
   6   4   0  292.07   14.60
   6   4   0  281.17   12.20
   6   4   0  300.27   14.00
   6   4   0  277.17   12.70
  -7  -4   0  714.53   30.80
   7   4   0  666.63   27.80
   7   4   0  666.83   28.20
   7   4   0  673.63   28.40
   7   4   0  669.13   29.40
   7   4   0  705.23   30.10
  -8  -4   0  310.67   16.00
  -8  -4   0  300.47   15.20
  -8  -4   0  293.27   15.10
   8   4   0  279.77   13.40
   8   4   0  292.37   14.90
   8   4   0  300.37   14.90
   8   4   0  295.37   12.90
  -9  -4   0  107.99    9.40
  -9  -4   0  118.59   10.00
  -9  -4   0  126.89    9.20
   9   4   0  115.89    6.50
   9   4   0  126.69    9.20
   9   4   0  123.59    9.50
   9   4   0  109.79   10.30
   9   4   0  102.89    7.00
 -10  -4   0   84.89    9.60
  10   4   0   80.19    5.90
  10   4   0   82.89   10.60
  10   4   0   73.29    8.90
  10   4   0   88.59    9.50
 -11  -4   0   -2.70    4.30
 -11  -4   0   -2.50    5.00
  11   4   0    2.00    5.10
  11   4   0   -4.50    5.80
  11   4   0    1.70    2.60
  11   4   0   -9.50    8.60
 -12  -4   0   26.60    7.20
 -12  -4   0   26.80    6.00
  12   4   0   21.10    6.40
  12   4   0   20.40    6.40
  12   4   0   22.50    3.70
 -13  -4   0   37.50    8.90
  13   4   0   28.50    8.00
  13   4   0   21.80    7.10
  13   4   0   41.10    7.40
  14   4   0   74.89   13.80
  14   4   0   76.29   10.40
  15   4   0   36.50    8.90
  15  -5   0   46.80    9.30
  15  -5   0   51.79    8.90
  15  -5   0   60.29    9.50
  14  -5   0   41.20    8.40
  14  -5   0   36.30    8.20
  14  -5   0   38.20    8.30
  13  -5   0   81.99   12.60
  13  -5   0   69.59    7.30
  13  -5   0   72.69   10.30
  13  -5   0   73.79    9.50
  13  -5   0   88.99    7.70
 -13   5   0   70.89   10.60
  12  -5   0   48.30    7.70
  12  -5   0   56.59    8.10
  12  -5   0   60.89    8.70
  12  -5   0   54.09    9.00
 -12   5   0   58.09    9.20
 -12   5   0   56.39    7.30
  11  -5   0   -5.20    5.80
  11  -5   0    1.80    2.90
  11  -5   0   -1.90    5.50
 -11   5   0   -3.80    4.30
 -11   5   0    6.20    5.70
  10  -5   0  112.29   10.50
  10  -5   0  111.49    6.70
  10  -5   0   89.39   11.10
 -10   5   0  116.79    9.70
 -10   5   0  108.99   10.40
   9  -5   0  229.78   15.10
   9  -5   0  254.67   11.50
   9  -5   0  251.37   11.40
   9  -5   0  259.67   14.50
  -9   5   0  257.97   14.70
  -9   5   0  243.08   11.60
  -9   5   0  257.27   13.80
   8  -5   0 1249.18   51.39
   8  -5   0 1205.68   49.10
   8  -5   0 1140.69   51.49
  -8   5   0 1253.67   50.89
  -8   5   0 1214.78   49.40
   7  -5   0 1233.68   51.99
   7  -5   0 1222.18   49.70
   7  -5   0 1280.57   49.80
   7  -5   0 1188.38   50.19
   7  -5   0 1159.68   51.89
  -7   5   0 1278.27   51.69
  -7   5   0 1296.57   51.69
  -7   5   0 1213.48   50.09
   6  -5   0 1170.88   47.70
   6  -5   0 1177.88   47.40
   6  -5   0 1203.28   47.30
   6  -5   0 1185.48   49.40
   6  -5   0 1100.89   49.30
  -6   5   0 1204.28   49.00
  -6   5   0 1168.28   47.70
  -6   5   0 1212.88   49.00
   5  -5   0  898.71   36.60
   5  -5   0  892.21   38.20
   5  -5   0  887.91   38.10
  -5   5   0  913.91   37.80
  -5   5   0  918.31   37.80
  -5   5   0  914.01   36.90
   4  -5   0    8.30    3.20
   4  -5   0   13.20    3.30
   4  -5   0   10.60    1.50
  -4   5   0    6.30    3.40
  -4   5   0    9.10    2.40
  -4   5   0   11.50    2.40
  -4   5   0   10.20    2.40
   3  -5   0 1652.23   63.99
   3  -5   0 1664.33   65.29
   3  -5   0 1736.83   65.19
  -3   5   0 1440.56   65.99
  -3   5   0 1377.76   64.69
  -3   5   0 1629.14   64.89
  -3   5   0 1708.93   64.99
   2  -5   0 3205.38  126.79
   2  -5   0 3159.18  127.99
   2  -5   0 3168.08  127.59
   2  -5   0 3250.27  126.99
   2  -5   0 3072.59  127.39
   2  -5   0 3316.57  127.79
   2  -5   0 3125.89  127.59
  -2   5   0 3247.18  127.29
  -2   5   0 3242.28  127.69
  -2   5   0 3193.68  128.49
  -2   5   0 3100.59  127.69
   1  -5   0 4427.16  187.28
   1  -5   0 4905.61  186.98
   1  -5   0 4929.91  186.98
   1  -5   0 4834.52  187.38
   1  -5   0 4747.62  187.28
  -1   5   0 4480.55  187.58
  -1   5   0 4710.73  187.78
  -1   5   0 4557.24  186.98
   0  -5   0 5595.34  222.58
  -1  -5   0  317.27   13.40
  -1  -5   0  354.26   14.80
  -1  -5   0  334.87   14.00
  -1  -5   0  310.57   14.00
  -1  -5   0  302.27   14.10
  -1  -5   0  324.47   14.30
  -1  -5   0  324.37   13.50
   1   5   0  318.27   13.90
   1   5   0  336.37   13.90
   1   5   0  327.37   14.30
   1   5   0  312.07   14.10
   1   5   0  340.97   14.00
   1   5   0  316.47   14.10
  -2  -5   0    2.80    2.50
  -2  -5   0    5.80    2.00
  -2  -5   0    3.60    2.60
  -2  -5   0    5.70    2.00
   2   5   0    5.90    1.70
   2   5   0   11.70    2.10
   2   5   0    7.00    2.40
   2   5   0    5.20    2.00
  -3  -5   0  244.98   13.80
  -3  -5   0  310.27   13.40
  -3  -5   0  291.67   13.50
  -3  -5   0  325.17   14.70
   3   5   0  286.67   12.90
   3   5   0  289.37   13.10
   3   5   0  305.97   13.60
  -4  -5   0  842.22   35.90
  -4  -5   0  851.91   34.10
  -4  -5   0  848.42   34.60
  -4  -5   0  789.82   34.50
   4   5   0  772.42   33.90
   4   5   0  838.62   33.90
   4   5   0  806.22   34.30
   4   5   0  843.02   34.60
  -5  -5   0 1412.46   56.19
  -5  -5   0 1247.08   57.39
  -5  -5   0 1328.17   56.09
   5   5   0 1422.96   56.19
   5   5   0 1390.96   55.89
   5   5   0 1377.86   55.59
  -6  -5   0  695.63   31.40
  -6  -5   0  708.83   32.10
  -6  -5   0  772.42   31.20
   6   5   0  704.73   30.60
   6   5   0  645.64   29.80
   6   5   0  693.33   30.10
  -7  -5   0  310.17   17.10
  -7  -5   0  352.36   16.00
  -7  -5   0  317.77   15.80
   7   5   0  308.27   15.40
   7   5   0  327.67   16.30
   7   5   0  286.67   15.30
   7   5   0  294.77   13.90
  -8  -5   0   19.40    5.50
  -8  -5   0    7.60    4.10
  -8  -5   0   11.10    4.30
   8   5   0   14.00    4.40
   8   5   0    6.80    4.60
   8   5   0    4.50    4.20
  -9  -5   0  103.39    9.10
  -9  -5   0  108.09    9.70
   9   5   0  103.29   10.10
   9   5   0   82.99    9.50
   9   5   0   94.79    9.10
 -10  -5   0   82.09    9.80
 -10  -5   0   85.99   10.00
  10   5   0   94.39   10.10
  10   5   0   84.19    9.90
  10   5   0   91.09   11.10
 -11  -5   0  117.09   11.00
  11   5   0  120.29   11.80
  11   5   0  142.69   13.20
 -12  -5   0  113.89   13.70
 -12  -5   0  101.39   10.80
  12   5   0  111.19   12.60
  12   5   0  106.59   13.60
  12   5   0   94.39   12.00
 -13  -5   0   38.80    9.50
  13   5   0   25.70    8.00
  13   5   0   25.60    7.70
 -14  -5   0   -2.30   12.90
  14   5   0   11.30    7.80
  14   5   0    1.30    7.00
  15  -6   0    6.40    7.00
  15  -6   0    2.70    9.70
  14  -6   0   39.40    8.60
  14  -6   0   40.20   14.10
  14  -6   0   32.60    7.30
  13  -6   0  139.19   14.90
  13  -6   0  151.68   14.40
  13  -6   0  145.99   10.40
 -13   6   0  127.79   16.00
  12  -6   0  230.18   16.70
  12  -6   0  250.07   17.20
  12  -6   0  252.77   17.10
  12  -6   0  220.48   11.90
 -12   6   0  240.28   18.10
 -12   6   0  255.97   16.30
  11  -6   0  603.04   32.90
  11  -6   0  520.75   23.00
  11  -6   0  491.55   26.70
 -11   6   0  573.04   31.00
 -11   6   0  531.15   27.20
  10  -6   0  369.86   16.10
  10  -6   0  335.17   19.70
  10  -6   0  383.76   19.90
 -10   6   0  360.96   19.90
 -10   6   0  385.36   19.10
   9  -6   0   49.10    4.10
   9  -6   0   51.89    7.00
   9  -6   0   50.59    3.60
   9  -6   0   39.10   10.10
  -9   6   0   47.10    6.40
  -9   6   0   48.30    5.80
  -9   6   0   54.29    4.40
   8  -6   0   99.79    4.80
   8  -6   0   90.99    8.90
   8  -6   0  102.59    5.40
   8  -6   0   79.89    5.40
   8  -6   0   89.89    9.00
  -8   6   0  102.99    9.80
  -8   6   0   90.29    5.50
  -8   6   0   95.29    8.20
   7  -6   0  443.26   18.70
   7  -6   0  454.45   21.20
   7  -6   0  438.36   21.30
  -7   6   0  457.55   20.80
  -7   6   0  442.26   18.90
   6  -6   0 3249.48  131.39
   6  -6   0 3282.67  133.09
   6  -6   0 3196.48  133.39
  -6   6   0 3397.56  133.19
  -6   6   0 3348.26  132.99
  -6   6   0 3297.97  131.69
   5  -6   0 3672.53  147.99
   5  -6   0 3670.03  149.69
   5  -6   0 3803.82  149.49
  -5   6   0 3725.93  149.39
  -5   6   0 3705.63  149.39
   4  -6   0 1865.81   76.49
   4  -6   0 1910.01   76.29
   4  -6   0 1848.81   74.89
  -4   6   0 1881.71   76.19
  -4   6   0 1887.21   75.99
  -4   6   0 1851.31   76.09
   3  -6   0 1787.92   73.89
   3  -6   0 1840.52   72.59
   3  -6   0 1883.21   73.69
  -3   6   0 1875.21   73.59
  -3   6   0 1694.13   73.49
  -3   6   0 1806.62   73.59
   2  -6   0    9.70    2.90
   2  -6   0   11.70    1.70
   2  -6   0   10.60    1.90
   2  -6   0   12.20    1.70
  -2   6   0   19.80    2.50
  -2   6   0   10.50    2.30
  -2   6   0   10.20    2.30
   1  -6   0 1352.06   57.59
   1  -6   0 1439.06   57.29
   1  -6   0 1417.56   57.39
   1  -6   0 1469.05   58.29
   1  -6   0 1623.94   58.69
   1  -6   0 1410.36   57.99
  -1   6   0 1391.76   57.39
  -1   6   0 1440.86   57.89
  -1   6   0 1330.27   57.19
  -1   6   0 1389.56   57.89
   0  -6   0 3985.30  155.68
   0  -6   0 3804.12  154.98
   0  -6   0 3645.04  155.48
   0  -6   0 3994.20  155.18
   0  -6   0 3884.01  155.08
   0  -6   0 4058.59  155.98
   0  -6   0 3702.03  155.18
   0   6   0 3893.41  155.58
   0   6   0 3989.20  155.18
   0   6   0 4015.30  155.38
   0   6   0 3799.22  155.08
  -1  -6   0 3867.31  155.98
  -1  -6   0 4245.48  157.28
  -1  -6   0 3895.21  156.78
  -1  -6   0 3681.23  155.88
  -1  -6   0 3995.70  156.48
  -1  -6   0 3711.03  156.38
   1   6   0 3894.21  156.38
   1   6   0 3968.30  156.38
   1   6   0 4074.09  156.48
   1   6   0 3828.52  156.68
  -2  -6   0 3483.55  129.39
  -2  -6   0 3235.48  128.39
  -2  -6   0 3254.27  127.49
  -2  -6   0 3092.29  129.69
  -2  -6   0 3227.08  128.69
  -2  -6   0 3063.09  127.29
   2   6   0 3102.09  128.19
   2   6   0 3190.28  128.49
   2   6   0 3160.28  127.89
  -3  -6   0 1095.49   45.50
  -3  -6   0 1066.59   45.70
  -3  -6   0 1163.28   47.00
   3   6   0 1069.19   45.30
   3   6   0 1117.39   45.60
   3   6   0 1116.79   44.90
  -4  -6   0  131.99    8.30
  -4  -6   0  141.99    8.20
  -4  -6   0  133.79   10.40
   4   6   0  131.19    8.80
   4   6   0  135.69    7.10
   4   6   0  127.09    8.00
  -5  -6   0   81.89    7.10
  -5  -6   0   89.89    5.50
  -5  -6   0   73.29    9.50
   5   6   0   82.79    5.90
   5   6   0   78.69    8.00
   5   6   0   83.59    7.70
  -6  -6   0  307.17   15.60
  -6  -6   0  293.37   17.70
  -6  -6   0  329.77   15.50
   6   6   0  314.27   15.10
   6   6   0  293.07   16.60
   6   6   0  292.87   14.10
  -7  -6   0  751.82   32.80
  -7  -6   0  749.33   32.80
  -7  -6   0  723.43   34.40
   7   6   0  764.82   32.50
   7   6   0  787.22   33.00
   7   6   0  709.13   31.60
  -8  -6   0  303.07   16.00
  -8  -6   0  282.97   15.70
  -8  -6   0  301.57   17.00
   8   6   0  266.37   14.50
   8   6   0  306.37   15.70
   8   6   0  300.57   16.20
  -9  -6   0  283.07   16.00
  -9  -6   0  283.37   15.60
   9   6   0  297.47   16.40
   9   6   0  275.27   15.70
   9   6   0  256.57   14.60
 -10  -6   0   56.39    7.60
 -10  -6   0   50.09    7.30
  10   6   0   57.59    7.20
  10   6   0   48.30    6.00
  10   6   0   60.09    7.60
 -11  -6   0   -1.70    5.90
 -11  -6   0   -2.00    4.90
  11   6   0   -6.50    6.10
  11   6   0   -9.90    4.40
  11   6   0   -3.50    5.30
 -12  -6   0    6.40    5.30
 -12  -6   0   -3.00    7.10
  12   6   0   -2.90    6.40
  12   6   0   -1.10    6.80
 -13  -6   0   18.40    6.90
 -13  -6   0   19.40    9.20
  13   6   0   19.10    8.10
  13   6   0   11.40   11.90
 -14  -6   0   29.20   10.80
  14   6   0   14.60   13.00
  14  -7   0   23.90    7.80
  14  -7   0   32.50    8.50
  14  -7   0   22.80    7.00
 -14   7   0   39.90   10.00
  13  -7   0   33.60    8.30
  13  -7   0   24.00    7.00
  13  -7   0   25.90    7.60
 -13   7   0   27.00    8.80
 -13   7   0   39.50    7.10
  12  -7   0    3.70    5.90
  12  -7   0   -1.60    6.00
  12  -7   0    3.90    6.50
 -12   7   0   -9.00    5.80
 -12   7   0    6.40    5.50
  11  -7   0   39.80    8.00
  11  -7   0   25.10    6.80
 -11   7   0   29.10    7.50
 -11   7   0   27.10    6.50
  10  -7   0   68.09    8.60
  10  -7   0   61.79    7.90
 -10   7   0   48.00    6.60
 -10   7   0   69.69   10.20
   9  -7   0  195.18   13.20
   9  -7   0  190.08   13.70
  -9   7   0  217.68   12.80
  -9   7   0  196.48    9.70
  -9   7   0  225.98   13.80
   8  -7   0  215.78   10.30
   8  -7   0  232.98   14.10
  -8   7   0  247.68   13.80
  -8   7   0  245.88   13.40
  -8   7   0  232.98   10.60
   7  -7   0   15.20    2.30
   7  -7   0   12.80    4.50
   7  -7   0   12.60    4.80
  -7   7   0   15.30    4.20
  -7   7   0    8.10    3.50
  -7   7   0   12.20    2.20
   6  -7   0   14.50    1.90
   6  -7   0    8.20    4.40
   6  -7   0   15.10    4.40
  -6   7   0   15.50    2.50
  -6   7   0   14.10    4.20
  -6   7   0    5.50    3.30
   5  -7   0   24.40    4.80
   5  -7   0   15.00    2.00
   5  -7   0   12.40    4.40
  -5   7   0   13.80    3.80
  -5   7   0   22.20    4.20
  -5   7   0   13.20    3.20
   4  -7   0  362.26   16.40
   4  -7   0  336.57   14.30
   4  -7   0  343.77   16.80
  -4   7   0  345.27   16.10
  -4   7   0  296.67   16.20
  -4   7   0  358.76   16.20
   3  -7   0  439.16   18.30
   3  -7   0  441.16   19.70
   3  -7   0  450.85   20.30
  -3   7   0  445.16   19.70
  -3   7   0  457.95   19.70
  -3   7   0  411.06   19.50
   2  -7   0  386.66   18.00
   2  -7   0  390.66   15.90
   2  -7   0  371.46   16.30
   2  -7   0  392.46   17.50
  -2   7   0  390.66   16.70
  -2   7   0  388.06   17.30
  -2   7   0  382.06   17.40
  -2   7   0  371.46   16.70
   1  -7   0  642.54   26.30
   1  -7   0  645.64   27.20
   1  -7   0  657.73   27.70
   1  -7   0  630.94   26.70
   1  -7   0  597.24   26.50
  -1   7   0  611.34   26.20
  -1   7   0  651.63   26.40
  -1   7   0  650.23   27.20
  -1   7   0  647.94   26.90
   0  -7   0  390.26   17.20
   0  -7   0  369.66   17.40
   0  -7   0  415.56   18.60
   0  -7   0  435.86   18.30
   0  -7   0  406.26   17.20
   0   7   0  408.96   18.00
   0   7   0  386.06   17.10
   0   7   0  403.06   17.30
   0   7   0  413.56   17.70
  -1  -7   0   22.50    3.00
  -1  -7   0   28.70    4.50
  -1  -7   0   24.30    2.70
  -1  -7   0   21.70    3.10
  -1  -7   0   27.20    4.00
   1   7   0   24.90    3.00
   1   7   0   26.30    3.60
   1   7   0   26.00    3.30
   1   7   0   29.80    3.80
  -2  -7   0    9.10    4.00
  -2  -7   0    6.80    3.30
  -2  -7   0    6.70    1.20
  -2  -7   0    8.60    2.90
  -2  -7   0    2.80    2.60
   2   7   0    4.00    2.70
   2   7   0    7.50    2.30
   2   7   0    6.80    3.00
  -3  -7   0  225.18   11.40
  -3  -7   0  222.18   11.10
  -3  -7   0  218.18   13.20
  -3  -7   0  177.48   12.80
   3   7   0  219.78   11.60
   3   7   0  221.08   10.30
   3   7   0  208.78   10.90
  -4  -7   0  454.25   23.20
  -4  -7   0  418.36   21.20
  -4  -7   0  494.85   21.00
  -4  -7   0  478.95   21.20
   4   7   0  469.95   19.90
  -5  -7   0  342.17   16.50
  -5  -7   0  303.17   18.60
  -5  -7   0  336.97   15.30
   5   7   0  345.07   16.10
   5   7   0  335.97   14.90
   5   7   0  314.97   21.00
  -6  -7   0  225.78   12.40
  -6  -7   0  213.28   12.30
  -6  -7   0  199.18   14.90
   6   7   0  221.38   12.70
   6   7   0  217.08   10.60
   6   7   0  208.48   12.10
  -7  -7   0  184.38   12.00
  -7  -7   0  171.98   11.60
  -7  -7   0  174.28   14.10
   7   7   0  186.98   12.20
   7   7   0  180.98    9.70
   7   7   0  194.98   11.70
  -8  -7   0    0.10    5.30
  -8  -7   0    0.80    4.50
  -8  -7   0   -0.70    4.50
   8   7   0    1.60    4.60
   8   7   0    3.50    4.90
   8   7   0    3.40    3.30
  -9  -7   0   15.40    5.80
  -9  -7   0   11.90    6.30
  -9  -7   0   21.20    6.50
   9   7   0    9.60    5.70
   9   7   0   14.70    8.70
   9   7   0   12.60    3.80
 -10  -7   0   37.20    7.50
 -10  -7   0   37.80    7.20
  10   7   0   30.20    6.50
  10   7   0   26.80   11.20
  10   7   0   32.00    4.80
 -11  -7   0   89.99   11.00
 -11  -7   0  105.29   14.00
  11   7   0  103.89   13.40
  11   7   0   71.19   10.30
  11   7   0  116.09   12.40
 -12  -7   0   40.80    7.20
 -12  -7   0   38.50    9.70
  12   7   0   45.50    8.70
  12   7   0   42.50    8.40
 -13  -7   0   17.30   14.00
  13   7   0   15.70    7.90
  13   7   0    2.50    7.90
  14  -8   0   -8.90    6.00
  14  -8   0    5.50    8.00
 -14   8   0   -2.10    8.80
  13  -8   0    8.10    7.30
  13  -8   0    8.50    6.10
  13  -8   0   11.10    8.10
 -13   8   0   10.90    8.10
 -13   8   0   11.40    8.00
  12  -8   0   35.20    7.40
  12  -8   0   53.49    9.30
  12  -8   0   56.89    9.20
 -12   8   0   45.90    7.60
 -12   8   0   43.40    9.20
  11  -8   0  278.27   16.60
  11  -8   0  262.17   17.70
  11  -8   0  269.27   17.90
 -11   8   0  263.37   16.90
  10  -8   0  434.06   22.00
  10  -8   0  430.26   23.00
 -10   8   0  420.66   22.20
 -10   8   0  429.66   23.30
   9  -8   0  440.26   21.90
   9  -8   0  441.46   22.80
  -9   8   0  426.56   21.90
  -9   8   0  462.95   23.00
  -9   8   0  427.06   18.60
   8  -8   0  353.06   17.70
   8  -8   0  323.27   14.40
   8  -8   0  355.76   18.70
  -8   8   0  325.67   14.70
  -8   8   0  352.96   18.40
  -8   8   0  353.46   17.90
   7  -8   0   31.00    5.60
  -7   8   0   32.00    3.40
  -7   8   0   39.60    5.60
  -7   8   0   33.90    5.20
   6  -8   0  245.38   13.90
  -6   8   0  243.28   13.00
  -6   8   0  243.18   11.10
  -6   8   0  234.18   13.20
   5  -8   0  515.45   23.80
   5  -8   0  490.45   23.00
  -5   8   0  496.55   23.00
  -5   8   0  533.45   22.30
   4  -8   0 1358.36   62.59
   4  -8   0 1494.35   61.19
   4  -8   0 1488.55   59.99
  -4   8   0 1575.84   61.89
  -4   8   0 1502.95   61.49
   3  -8   0 2298.37  100.19
   3  -8   0 2626.64   99.29
   3  -8   0 2458.05   97.89
  -3   8   0 2650.14   99.29
  -3   8   0 2192.48   98.89
   2  -8   0  789.62   31.60
   2  -8   0  782.22   33.10
   2  -8   0  727.83   31.80
   2  -8   0  794.62   33.60
   2  -8   0  769.02   32.80
  -2   8   0  741.53   32.30
  -2   8   0  811.22   32.50
  -2   8   0  787.02   33.20
  -2   8   0  788.22   32.90
   1  -8   0  634.34   26.80
   1  -8   0  631.24   27.30
   1  -8   0  619.84   25.50
   1  -8   0  605.14   26.10
  -1   8   0  615.44   26.40
  -1   8   0  608.34   26.70
  -1   8   0  629.94   25.90
  -1   8   0  586.74   26.00
   0  -8   0   22.60    3.80
   0  -8   0   24.70    3.70
   0  -8   0   26.60    3.20
   0  -8   0   30.90    4.70
   0  -8   0   28.90    3.60
   0   8   0   26.40    3.40
   0   8   0   29.70    4.20
   0   8   0   23.90    3.30
   0   8   0   30.00    4.20
  -1  -8   0  664.93   28.80
  -1  -8   0  638.44   27.40
  -1  -8   0  627.44   27.20
  -1  -8   0  738.23   29.90
  -1  -8   0  659.33   27.90
   1   8   0  675.83   28.00
   1   8   0  649.24   27.90
  -2  -8   0 1433.36   60.19
  -2  -8   0 1506.75   61.39
  -2  -8   0 1483.65   62.09
  -2  -8   0 1568.04   60.59
  -2  -8   0 1578.24   63.19
   2   8   0 1494.45   61.29
   2   8   0 1470.25   61.69
   2   8   0 1491.25   61.09
  -3  -8   0  860.91   37.30
  -3  -8   0  824.42   35.70
  -3  -8   0  875.31   38.20
   3   8   0  820.82   34.90
   3   8   0  845.92   38.30
  -4  -8   0  484.45   21.60
  -4  -8   0  463.25   21.60
  -4  -8   0  401.16   23.60
   4   8   0  468.65   20.10
   4   8   0  470.55   21.00
   4   8   0  489.85   21.50
  -5  -8   0  133.49    9.10
  -5  -8   0  120.99    9.20
  -5  -8   0   85.39   11.60
   5   8   0  119.49    7.10
   5   8   0  117.69    8.80
   5   8   0  121.69    9.60
  -6  -8   0   24.00    7.90
  -6  -8   0   28.30    5.10
  -6  -8   0   33.00    5.60
   6   8   0   29.20    3.50
   6   8   0   29.60    5.00
   6   8   0   24.90    5.10
  -7  -8   0  169.58   11.40
  -7  -8   0  149.99   15.60
  -7  -8   0  167.88   12.00
   7   8   0  162.18    9.10
   7   8   0  165.98   12.20
   7   8   0  160.88   11.10
  -8  -8   0  152.38   11.20
  -8  -8   0  148.69   13.30
  -8  -8   0  138.99   12.10
   8   8   0  135.59   11.20
   8   8   0  142.19   12.10
   8   8   0  132.99    8.50
  -9  -8   0  216.78   15.90
  -9  -8   0  201.18   15.20
  -9  -8   0  227.88   14.20
   9   8   0  194.08   10.90
   9   8   0  199.08   14.00
   9   8   0  216.18   18.10
 -10  -8   0   66.49    9.10
 -10  -8   0   66.89    9.50
  10   8   0   52.89    7.50
  10   8   0   61.49    8.30
  10   8   0   63.29    8.50
 -11  -8   0   16.40    6.50
 -11  -8   0   25.90    8.40
  11   8   0    1.70    7.00
  11   8   0   14.80    7.20
 -12  -8   0   -8.40    5.00
 -12  -8   0   -3.80    8.60
  12   8   0   -3.10    7.10
  12   8   0  -10.00    7.40
 -13  -8   0   55.69   13.00
  13  -9   0  104.69   15.40
  13  -9   0   94.59   11.60
  13  -9   0  157.28   16.70
 -13   9   0  109.79   13.90
 -13   9   0  128.89   14.20
  12  -9   0    3.80    5.60
  12  -9   0    2.20    6.30
  12  -9   0    5.30    7.20
 -12   9   0   -1.10    7.00
 -12   9   0    8.60    6.20
  11  -9   0    0.80    5.70
  11  -9   0    6.60    5.60
  11  -9   0   -6.60    6.20
 -11   9   0   -2.50    5.10
 -11   9   0   -4.30    6.20
  10  -9   0   89.49   12.20
  10  -9   0   95.49   12.00
  10  -9   0   87.39   10.10
 -10   9   0   84.39   11.30
   9  -9   0  531.95   26.40
   9  -9   0  566.14   27.90
   9  -9   0  548.45   27.50
  -9   9   0  571.24   27.10
  -9   9   0  587.54   28.40
   8  -9   0  736.43   32.60
   8  -9   0  697.73   33.70
  -8   9   0  791.72   34.20
  -8   9   0  700.83   29.90
  -8   9   0  722.43   33.00
   7  -9   0  780.42   34.00
   7  -9   0  786.92   35.10
  -7   9   0  803.52   35.10
  -7   9   0  779.92   34.30
  -7   9   0  719.23   31.70
   6  -9   0  657.53   30.50
   6  -9   0  636.74   27.60
   6  -9   0  676.63   29.60
  -6   9   0  676.23   29.80
  -6   9   0  713.83   30.50
  -6   9   0  650.33   27.90
   5  -9   0    5.60    1.60
   5  -9   0    3.10    4.30
   5  -9   0    3.20    4.60
  -5   9   0    2.60    3.20
  -5   9   0    3.00    3.20
  -5   9   0    4.30    3.80
   4  -9   0  209.58   12.90
   4  -9   0  198.28    9.20
   4  -9   0  198.58   12.70
  -4   9   0  217.78   12.00
  -4   9   0  209.28   11.70
   3  -9   0  703.33   31.40
   3  -9   0  690.43   30.40
   3  -9   0  688.13   30.60
  -3   9   0  702.03   30.80
  -3   9   0  742.43   34.00
   2  -9   0 1573.24   65.69
   2  -9   0 1543.15   65.29
   2  -9   0 1664.13   66.79
  -2   9   0 1550.94   64.99
  -2   9   0 1641.14   65.09
  -2   9   0 1603.74   65.89
   1  -9   0 2155.88   88.39
   1  -9   0 2205.98   89.89
   1  -9   0 2125.89   87.39
   1  -9   0 2148.09   86.89
  -1   9   0 2260.57   87.39
  -1   9   0 2195.58   87.79
  -1   9   0 2187.08   88.09
  -1   9   0 2017.80   86.99
   0  -9   0  694.23   29.50
   0  -9   0  661.03   29.90
   0  -9   0  702.73   29.50
   0  -9   0  742.13   32.40
   0   9   0  713.93   30.10
   0   9   0  730.83   30.70
   0   9   0  703.33   29.70
  -1  -9   0  209.58   10.10
  -1  -9   0  218.58   12.00
  -1  -9   0  212.38   10.70
   1   9   0  219.48   11.00
   1   9   0  211.78   12.10
   1   9   0  217.38   11.00
  -2  -9   0   15.10    3.50
  -2  -9   0   11.30    3.90
  -2  -9   0   14.20    1.70
   2   9   0   14.00    3.00
   2   9   0   10.10    4.00
   2   9   0    9.30    3.60
  -3  -9   0  181.88   11.20
  -3  -9   0  178.88   10.60
   3   9   0  184.38    9.50
   3   9   0  169.78   10.90
   3   9   0  182.88   10.40
  -4  -9   0  565.24   25.00
  -4  -9   0  533.85   25.50
   4   9   0  576.24   25.30
   4   9   0  554.04   24.70
   4   9   0  542.95   23.70
  -5  -9   0  482.95   22.30
  -5  -9   0  466.25   22.70
   5   9   0  452.85   20.50
   5   9   0  492.55   22.70
   5   9   0  468.95   22.00
  -6  -9   0  209.68   18.00
  -6  -9   0  276.77   15.80
  -6  -9   0  288.77   15.20
   6   9   0  271.77   12.90
   6   9   0  270.07   14.90
   6   9   0  291.67   15.80
  -7  -9   0  172.28   11.90
  -7  -9   0  160.68   15.10
  -7  -9   0  166.48   12.70
   7   9   0  155.88   12.80
   7   9   0  159.48   11.90
   7   9   0  160.08    9.10
  -8  -9   0   12.20    5.30
  -8  -9   0   12.00    5.90
  -8  -9   0    7.30    6.60
   8   9   0    9.80    5.40
  -9  -9   0    2.00    6.30
  -9  -9   0    0.80    5.60
   9   9   0   -3.80    6.00
   9   9   0   -0.70    3.20
   9   9   0   -1.60    5.70
 -10  -9   0   16.70    6.80
 -10  -9   0   20.50    8.20
  10   9   0   16.40    7.40
  10   9   0   17.80    7.00
 -11  -9   0   49.30   10.90
 -11  -9   0   43.00    7.80
  11   9   0   48.80   14.00
  11   9   0   35.30    8.70
 -12  -9   0   56.69   12.40
  12   9   0   39.40   10.70
  12   9   0   33.70    9.50
  13 -10   0   -4.80    6.10
 -13  10   0    7.00   17.60
  12 -10   0   26.60    8.00
  12 -10   0   23.70    9.10
  12 -10   0   19.80    6.40
 -12  10   0   29.30    7.70
 -12  10   0   32.40    9.80
  11 -10   0   46.60    8.30
  11 -10   0   38.40    7.00
  11 -10   0   47.60    9.20
 -11  10   0   36.60    7.20
 -11  10   0   36.90    9.10
  10 -10   0   19.40    6.40
  10 -10   0   18.40    7.30
  10 -10   0   19.10    5.70
 -10  10   0   16.00    7.20
 -10  10   0   18.00    6.00
   9 -10   0   28.80    7.40
   9 -10   0   19.40    6.30
   9 -10   0   23.50    5.90
  -9  10   0   24.90    6.40
  -9  10   0   31.50    9.00
   8 -10   0   28.80    7.30
   8 -10   0   36.60    7.10
   8 -10   0   34.30    6.20
  -8  10   0   34.60    7.30
  -8  10   0   30.10    6.30
   7 -10   0    6.90    5.10
   7 -10   0   -1.90    5.80
   7 -10   0    4.30    4.80
  -7  10   0    3.90    2.20
  -7  10   0    1.00    4.50
  -7  10   0    0.50    5.20
   6 -10   0   10.30    4.90
   6 -10   0   20.30    6.50
   6 -10   0   17.40    5.00
  -6  10   0   10.10    4.30
  -6  10   0   12.00    5.10
  -6  10   0   12.60    2.90
   5 -10   0   53.69    7.30
   5 -10   0   43.10    5.70
   5 -10   0   51.49    3.60
   5 -10   0   55.49    7.40
  -5  10   0   49.50    6.30
  -5  10   0   47.50    7.30
  -5  10   0   50.09    5.50
   4 -10   0  200.58   12.20
   4 -10   0  214.28   12.30
   4 -10   0  210.18   13.60
  -4  10   0  222.68   12.40
  -4  10   0  218.48   12.80
   3 -10   0   66.99    7.80
   3 -10   0   93.69    9.60
   3 -10   0   90.79    8.70
  -3  10   0   83.19    7.20
  -3  10   0   92.19    8.30
  -3  10   0   86.39    7.80
   2 -10   0   64.29    7.40
   2 -10   0   65.49    8.80
   2 -10   0   54.59    6.50
  -2  10   0   78.39    7.80
  -2  10   0   51.59    5.80
  -2  10   0   70.89    7.20
   1 -10   0   48.60    4.50
   1 -10   0   64.59    8.60
   1 -10   0   48.00    5.80
   1 -10   0   56.19    7.30
  -1  10   0   59.99    7.70
  -1  10   0   61.09    5.90
   0 -10   0   22.40    3.30
   0 -10   0   27.00    3.70
   0 -10   0   35.30    6.20
   0 -10   0   25.30    4.60
   0  10   0   22.10    4.60
   0  10   0   27.10    4.00
  -1 -10   0  232.58   11.10
  -1 -10   0  221.38   10.60
  -1 -10   0  242.28   11.80
  -1 -10   0  249.28   14.80
  -1 -10   0  231.48   13.10
   1  10   0  224.48   12.10
   1  10   0  246.58   13.50
   1  10   0  222.08   12.10
  -2 -10   0  280.07   12.90
  -2 -10   0  321.27   17.30
  -2 -10   0  272.37   15.10
  -2 -10   0  261.37   11.90
   2  10   0  283.67   14.20
   2  10   0  275.87   15.00
   2  10   0  278.67   13.70
  -3 -10   0  228.58   12.60
  -3 -10   0  224.88   15.80
  -3 -10   0  238.48   13.70
   3  10   0  234.78   13.60
   3  10   0  235.78   12.70
   3  10   0  239.28   11.90
  -4 -10   0  253.37   13.70
  -4 -10   0  240.18   14.40
   4  10   0  238.18   13.40
   4  10   0  250.27   12.30
   4  10   0  246.68   14.10
  -5 -10   0   19.30    5.10
  -5 -10   0   23.10    5.90
   5  10   0   22.50    3.50
   5  10   0   16.90    5.10
   5  10   0   15.20    4.60
  -6 -10   0    2.70    6.60
  -6 -10   0    5.00    5.80
  -6 -10   0    7.60    5.00
   6  10   0   13.50    3.20
   6  10   0    7.40    4.60
   6  10   0    9.70    5.50
  -7 -10   0   13.20    7.30
  -7 -10   0   16.50    6.50
  -7 -10   0   14.60    5.90
   7  10   0   12.40    5.70
   7  10   0   16.80    3.50
   7  10   0   22.00    6.40
  -8 -10   0   69.39   10.80
  -8 -10   0   88.49   12.20
   8  10   0   83.19   11.00
   8  10   0   70.39    8.50
   8  10   0   79.19    6.80
  -9 -10   0  110.99   14.20
  -9 -10   0  101.69   12.40
   9  10   0  102.99   14.10
   9  10   0  119.29   12.70
 -10 -10   0   47.00   10.10
 -10 -10   0   46.60    8.80
  10  10   0   44.70    8.80
  10  10   0   35.10    8.20
 -11 -10   0   25.20   10.30
  11  10   0   18.40    8.10
  11  10   0   18.90   16.10
  12 -11   0  141.59   17.90
  12 -11   0   72.49   11.10
  12 -11   0  101.99   15.20
 -12  11   0  123.59   24.90
 -12  11   0  104.29   14.60
  11 -11   0  151.08   17.10
  11 -11   0  152.58   20.70
  11 -11   0  102.69   11.40
 -11  11   0  121.59   17.00
 -11  11   0  134.79   14.60
  10 -11   0    1.10    6.80
  10 -11   0   -0.90    5.20
  10 -11   0    1.30    6.20
 -10  11   0    2.00    6.90
 -10  11   0    5.50    5.50
   9 -11   0    1.40    5.60
   9 -11   0    2.30    7.00
   9 -11   0   -4.10    4.90
  -9  11   0    3.30    5.20
  -9  11   0   -0.80    6.00
   8 -11   0  111.59   13.40
   8 -11   0  120.09   12.40
   8 -11   0  128.39   10.60
  -8  11   0  112.39   11.40
  -8  11   0  112.89   12.80
   7 -11   0  394.36   20.10
   7 -11   0  402.76   26.70
   7 -11   0  385.76   22.20
  -7  11   0  400.36   20.90
  -7  11   0  415.26   25.60
   6 -11   0  833.82   35.50
   6 -11   0  809.02   36.10
  -6  11   0  803.82   36.10
  -6  11   0  755.02   33.30
  -6  11   0  810.32   37.00
   5 -11   0  460.65   22.80
   5 -11   0  492.25   24.00
   5 -11   0  458.15   22.30
  -5  11   0  458.95   21.60
  -5  11   0  459.65   23.50
  -5  11   0  474.25   22.70
   4 -11   0  247.48   15.20
   4 -11   0  219.18   13.40
   4 -11   0  235.88   13.40
  -4  11   0  232.08   13.60
  -4  11   0  225.78   14.20
   3 -11   0   -0.40    4.00
   3 -11   0    2.00    3.40
   3 -11   0   -0.50    4.90
  -3  11   0    6.70    3.90
  -3  11   0    3.10    3.70
  -3  11   0   -0.30    4.00
   2 -11   0  128.29   10.00
   2 -11   0  137.89   11.50
   2 -11   0  135.29    9.30
  -2  11   0  139.99    9.70
  -2  11   0  156.18    9.40
  -2  11   0  138.39   10.50
   1 -11   0  672.33   30.70
   1 -11   0  643.94   29.60
   1 -11   0  632.54   28.40
   1 -11   0  643.34   27.60
  -1  11   0  654.73   29.00
  -1  11   0  674.43   29.80
  -1  11   0  688.43   28.80
   0 -11   0  683.83   30.20
   0 -11   0  697.93   30.10
   0 -11   0  753.52   33.30
   0 -11   0  690.43   31.80
   0  11   0  726.83   31.80
   0  11   0  719.83   31.00
  -1 -11   0  579.34   24.30
  -1 -11   0  552.84   24.70
  -1 -11   0  624.14   28.00
  -1 -11   0  508.85   23.70
  -1 -11   0  557.44   26.30
   1  11   0  570.34   25.10
   1  11   0  573.24   26.30
  -2 -11   0  147.79   11.30
  -2 -11   0  159.18    9.80
  -2 -11   0  176.78   13.70
   2  11   0  171.48   12.10
   2  11   0  148.49    9.80
   2  11   0  156.58   10.40
  -3 -11   0    2.00    3.70
  -3 -11   0   -1.60    4.60
  -3 -11   0    5.40    5.30
   3  11   0   -1.00    4.10
   3  11   0    2.50    4.80
   3  11   0    0.00    3.80
  -4 -11   0   48.80    6.20
  -4 -11   0   27.60    7.40
  -4 -11   0   40.00    6.80
   4  11   0   46.10    6.20
   4  11   0   35.10    5.40
   4  11   0   30.90    5.80
  -5 -11   0  185.28   12.40
  -5 -11   0  159.78   13.10
   5  11   0  173.58   14.40
   5  11   0  191.78   10.40
   5  11   0  178.68   12.40
  -6 -11   0  248.98   16.50
  -6 -11   0  262.07   21.80
   6  11   0  243.48   15.20
   6  11   0  247.98   12.70
   6  11   0  260.77   16.20
  -7 -11   0   97.49   13.10
  -7 -11   0   67.99   11.70
   7  11   0  102.99    7.50
   7  11   0   92.29   11.50
   7  11   0  110.39   12.80
  -8 -11   0   23.40    8.20
  -8 -11   0    7.90    7.00
   8  11   0   28.60    7.10
   8  11   0   24.20    7.30
  -9 -11   0    6.10    6.00
  -9 -11   0    4.50    7.90
   9  11   0    2.90    6.80
   9  11   0    4.40    7.40
 -10 -11   0    3.40    7.20
 -10 -11   0  -12.80    8.30
  10  11   0    1.10    7.50
  10  11   0   -9.70   12.70
  11  11   0    5.80   10.20
  11 -12   0  121.89   12.60
  11 -12   0  180.38   18.20
  11 -12   0  156.78   17.80
 -11  12   0  168.68   16.40
  10 -12   0  141.29   12.60
  10 -12   0  193.28   27.50
  10 -12   0  181.08   17.30
 -10  12   0  148.99   18.20
 -10  12   0  175.18   18.20
   9 -12   0  103.99   10.90
   9 -12   0  117.69   14.10
   9 -12   0  120.49   14.50
  -9  12   0  104.09   12.40
  -9  12   0  101.39   14.00
   8 -12   0   21.50    7.90
   8 -12   0   23.40    5.70
   8 -12   0   22.20    6.70
  -8  12   0   26.40    7.70
  -8  12   0   16.60    5.70
   7 -12   0   12.30    5.80
   7 -12   0    2.40    7.10
   7 -12   0   12.40    5.50
  -7  12   0    5.70    5.20
  -7  12   0   15.80    6.50
   6 -12   0   79.39   12.70
   6 -12   0   74.59    9.80
  -6  12   0   93.19   10.40
  -6  12   0   88.39   11.60
   5 -12   0  332.27   17.80
   5 -12   0  324.97   18.40
   5 -12   0  339.37   20.10
  -5  12   0  354.96   20.70
  -5  12   0  316.87   16.40
   4 -12   0  748.43   32.00
   4 -12   0  743.63   32.00
  -4  12   0  724.33   32.10
  -4  12   0  693.03   34.70
  -4  12   0  601.74   31.80
   3 -12   0  387.96   20.10
   3 -12   0  371.46   18.00
   3 -12   0  365.96   18.60
  -3  12   0  371.56   19.40
  -3  12   0  332.77   18.20
  -3  12   0  292.97   18.00
   2 -12   0  181.88   12.30
   2 -12   0  176.48   11.00
   2 -12   0  186.18   13.90
  -2  12   0  186.08   12.80
  -2  12   0  190.48   12.00
   1 -12   0   33.20    5.00
   1 -12   0   27.40    6.70
   1 -12   0   30.20    5.70
  -1  12   0   33.60    5.10
  -1  12   0   31.90    5.90
  -1  12   0   45.90    5.60
   0 -12   0   44.50    7.60
   0 -12   0   54.19    6.00
   0 -12   0   40.90    6.60
   0  12   0   45.40    6.60
   0  12   0   59.69    7.50
   0  12   0   63.29    7.40
  -1 -12   0  322.67   15.10
  -1 -12   0  270.77   17.10
  -1 -12   0  322.47   19.10
   1  12   0  339.37   16.30
   1  12   0  323.67   17.90
   1  12   0  312.77   16.00
  -2 -12   0  205.28   16.00
  -2 -12   0  230.08   16.70
  -2 -12   0  215.78   12.40
   2  12   0  218.38   12.50
   2  12   0  236.38   20.50
   2  12   0  221.68   13.20
  -3 -12   0  263.57   19.30
  -3 -12   0  303.87   17.70
  -3 -12   0  309.67   16.10
   3  12   0  310.37   15.40
   3  12   0  318.07   16.50
   3  12   0  321.47   18.00
  -4 -12   0  207.78   14.80
  -4 -12   0  203.58   13.10
  -4 -12   0  162.18   15.80
   4  12   0  239.38   16.30
   4  12   0  222.48   15.10
  -5 -12   0   25.30    7.20
  -5 -12   0    6.60    6.20
   5  12   0   22.40    6.00
   5  12   0   25.40    4.80
   5  12   0   23.90    6.50
  -6 -12   0   -2.10    6.30
   6  12   0   -5.00    5.70
   6  12   0   -1.10    4.40
   6  12   0   -3.80    6.20
  -7 -12   0    8.70    7.40
  -7 -12   0   -1.50    6.20
   7  12   0    8.70    7.20
   7  12   0    3.80    6.40
  -8 -12   0   37.00    9.80
  -8 -12   0   19.50    8.30
   8  12   0   37.50    8.80
   8  12   0   38.80    8.40
  -9 -12   0   33.60   10.10
  -9 -12   0   14.90    6.50
   9  12   0   14.90    8.30
   9  12   0   26.30    8.50
  10  12   0   19.70   12.20
  10 -13   0    9.90    8.10
  10 -13   0   -9.90   10.80
  10 -13   0   -5.10    5.70
 -10  13   0    1.90    7.60
 -10  13   0  -17.80    7.80
   9 -13   0   -1.50    8.30
   9 -13   0   -5.80   12.40
   9 -13   0   -4.90    5.60
  -9  13   0    0.00    7.50
  -9  13   0   -0.60    6.40
   8 -13   0   26.70    8.80
   8 -13   0   20.20    6.40
   8 -13   0   25.90    7.30
  -8  13   0   19.20    8.40
  -8  13   0   28.40    6.90
   7 -13   0   -5.60    7.50
   7 -13   0    1.90    5.30
   7 -13   0    2.10    5.50
  -7  13   0    3.00    5.50
  -7  13   0    2.40    6.00
   6 -13   0   73.89   11.40
   6 -13   0   62.89    9.90
   6 -13   0   60.89    7.90
  -6  13   0   71.69   10.60
  -6  13   0   77.69    9.80
   5 -13   0   47.00    7.40
   5 -13   0   48.90    9.20
  -5  13   0   44.40    6.10
  -5  13   0   43.50    7.80
  -5  13   0   40.10    6.60
   4 -13   0   34.90    6.70
   4 -13   0   31.40    7.80
   4 -13   0   40.20    6.60
  -4  13   0   29.60    6.20
  -4  13   0   45.60    7.80
  -4  13   0   41.10    7.20
   3 -13   0    3.20    4.50
   3 -13   0   11.40    6.90
   3 -13   0   10.40    5.90
  -3  13   0   12.50    6.10
  -3  13   0   -3.10    5.20
  -3  13   0    4.80    6.70
   2 -13   0   50.79    7.80
   2 -13   0   41.50    7.60
   2 -13   0   37.20    7.80
  -2  13   0   47.70    6.80
  -2  13   0   46.40    7.70
  -2  13   0   40.90    6.40
   1 -13   0  132.99   11.60
   1 -13   0  143.19   17.00
  -1  13   0  126.09   10.50
  -1  13   0  129.39   12.40
  -1  13   0  114.39   10.60
   0 -13   0  188.38   23.10
   0 -13   0  174.08   10.60
   0 -13   0  154.38   13.00
   0  13   0  174.18   13.60
   0  13   0  174.98   11.80
   0  13   0  163.18   11.70
  -1 -13   0  229.08   15.40
  -1 -13   0  232.38   17.00
  -1 -13   0  217.88   12.40
   1  13   0  232.58   13.60
   1  13   0  240.98   13.90
   1  13   0  240.78   15.60
  -2 -13   0   32.00    7.00
  -2 -13   0   30.20    7.40
   2  13   0   39.50    6.20
   2  13   0   33.30    5.30
   2  13   0   36.50    7.10
  -3 -13   0   -3.30    5.40
  -3 -13   0    1.20    5.50
   3  13   0   -1.00    5.80
   3  13   0    2.90    4.00
   3  13   0    0.90    5.90
  -4 -13   0   -1.20    5.90
   4  13   0    4.10    3.90
   4  13   0    0.30    5.60
   4  13   0    3.80    6.30
  -5 -13   0   26.90    8.60
  -5 -13   0   34.40    8.10
   5  13   0   40.60    7.30
   5  13   0   38.00    8.00
   5  13   0   47.70    7.20
  -6 -13   0   60.39    9.70
   6  13   0   91.59   12.90
   6  13   0   70.89    9.80
  -7 -13   0   38.70   11.00
  -7 -13   0   26.60    8.60
   7  13   0   57.19    9.60
  -8 -13   0   15.10    9.50
  -8 -13   0   10.20    6.20
   8  13   0   19.50    8.10
   8  13   0   10.20    8.40
   9 -14   0  171.48   13.90
  -9  14   0  167.18   19.60
   8 -14   0  188.08   18.30
   8 -14   0  150.18   22.50
   8 -14   0  131.29   13.50
  -8  14   0  149.99   20.60
  -8  14   0  157.78   15.30
   7 -14   0   71.09    9.30
   7 -14   0   65.49    8.50
   7 -14   0   67.59   16.80
  -7  14   0   60.09   10.40
  -7  14   0   65.49    9.70
   6 -14   0   13.90    6.60
   6 -14   0   24.70    6.80
   6 -14   0   24.10    8.70
  -6  14   0   24.10    6.60
  -6  14   0   26.80    8.10
   5 -14   0   15.70    6.70
   5 -14   0   20.30    6.30
   5 -14   0   17.40    7.90
  -5  14   0   18.50    6.00
  -5  14   0    8.60    6.70
   4 -14   0  137.79   13.00
   4 -14   0  148.99   15.50
  -4  14   0  168.88   14.80
  -4  14   0  155.78   13.00
   3 -14   0  246.18   15.30
   3 -14   0  268.57   18.20
   3 -14   0  236.58   16.20
  -3  14   0  216.58   16.40
  -3  14   0  263.57   17.70
  -3  14   0  248.18   15.60
   2 -14   0  322.17   19.20
   2 -14   0  357.66   21.20
   2 -14   0  317.17   17.30
  -2  14   0  319.77   18.30
  -2  14   0  349.67   20.10
  -2  14   0  284.37   17.70
   1 -14   0  181.18   14.60
   1 -14   0  164.78   15.60
   1 -14   0  180.18   11.60
  -1  14   0  157.88   13.40
  -1  14   0  176.38   14.80
   0 -14   0   18.80    4.40
   0 -14   0   18.50    6.40
   0 -14   0   20.00    7.30
   0  14   0   11.30    5.80
   0  14   0   16.70    5.40
   0  14   0   18.40    6.90
  -1 -14   0   18.70    6.80
  -1 -14   0   14.00    7.40
   1  14   0   19.90    5.20
   1  14   0   11.50    5.60
   1  14   0   20.80    6.90
  -2 -14   0   94.19   12.70
  -2 -14   0   79.19   12.10
   2  14   0  101.29    9.80
   2  14   0  113.39   13.30
   2  14   0  103.39   11.60
  -3 -14   0  157.38   14.90
   3  14   0  148.99   11.10
   3  14   0  170.78   14.00
   3  14   0  162.18   15.30
  -4 -14   0   47.90    8.70
  -4 -14   0   32.00    8.40
   4  14   0   60.99    8.20
   4  14   0   54.09    8.60
   4  14   0   62.09    8.20
   5  14   0   63.19    8.90
   5  14   0   50.19   17.70
  -6 -14   0   18.30    8.70
  -6 -14   0   11.20    6.90
   6  14   0   11.10    8.40
   6  14   0   12.70   12.00
  -7 -14   0   -3.70    5.80
   7  14   0  -10.80    8.50
   7  14   0   -5.60    6.80
   7 -15   0  134.39   19.00
   7 -15   0  113.49   14.20
   7 -15   0  116.39   17.70
  -7  15   0  118.09   14.30
  -7  15   0  119.59   15.00
   6 -15   0  160.18   15.30
   6 -15   0  135.59   17.40
   6 -15   0  162.38   14.30
  -6  15   0  142.29   14.90
  -6  15   0  136.99   16.80
   5 -15   0   32.70    7.90
   5 -15   0   33.60   10.70
   5 -15   0   39.80    7.20
  -5  15   0   45.30   12.30
  -5  15   0   30.60    7.20
   4 -15   0   28.40    8.80
   4 -15   0   44.70    8.20
   4 -15   0   45.00    7.00
  -4  15   0   47.70    7.40
  -4  15   0   36.50    9.30
   3 -15   0   -1.10    6.40
   3 -15   0   -1.50    7.30
   3 -15   0    8.80    9.30
  -3  15   0    5.50    6.80
  -3  15   0    4.10    5.50
   2 -15   0   42.70    6.30
   2 -15   0   37.40    8.30
   2 -15   0   26.70    8.50
  -2  15   0   44.00    6.90
  -2  15   0   23.90    7.10
  -2  15   0   40.00    8.20
   1 -15   0   75.29    9.70
   1 -15   0   56.79    9.90
  -1  15   0   64.19    8.90
  -1  15   0   82.19   10.90
  -1  15   0   75.59   10.10
   0 -15   0  109.99   14.60
   0 -15   0  153.58   14.60
   0  15   0  136.19   14.80
   0  15   0  137.59   11.90
   0  15   0  103.49   13.60
  -1 -15   0  159.08   15.60
   1  15   0  156.98   12.20
   1  15   0  137.29   13.20
   1  15   0  161.08   16.40
  -2 -15   0   47.20   10.00
   2  15   0   41.20    7.60
   2  15   0   55.69   11.60
  -3 -15   0    4.70    4.70
  -3 -15   0   -0.70    7.60
   3  15   0   -0.70    7.20
   3  15   0   -1.00    6.20
  -4 -15   0   -2.70    7.80
  -4 -15   0    1.30    4.80
   4  15   0    4.90    6.80
   4  15   0   -2.50    7.50
  -5 -15   0   -1.00    5.00
  -5 -15   0    7.30   13.80
   5  15   0    4.00    7.30
   5  15   0   16.10   11.00
   5 -16   0   10.00    6.20
   5 -16   0    4.70    7.40
  -5  16   0    0.90    6.90
   4 -16   0   14.60    5.90
   4 -16   0   -4.70    7.20
   4 -16   0    5.10    8.50
  -4  16   0   -4.30    8.30
  -4  16   0    7.60    6.20
   3 -16   0   42.40    9.10
   3 -16   0   21.40    9.40
  -3  16   0   37.00    9.30
  -3  16   0   39.90    8.10
   2 -16   0   44.90    9.90
   2 -16   0   53.29    9.90
  -2  16   0   52.49    7.70
  -2  16   0   52.59    9.40
   1 -16   0   33.80    8.90
   1 -16   0   14.00    8.20
  -1  16   0   39.10    9.00
  -1  16   0   28.40    6.70
   0 -16   0   14.60    8.30
   0  16   0   13.30    5.80
   0  16   0    9.60    7.00
   0  16   0   13.60    8.30
  -1 -16   0   12.40    8.30
   1  16   0    6.70    5.10
   1  16   0  -13.30    6.00
   1  16   0   -9.20    7.60
  -2 -16   0    3.50    9.30
   2  16   0   -3.80    6.60
  -3 -16   0    7.60    5.60
   3  16   0   22.80   12.40
   4  16  -1   29.30    8.40
  -3 -16   1   -1.60    8.50
  -3 -16   1   -0.50    4.60
   2  16  -1   -1.10    8.00
   2  16  -1    9.50    7.00
  -2 -16   1   10.70    8.20
   1  16  -1   35.60    7.60
   1  16  -1   38.10    6.10
   1  16  -1   44.70    9.00
  -1 -16   1   49.40    9.80
   0  16  -1  133.39   11.50
   0  16  -1   96.69   11.00
   0  16  -1  138.99   16.10
   0 -16   1  125.79   17.10
  -1  16  -1  106.59   11.20
  -1  16  -1   75.59    9.60
  -1  16  -1  112.49   15.00
   1 -16   1   70.39   18.70
   1 -16   1  108.09   21.30
  -2  16  -1   47.10    7.10
  -2  16  -1   35.60    8.50
   2 -16   1   33.30   10.50
   2 -16   1   19.60    8.00
  -3  16  -1   -2.50    6.80
  -3  16  -1   -1.10    5.60
   3 -16   1   -2.70    7.50
   3 -16   1    8.20    5.70
   3 -16   1   -2.90    7.20
  -4  16  -1    6.30    9.30
  -4  16  -1    3.20    7.60
   4 -16   1    7.10    8.10
   4 -16   1    8.80    5.70
   4 -16   1    6.60    8.50
  -5  16  -1   65.99   13.70
  -5  16  -1   40.10    8.20
   5 -16   1   75.59   11.90
  -6  16  -1   90.59   11.40
   6 -16   1  119.29   14.20
   6 -16   1   88.69   13.00
   6  15  -1   -6.40    7.30
  -6 -15   1    1.80    5.70
   5  15  -1    3.00    7.30
   5  15  -1   -6.00    7.80
  -5 -15   1    5.00    8.00
  -5 -15   1    0.30    4.70
   4  15  -1   10.10    7.50
   4  15  -1   11.80    6.90
  -4 -15   1    6.80    5.20
  -4 -15   1   16.00    7.80
  -3 -15   1   64.29   12.20
  -3 -15   1   36.60    8.20
   2  15  -1   89.69    9.30
   2  15  -1   72.19   10.20
   2  15  -1   89.99   12.20
  -2 -15   1   82.19   10.40
   1  15  -1   81.19    8.40
   1  15  -1   52.99    7.90
   1  15  -1   45.40    8.50
   1  15  -1   68.29    9.00
  -1 -15   1   53.69    9.10
   0  15  -1    6.00    6.40
   0  15  -1    9.20    5.90
   0  15  -1    8.80    6.30
   0 -15   1    6.80    6.40
   0 -15   1    7.80    7.00
  -1  15  -1   -3.50    6.10
  -1  15  -1   -2.40    4.90
  -1  15  -1    8.50    6.50
   1 -15   1   -5.70    6.00
   1 -15   1   -3.00    4.60
   1 -15   1    4.50    7.00
  -2  15  -1   36.60    6.30
  -2  15  -1   29.30    7.40
  -2  15  -1   37.60    8.10
   2 -15   1   30.10    7.70
   2 -15   1   26.20    8.20
   2 -15   1   37.60    6.40
  -3  15  -1   60.19    7.70
  -3  15  -1   54.79    8.90
  -3  15  -1   56.59    9.30
   3 -15   1   68.79   10.80
   3 -15   1   61.59    8.70
   3 -15   1   52.79   12.00
  -4  15  -1   43.60    7.40
  -4  15  -1   40.80    8.40
   4 -15   1   53.29    7.30
   4 -15   1   39.00    9.30
   4 -15   1   57.89    8.50
  -5  15  -1    9.20    6.00
   5 -15   1   10.50    5.80
   5 -15   1    7.40    6.10
  -6  15  -1   31.40   11.60
  -6  15  -1   32.60    9.00
   6 -15   1   43.00    7.80
   6 -15   1   22.70    9.40
   6 -15   1   31.60    7.40
  -7  15  -1    1.20    6.50
  -7  15  -1   -0.20    7.90
   7 -15   1   -5.60   14.00
   7 -15   1    4.00    5.90
   7 -15   1   -7.70    8.50
   8 -15   1   -0.30    6.20
   8 -15   1    7.50    7.90
   7  14  -1    9.40    7.80
   7  14  -1   12.10    8.40
  -7 -14   1    2.20    6.10
  -7 -14   1   19.30    9.30
   6  14  -1   45.30   12.10
  -6 -14   1   49.00    9.80
  -6 -14   1   22.40    8.00
   5  14  -1  113.99   14.40
   5  14  -1   90.69   13.10
  -5 -14   1   82.39   10.90
   4  14  -1   59.89    8.70
   4  14  -1   53.49    8.10
  -4 -14   1   59.99    9.00
  -4 -14   1   37.30    8.70
   3  14  -1   40.70    7.60
   3  14  -1   51.19    7.50
   3  14  -1   37.30    6.70
  -3 -14   1   39.00    7.80
  -3 -14   1   25.60    7.50
   2  14  -1   -2.50    5.30
   2  14  -1    5.40    4.00
   2  14  -1    3.50    5.90
  -2 -14   1    1.90    5.50
  -2 -14   1   -7.00    5.70
   1  14  -1   30.90    5.30
   1  14  -1   21.50    6.90
   1  14  -1   25.70    6.20
  -1 -14   1   27.70    8.20
  -1 -14   1   29.30    7.10
   0  14  -1  125.99   12.90
   0  14  -1  113.69   10.50
   0  14  -1  135.69   11.80
   0 -14   1  133.79   13.80
   0 -14   1  124.19   12.40
  -1  14  -1  222.58   15.80
  -1  14  -1  214.58   13.40
  -1  14  -1  220.18   14.60
  -1  14  -1  193.68   13.40
   1 -14   1  205.08   16.80
   1 -14   1  189.88   14.50
   1 -14   1  217.38   13.00
  -2  14  -1  276.17   17.50
  -2  14  -1  238.58   15.80
   2 -14   1  262.87   18.50
   2 -14   1  248.48   14.80
   2 -14   1  264.57   16.50
  -3  14  -1  143.59   12.60
  -3  14  -1  142.89   14.30
  -3  14  -1  161.48   14.10
   3 -14   1  161.48   12.30
   3 -14   1  170.68   13.10
   3 -14   1  158.18   14.90
  -4  14  -1   23.30    5.90
  -4  14  -1   31.10    7.10
  -4  14  -1   25.00    7.30
   4 -14   1   19.00    7.80
   4 -14   1   24.00    6.20
  -5  14  -1   -2.00    5.90
  -5  14  -1   -2.80    5.00
   5 -14   1  -12.00    6.50
   5 -14   1   -7.30    4.90
   5 -14   1    1.60    5.40
  -6  14  -1   29.20    7.80
  -6  14  -1   23.30    6.30
   6 -14   1   20.40    6.20
   6 -14   1   25.70    6.80
   6 -14   1   30.50    8.80
  -7  14  -1  112.39   14.40
  -7  14  -1  108.29   12.60
   7 -14   1  111.09   13.90
   7 -14   1  124.69   20.30
   7 -14   1   83.19   11.10
  -8  14  -1  211.28   16.60
  -8  14  -1  195.98   24.40
   8 -14   1  260.17   26.00
   8 -14   1  214.58   18.50
   8 -14   1  196.98   14.60
  -9  14  -1  136.99   16.00
  -9  14  -1  114.99   16.20
   9 -14   1  155.88   17.60
   9 -14   1  123.89   18.10
   9 -14   1   97.49   11.80
   9  13  -1   11.80    8.80
  -9 -13   1   14.40    6.60
   8  13  -1   44.50    8.90
   8  13  -1   35.90    8.90
  -8 -13   1   48.60   10.20
   7  13  -1   47.50    8.70
   7  13  -1   50.69    8.60
  -7 -13   1   61.99   13.10
   6  13  -1   12.50    6.70
   6  13  -1    0.10    6.90
  -6 -13   1   -2.40    6.60
  -6 -13   1   -1.90    4.80
   5  13  -1    0.50    6.20
   5  13  -1   -2.90    5.60
  -5 -13   1   -0.90    6.20
  -5 -13   1    6.90    6.20
   4  13  -1   35.10    4.90
   4  13  -1   40.10    6.70
   4  13  -1   37.70    7.10
  -4 -13   1   18.80    8.40
  -4 -13   1   28.70    6.80
   3  13  -1  219.58   16.70
   3  13  -1  226.98   15.30
   3  13  -1  215.38   12.10
  -3 -13   1  203.08   15.10
   2  13  -1  280.57   16.70
   2  13  -1  270.27   14.10
   2  13  -1  271.97   15.20
  -2 -13   1  247.88   16.10
  -2 -13   1  234.38   18.40
   1  13  -1  187.88   11.70
   1  13  -1  171.98   13.60
   1  13  -1  199.28   12.50
  -1 -13   1  181.98   11.40
  -1 -13   1  207.88   17.20
  -1 -13   1  192.98   13.60
   0  13  -1   42.60    6.10
   0  13  -1   42.70    6.80
   0  13  -1   48.00    5.80
   0 -13   1   54.59    7.20
  -1  13  -1    1.00    4.10
  -1  13  -1    1.00    5.00
  -1  13  -1    0.60    4.60
  -1  13  -1    6.90    2.80
   1 -13   1    6.50    3.80
   1 -13   1   -2.60    4.70
   1 -13   1    4.70    8.70
  -2  13  -1  184.98   12.50
  -2  13  -1  160.48   11.90
  -2  13  -1  152.18   13.10
   2 -13   1  178.48   14.30
   2 -13   1  158.08   11.20
   2 -13   1  181.58   12.50
  -3  13  -1  281.07   16.50
  -3  13  -1  312.17   18.00
  -3  13  -1  281.97   17.60
   3 -13   1  299.77   16.50
   3 -13   1  306.47   16.70
   3 -13   1  301.87   18.50
  -4  13  -1  363.16   22.10
  -4  13  -1  294.77   19.90
  -4  13  -1  367.36   20.30
   4 -13   1  374.86   19.00
   4 -13   1  365.76   21.00
   4 -13   1  374.96   19.40
  -5  13  -1  334.67   18.50
  -5  13  -1  338.87   19.50
  -5  13  -1  306.67   17.50
   5 -13   1  337.47   20.20
   5 -13   1  327.07   26.50
   5 -13   1  315.87   17.60
  -6  13  -1   70.29    6.70
  -6  13  -1   69.89    8.90
  -6  13  -1   66.99    8.10
   6 -13   1   76.79    8.70
   6 -13   1   73.89   10.00
  -7  13  -1    9.60    5.40
  -7  13  -1   12.20    6.50
   7 -13   1    9.30    5.90
   7 -13   1   12.90    5.30
   7 -13   1   11.70    7.50
  -8  13  -1   -2.40    6.30
  -8  13  -1    4.60    5.80
   8 -13   1    8.50    7.50
   8 -13   1    9.20    6.40
   8 -13   1   -1.50    4.80
  -9  13  -1  158.78   22.30
  -9  13  -1  163.28   17.90
   9 -13   1  202.98   21.70
   9 -13   1  130.49   11.60
   9 -13   1  149.59   17.10
 -10  13  -1  198.48   17.10
 -10  13  -1  198.28   20.80
  10 -13   1  187.88   17.70
  10 -13   1  223.68   18.50
  10 -13   1  150.28   12.80
  10  12  -1   -0.90    8.30
 -10 -12   1    8.90    5.90
   9  12  -1    6.80    9.80
   9  12  -1    7.70    7.50
  -9 -12   1    7.80    6.10
  -9 -12   1   -0.40    8.00
   8  12  -1   -6.30    6.30
   8  12  -1   -4.20    6.70
  -8 -12   1    2.70    7.50
  -8 -12   1  -10.00    4.90
   7  12  -1    6.90    6.60
   7  12  -1    2.00    6.10
  -7 -12   1   11.10    7.10
   6  12  -1   85.49   12.50
   6  12  -1  103.99   11.60
  -6 -12   1   92.29   12.20
   5  12  -1  149.99    8.70
   5  12  -1  136.59   12.10
   5  12  -1  143.49   12.90
  -5 -12   1  140.09   12.70
   4  12  -1   96.69    7.50
   4  12  -1  102.19   11.00
   4  12  -1   98.29   11.30
  -4 -12   1   84.19   10.30
  -4 -12   1   90.59   12.80
   3  12  -1   63.19    9.00
   3  12  -1   70.59    8.50
  -3 -12   1   71.09   11.20
   2  12  -1   15.00    5.40
   2  12  -1   21.10    4.70
   2  12  -1   22.20    5.10
  -2 -12   1   12.40    5.10
  -2 -12   1    4.20    4.40
  -2 -12   1   16.90    6.00
   1  12  -1   43.90    5.70
   1  12  -1   37.90    6.00
   1  12  -1   53.19    7.00
  -1 -12   1   37.10    6.00
  -1 -12   1   52.49    8.40
  -1 -12   1   50.19    6.30
   0  12  -1  139.89    9.60
   0  12  -1  149.69   10.00
   0  12  -1  146.49   11.10
   0 -12   1  149.59   12.80
   0 -12   1  126.99   10.50
   0 -12   1  133.79    9.20
  -1  12  -1   83.99    9.20
  -1  12  -1   74.99    7.80
  -1  12  -1   95.39    8.30
   1 -12   1   87.49   10.60
   1 -12   1   75.59    8.60
  -2  12  -1  162.98   11.70
  -2  12  -1  155.58   10.60
   2 -12   1  145.49   10.70
   2 -12   1  155.18   10.00
   2 -12   1  150.98   12.40
  -3  12  -1  108.99    9.70
  -3  12  -1  109.39   10.70
   3 -12   1  117.69    9.50
   3 -12   1  124.99    9.70
   3 -12   1  130.69   11.70
  -4  12  -1    0.60    4.80
  -4  12  -1    0.40    4.30
   4 -12   1    4.60    4.40
   4 -12   1    2.20    6.80
   4 -12   1    5.00    4.60
  -5  12  -1   -1.90    4.50
  -5  12  -1   -5.80    5.10
  -5  12  -1   -9.20    4.60
   5 -12   1    1.30    6.30
   5 -12   1   -1.70    4.50
   5 -12   1   -5.80    4.40
  -6  12  -1   15.40    5.70
  -6  12  -1    8.70    5.90
  -6  12  -1    7.70    3.90
   6 -12   1   12.40    9.60
   6 -12   1   11.70    5.10
   6 -12   1   11.30    6.90
  -7  12  -1   58.19    5.20
  -7  12  -1   70.99    8.90
  -7  12  -1   59.49    7.60
   7 -12   1   63.09    9.10
   7 -12   1   59.79    6.90
   7 -12   1   64.59    8.30
  -8  12  -1   18.90    7.00
  -8  12  -1   18.50    5.80
   8 -12   1   22.10    6.40
   8 -12   1   16.20    5.30
   8 -12   1   27.90    7.90
  -9  12  -1   13.40    7.20
  -9  12  -1   26.20    6.50
   9 -12   1   19.30    7.70
   9 -12   1   22.20    7.10
 -10  12  -1   26.70    8.90
  10 -12   1   37.40   11.00
  10 -12   1   14.80    5.60
 -11  12  -1    0.60    6.90
 -11  12  -1  -20.90   14.50
  11 -12   1   19.10    8.00
  11 -12   1   -5.00    5.20
  11 -12   1   -1.70    8.30
  11  11  -1  -11.80    7.60
  10  11  -1    7.90    7.50
  10  11  -1    3.50    7.50
 -10 -11   1    8.10    8.70
 -10 -11   1   12.30    8.70
   9  11  -1   35.70    7.90
   9  11  -1   39.10    8.00
  -9 -11   1   40.50    9.20
  -9 -11   1   16.20    8.20
   8  11  -1   99.29   12.30
   8  11  -1   94.69   12.70
  -8 -11   1  102.69   13.60
   7  11  -1  128.09   12.10
   7  11  -1  126.79   12.80
  -7 -11   1  129.99   13.10
   6  11  -1   67.69    5.50
   6  11  -1   58.09    7.20
   6  11  -1   57.59    7.60
  -6 -11   1   60.19    8.20
   5  11  -1   20.60    5.80
   5  11  -1   25.40    5.60
   5  11  -1   21.20    3.30
   4  11  -1   13.10    4.80
   4  11  -1   16.40    3.20
   4  11  -1   12.00    5.20
  -4 -11   1   22.40    7.50
  -4 -11   1   10.20    4.90
   3  11  -1  182.08   10.10
   3  11  -1  187.78   11.50
   3  11  -1  193.68   12.70
  -3 -11   1  185.08   12.40
  -3 -11   1  190.28   14.50
   2  11  -1  422.86   18.90
   2  11  -1  425.26   20.40
   2  11  -1  421.86   19.50
  -2 -11   1  387.26   17.50
  -2 -11   1  413.16   20.50
  -2 -11   1  467.65   23.00
  -2 -11   1  384.66   18.90
   1  11  -1  662.13   29.30
   1  11  -1  648.94   28.30
   1  11  -1  637.94   29.00
  -1 -11   1  627.24   29.20
  -1 -11   1  653.13   27.80
  -1 -11   1  666.63   30.90
   0  11  -1  646.74   29.60
   0  11  -1  644.14   29.30
   0  11  -1  663.93   28.60
   0 -11   1  700.93   30.90
   0 -11   1  629.34   28.10
   0 -11   1  655.63   29.40
  -1  11  -1  275.47   13.40
  -1  11  -1  266.17   14.40
  -1  11  -1  265.67   13.50
  -1  11  -1  222.18   12.00
   1 -11   1  257.27   13.00
   1 -11   1  277.17   15.50
   1 -11   1  246.48   13.90
  -2  11  -1   12.20    3.90
  -2  11  -1    3.70    3.90
  -2  11  -1    4.60    3.50
  -2  11  -1   12.90    3.50
   2 -11   1   -1.30    4.50
   2 -11   1   -0.40    3.20
   2 -11   1    2.70    4.00
  -3  11  -1    9.40    3.80
  -3  11  -1   16.70    4.40
  -3  11  -1    7.10    4.20
   3 -11   1    4.40    5.00
   3 -11   1    9.80    4.20
   3 -11   1    7.90    3.70
  -4  11  -1  490.75   23.70
  -4  11  -1  495.15   23.20
   4 -11   1  498.35   24.30
   4 -11   1  493.25   22.70
   4 -11   1  491.55   23.20
  -5  11  -1  859.31   42.50
  -5  11  -1  983.20   42.80
  -5  11  -1  994.90   42.20
   5 -11   1  968.40   41.60
   5 -11   1 1022.00   42.40
   5 -11   1 1011.30   43.20
  -6  11  -1  545.75   26.40
  -6  11  -1  523.95   24.10
  -6  11  -1  517.55   25.50
   6 -11   1  530.75   24.60
   6 -11   1  557.24   25.90
   6 -11   1  535.65   29.00
  -7  11  -1  476.65   23.20
  -7  11  -1  443.46   20.30
   7 -11   1  485.25   24.30
   7 -11   1  446.36   21.90
  -8  11  -1  124.09   13.00
  -8  11  -1  127.89   11.70
  -8  11  -1  115.19    6.80
   8 -11   1  115.29    9.80
   8 -11   1  112.29   12.90
   8 -11   1  124.39   12.40
  -9  11  -1   -1.10    5.10
  -9  11  -1    6.00    6.30
   9 -11   1    9.90    4.70
   9 -11   1    6.90    6.90
   9 -11   1    6.70    5.70
 -10  11  -1   20.80    6.70
 -10  11  -1   17.60    7.60
  10 -11   1   22.00    6.80
  10 -11   1   26.20    5.70
  10 -11   1   27.40    7.90
 -11  11  -1  183.28   22.40
 -11  11  -1  188.78   18.50
  11 -11   1  198.58   24.30
  11 -11   1  160.58   23.90
  11 -11   1  147.79   11.90
 -12  11  -1  203.38   17.30
 -12  11  -1  218.18   31.40
  12 -11   1  235.18   21.20
  12 -11   1  205.68   18.50
  12  10  -1    9.50    8.60
  11  10  -1   36.00    8.70
  11  10  -1   31.00    8.60
 -11 -10   1   37.70    8.90
 -11 -10   1   40.80   10.20
  10  10  -1   39.40    7.80
  10  10  -1   23.90    7.70
 -10 -10   1   40.50    9.30
   9  10  -1   32.30    7.40
   9  10  -1   30.00    7.20
  -9 -10   1   23.30    8.00
  -9 -10   1   28.90    7.90
   8  10  -1   -1.50    5.60
   8  10  -1   -3.70    5.10
  -8 -10   1   -1.30    6.40
  -8 -10   1   -2.40    5.90
   7  10  -1   10.70    5.70
   7  10  -1   15.00    2.70
   7  10  -1    7.40    5.00
  -7 -10   1    5.50    7.40
  -7 -10   1   10.50    5.80
   6  10  -1  164.28   11.80
   6  10  -1  144.39   11.20
   6  10  -1  160.28    8.40
  -6 -10   1  156.08   12.00
   5  10  -1  360.26   17.80
   5  10  -1  349.57   18.10
   5  10  -1  342.87   15.70
  -5 -10   1  358.96   17.90
  -5 -10   1  358.26   18.70
   4  10  -1  467.05   19.20
   4  10  -1  455.45   20.60
   4  10  -1  441.56   21.00
  -4 -10   1  425.76   21.30
  -4 -10   1  361.46   23.60
  -4 -10   1  459.65   20.60
   3  10  -1  197.88   10.10
   3  10  -1  205.68   11.40
   3  10  -1  206.08   12.20
  -3 -10   1  191.68   12.40
  -3 -10   1  207.78   14.50
  -3 -10   1  188.48   12.00
   2  10  -1   23.20    3.40
   2  10  -1   22.40    4.10
   2  10  -1   19.70    4.50
  -2 -10   1   23.70    2.80
  -2 -10   1   27.70    4.10
  -2 -10   1   23.80    6.00
  -2 -10   1   26.50    4.10
  -2 -10   1   24.10    4.90
   1  10  -1  159.48    9.40
   1  10  -1  167.98   10.70
   1  10  -1  161.38   10.90
  -1 -10   1  164.88   10.40
  -1 -10   1  153.68    8.10
  -1 -10   1  165.38    9.10
  -1 -10   1  189.48   12.30
  -1 -10   1  179.58    9.00
   0  10  -1  490.35   22.50
   0  10  -1  496.45   23.20
   0  10  -1  508.55   22.50
   0 -10   1  484.45   22.00
   0 -10   1  567.84   24.70
   0 -10   1  511.15   23.10
  -1  10  -1 1016.90   40.40
  -1  10  -1 1000.30   41.20
  -1  10  -1  847.92   39.30
   1 -10   1  950.80   40.80
   1 -10   1 1025.50   41.90
   1 -10   1  942.61   40.20
  -2  10  -1 1269.77   50.19
  -2  10  -1 1138.29   49.20
  -2  10  -1 1198.18   50.59
   2 -10   1 1198.88   51.09
   2 -10   1 1195.68   50.29
   2 -10   1 1226.98   50.09
  -3  10  -1  325.87   17.60
  -3  10  -1  367.36   17.90
  -3  10  -1  375.56   17.50
   3 -10   1  373.96   18.50
   3 -10   1  354.56   19.10
   3 -10   1  366.46   17.30
  -4  10  -1   32.10    4.50
  -4  10  -1   30.40    4.90
   4 -10   1   40.60    5.10
   4 -10   1   38.60    6.30
   4 -10   1   36.60    5.00
  -5  10  -1   28.20    5.00
  -5  10  -1   22.20    5.50
  -5  10  -1   28.20    5.10
   5 -10   1   22.10    4.80
   5 -10   1   29.80    4.80
   5 -10   1   29.10    5.90
  -6  10  -1  326.77   17.10
  -6  10  -1  306.57   15.70
  -6  10  -1  330.17   17.70
   6 -10   1  328.67   18.00
   6 -10   1  334.27   17.50
   6 -10   1  323.97   16.20
  -7  10  -1  839.02   37.00
  -7  10  -1  767.72   33.90
  -7  10  -1  818.62   36.10
   7 -10   1  792.32   35.00
   7 -10   1  791.72   36.60
   7 -10   1  844.02   36.60
  -8  10  -1  431.06   22.30
  -8  10  -1  444.96   23.20
  -8  10  -1  413.76   18.80
   8 -10   1  435.96   20.80
   8 -10   1  440.76   24.70
   8 -10   1  438.96   22.80
  -9  10  -1  293.07   17.40
  -9  10  -1  311.37   18.60
  -9  10  -1  275.77   13.10
   9 -10   1  277.07   15.50
   9 -10   1  295.27   18.10
   9 -10   1  300.67   18.20
 -10  10  -1   61.09    7.80
 -10  10  -1   69.49   10.20
  10 -10   1   61.69    8.80
  10 -10   1   60.49    7.00
  10 -10   1   67.59    8.90
 -11  10  -1    2.80    5.60
 -11  10  -1   -0.70    6.80
  11 -10   1   -0.10    4.80
  11 -10   1   -2.00    6.00
  11 -10   1    0.20    6.70
 -12  10  -1   20.10    6.90
 -12  10  -1   15.80    8.40
  12 -10   1    3.50    5.20
  12 -10   1   19.20    7.40
 -13  10  -1   64.49   12.10
  13 -10   1   50.49   10.10
  12   9  -1    8.20    7.30
  12   9  -1   10.90    7.90
 -12  -9   1    9.70    7.10
 -12  -9   1    4.80    9.50
  11   9  -1   -4.10    6.90
  11   9  -1    1.30    6.90
 -11  -9   1   -1.60    7.40
  10   9  -1    1.30    6.00
  10   9  -1    0.20    6.30
 -10  -9   1    3.20    6.80
 -10  -9   1    4.90    7.40
   9   9  -1   36.50    6.80
   9   9  -1   47.60    7.50
  -9  -9   1   54.69    8.30
  -9  -9   1   36.90    8.50
   8   9  -1  140.29    7.30
   8   9  -1  145.99   12.20
   8   9  -1  137.09   11.20
  -8  -9   1  140.59   12.10
  -8  -9   1  122.19   14.40
   7   9  -1  137.29   10.50
   7   9  -1  146.79    7.40
   7   9  -1  141.19   11.40
  -7  -9   1  151.18   11.90
  -7  -9   1  103.29   14.40
   6   9  -1  163.88   11.70
   6   9  -1  160.98    8.20
   6   9  -1  160.98   10.80
  -6  -9   1  171.28   11.70
  -6  -9   1  180.78   11.20
  -6  -9   1  118.09   14.40
   5   9  -1   73.49    7.90
   5   9  -1   84.09    8.50
   5   9  -1   79.79    5.40
  -5  -9   1   57.29    9.60
  -5  -9   1   89.29    8.30
  -5  -9   1   79.09    7.90
  -5  -9   1   83.69    8.40
   4   9  -1   18.10    2.70
   4   9  -1   13.70    4.00
   4   9  -1   19.20    4.10
  -4  -9   1   14.70    4.10
  -4  -9   1   15.30    4.10
  -4  -9   1   19.70    4.20
   3   9  -1   63.59    6.70
   3   9  -1   78.09    7.50
   3   9  -1   72.69    5.50
  -3  -9   1   64.19    7.40
  -3  -9   1   70.19    9.40
  -3  -9   1   68.69    7.30
   2   9  -1  382.06   16.80
   2   9  -1  392.46   18.00
   2   9  -1  372.36   17.50
  -2  -9   1  393.26   17.60
  -2  -9   1  427.06   21.30
  -2  -9   1  354.76   16.00
  -2  -9   1  365.36   18.10
  -2  -9   1  375.96   17.30
   1   9  -1  471.65   21.30
   1   9  -1  471.25   20.40
   1   9  -1  460.95   20.60
  -1  -9   1  529.85   23.80
  -1  -9   1  475.05   20.20
  -1  -9   1  418.26   19.70
  -1  -9   1  469.45   20.40
   0   9  -1  556.54   26.40
   0   9  -1  601.34   25.30
   0   9  -1  586.64   25.30
   0   9  -1  569.94   25.30
   0  -9   1  588.44   24.80
   0  -9   1  631.54   27.10
   0  -9   1  563.54   25.00
   0  -9   1  629.54   26.90
  -1   9  -1  180.58   10.10
  -1   9  -1  197.68    9.90
  -1   9  -1  179.28   11.40
   1  -9   1  178.68    9.80
   1  -9   1  189.58   10.50
   1  -9   1  189.78   12.60
  -2   9  -1   38.00    4.30
  -2   9  -1   58.39    6.50
  -2   9  -1   47.80    6.20
   2  -9   1   73.09    8.60
   2  -9   1   45.60    5.80
   2  -9   1   53.89    6.00
  -3   9  -1   17.00    4.30
  -3   9  -1   12.30    3.60
  -3   9  -1   27.30    4.50
   3  -9   1   15.30    5.10
   3  -9   1   10.90    3.70
  -4   9  -1  120.09    8.50
  -4   9  -1  123.69    8.70
   4  -9   1  114.59    8.00
   4  -9   1  117.29    9.70
  -5   9  -1   31.00    5.50
  -5   9  -1   32.00    4.90
  -5   9  -1   26.50    4.20
   5  -9   1   27.30    5.50
   5  -9   1   36.40    5.00
  -6   9  -1  137.49    8.50
  -6   9  -1  137.29    9.80
  -6   9  -1  142.79   10.20
   6  -9   1  132.99   10.70
   6  -9   1  142.39   10.10
   6  -9   1  134.99    9.00
  -7   9  -1  237.18   12.00
  -7   9  -1  258.37   14.40
  -7   9  -1  261.07   15.00
   7  -9   1  256.27   15.20
   7  -9   1  255.97   14.80
   7  -9   1  244.38   13.90
  -8   9  -1   88.79   10.10
  -8   9  -1   95.69    9.70
  -8   9  -1   73.99    5.70
   8  -9   1   78.19    8.30
   8  -9   1   71.49    9.80
   8  -9   1   83.59   10.60
  -9   9  -1   13.90    5.90
  -9   9  -1    2.40    5.20
   9  -9   1    0.10    4.90
   9  -9   1    8.00    7.30
   9  -9   1    1.90    4.50
 -10   9  -1   -0.70    5.10
 -10   9  -1   12.60    6.50
 -10   9  -1    9.80    2.70
  10  -9   1   -1.30    5.50
  10  -9   1    6.50    5.00
  10  -9   1    4.20    6.40
 -11   9  -1   10.10    7.40
 -11   9  -1   20.70    6.10
  11  -9   1   25.30    7.10
  11  -9   1   20.00    5.70
  11  -9   1   20.50    6.80
 -12   9  -1   54.69   10.10
 -12   9  -1   58.89    8.40
  12  -9   1   49.20    8.80
  12  -9   1   57.79    9.20
  12  -9   1   47.50    7.00
 -13   9  -1   70.89   11.60
 -13   9  -1   51.69    8.80
  13  -9   1   61.29   10.00
  13  -9   1   61.49    9.90
  13  -9   1   42.50    8.00
  13   8  -1   -9.20    9.40
  13   8  -1    2.60   12.10
 -13  -8   1    6.40    9.90
 -13  -8   1    4.80    8.40
  12   8  -1    4.40   13.90
  12   8  -1    8.70    7.30
 -12  -8   1    9.00    7.00
 -12  -8   1   10.80    8.80
  11   8  -1   79.69    9.30
  11   8  -1   95.39   12.40
 -11  -8   1   65.59    9.80
 -11  -8   1   83.39   12.30
  10   8  -1  105.59   12.40
  10   8  -1  105.99   11.60
 -10  -8   1   94.09   13.70
 -10  -8   1  108.69   13.00
   9   8  -1  111.49   10.80
   9   8  -1  117.49   11.40
   9   8  -1  104.59    6.50
  -9  -8   1  114.19   12.70
  -9  -8   1  116.69   11.80
   8   8  -1   52.09    4.40
   8   8  -1   42.20    6.00
   8   8  -1   48.60    6.50
  -8  -8   1   42.20    6.80
  -8  -8   1   40.70    9.00
   7   8  -1    4.50    2.20
   7   8  -1    4.50    2.00
   7   8  -1    5.10    4.30
   7   8  -1   -1.20    4.30
  -7  -8   1   -1.50    4.30
  -7  -8   1   -0.50    4.20
  -7  -8   1    1.70    6.60
   6   8  -1  109.69    8.80
   6   8  -1  116.19    6.10
   6   8  -1  120.69    9.30
  -6  -8   1   76.09   11.80
  -6  -8   1  112.49    8.80
  -6  -8   1  101.09    9.20
   5   8  -1  356.26   15.80
   5   8  -1  380.46   17.80
   5   8  -1  351.56   17.30
  -5  -8   1  386.46   17.70
  -5  -8   1  386.06   16.80
  -5  -8   1  350.36   17.90
  -5  -8   1  343.47   22.40
   4   8  -1 1007.30   41.10
   4   8  -1 1049.59   43.10
   4   8  -1 1024.70   42.20
  -4  -8   1 1041.60   43.60
  -4  -8   1  881.01   42.30
  -4  -8   1 1034.70   45.40
  -4  -8   1 1032.50   42.80
   3   8  -1 1725.03   68.89
   3   8  -1 1703.33   69.79
  -3  -8   1 1780.62   71.99
  -3  -8   1 1657.33   70.79
  -3  -8   1 1679.33   69.69
   2   8  -1 1355.16   57.99
   2   8  -1 1376.86   56.79
   2   8  -1 1415.66   56.49
  -2  -8   1 1317.67   57.19
  -2  -8   1 1451.65   57.59
  -2  -8   1 1473.65   58.79
  -2  -8   1 1431.66   56.59
  -2  -8   1 1306.47   55.89
  -2  -8   1 1401.66   56.89
   1   8  -1  120.99    6.80
   1   8  -1  118.69    7.90
   1   8  -1  114.19    7.00
  -1  -8   1  108.69    5.80
  -1  -8   1  113.49    6.30
  -1  -8   1  126.59    9.30
  -1  -8   1  102.09    7.50
  -1  -8   1  115.59    6.60
   0   8  -1   23.60    3.70
   0   8  -1   19.30    2.60
   0   8  -1   18.00    2.80
   0   8  -1   19.80    3.10
   0  -8   1   21.90    3.80
   0  -8   1   16.60    2.60
   0  -8   1   24.10    4.40
   0  -8   1   19.70    2.70
   0  -8   1   23.30    3.00
  -1   8  -1  740.23   31.30
  -1   8  -1  748.73   30.70
  -1   8  -1  748.33   31.00
  -1   8  -1  687.93   30.10
   1  -8   1  737.13   30.80
   1  -8   1  763.72   31.90
   1  -8   1  726.23   31.10
  -2   8  -1 2860.61  114.59
  -2   8  -1 2765.82  114.79
  -2   8  -1 2809.22  113.69
  -2   8  -1 2902.01  114.49
   2  -8   1 2942.11  115.29
   2  -8   1 2853.91  114.59
   2  -8   1 2777.32  114.59
  -3   8  -1 2311.87  101.79
  -3   8  -1 2452.85  101.49
  -3   8  -1 2858.91  103.89
   3  -8   1 2395.16  101.29
   3  -8   1 2651.83  100.89
   3  -8   1 2407.96  101.59
  -4   8  -1 2268.97   91.79
  -4   8  -1 2288.47   92.49
   4  -8   1 2191.38   90.29
   4  -8   1 2220.48   91.19
   4  -8   1 2299.97   91.99
  -5   8  -1  757.42   32.60
  -5   8  -1  742.23   33.40
  -5   8  -1  759.92   32.30
   5  -8   1  711.13   30.50
   5  -8   1  748.03   33.90
   5  -8   1  745.23   32.80
   5  -8   1  766.42   31.80
  -6   8  -1   10.90    4.00
  -6   8  -1    6.90    3.60
  -6   8  -1   17.60    3.50
   6  -8   1   11.20    4.80
   6  -8   1   14.90    3.60
   6  -8   1    7.60    3.90
   6  -8   1   13.40    3.80
  -7   8  -1  154.18   10.40
  -7   8  -1  156.68    8.30
  -7   8  -1  153.88   10.60
   7  -8   1  149.99    9.80
   7  -8   1  160.58   10.90
   7  -8   1  158.88   11.10
  -8   8  -1  532.45   23.40
  -8   8  -1  547.05   25.50
  -8   8  -1  580.64   26.40
   8  -8   1  526.95   26.30
   8  -8   1  558.24   26.10
   8  -8   1  556.34   26.10
  -9   8  -1  922.01   40.70
  -9   8  -1  958.00   43.10
  -9   8  -1 1060.99   44.20
   9  -8   1  976.50   42.40
   9  -8   1 1012.90   43.80
   9  -8   1 1011.90   43.60
 -10   8  -1  465.45   21.80
 -10   8  -1  540.95   25.30
 -10   8  -1  536.35   26.50
  10  -8   1  489.05   27.30
  10  -8   1  501.05   24.10
  10  -8   1  528.05   25.80
 -11   8  -1  208.98   16.40
 -11   8  -1  209.48   15.10
  11  -8   1  214.68   15.50
  11  -8   1  217.38   16.30
  11  -8   1  194.78   13.70
 -12   8  -1   56.39    7.90
 -12   8  -1   56.09    9.70
  12  -8   1   68.39    7.90
  12  -8   1   68.69    9.30
  12  -8   1   62.59    8.80
 -13   8  -1    1.10    8.20
  13  -8   1    3.10    6.80
  13  -8   1   -2.60   13.00
 -14   8  -1   86.99   23.10
  14  -8   1   89.99   14.80
  14  -8   1   66.69   10.20
  13   7  -1   32.00    8.30
  13   7  -1   32.60    8.30
 -13  -7   1   41.10    8.00
 -13  -7   1   47.50   16.10
  12   7  -1   17.00    7.10
  12   7  -1   17.60    6.90
 -12  -7   1   24.20    8.60
 -12  -7   1   20.60    8.10
  11   7  -1    5.70    6.20
  11   7  -1   22.70    6.70
 -11  -7   1   12.30    6.80
 -11  -7   1   18.20    7.20
  10   7  -1   -0.40    5.30
  10   7  -1  -10.10    5.00
  10   7  -1   -6.00    2.70
 -10  -7   1    0.40    6.10
 -10  -7   1   -7.30    4.90
   9   7  -1  123.69   10.70
   9   7  -1   91.29    6.60
   9   7  -1   98.79   10.00
  -9  -7   1  114.29   13.00
  -9  -7   1  108.09   10.70
   8   7  -1  243.28   11.40
   8   7  -1  242.28   11.10
   8   7  -1  262.67   14.40
   8   7  -1  251.77   13.90
  -8  -7   1  216.48   16.70
  -8  -7   1  253.17   14.60
   7   7  -1  304.47   15.90
   7   7  -1  308.37   13.80
   7   7  -1  327.57   16.20
  -7  -7   1  285.87   21.20
  -7  -7   1  326.47   16.60
  -7  -7   1  330.67   16.30
   6   7  -1  460.55   20.50
   6   7  -1  437.26   18.50
   6   7  -1  460.65   20.30
  -6  -7   1  359.86   23.10
  -6  -7   1  433.46   20.70
  -6  -7   1  471.85   20.60
   5   7  -1  224.78   12.00
   5   7  -1  230.08   10.20
   5   7  -1  215.28   12.60
  -5  -7   1  246.48   12.40
  -5  -7   1  225.78   10.40
  -5  -7   1  219.88   15.20
  -5  -7   1  215.08   12.40
   4   7  -1   -1.30    1.80
   4   7  -1   -2.40    3.50
   4   7  -1    3.80    3.40
  -4  -7   1    3.80    3.10
  -4  -7   1    3.90    5.00
  -4  -7   1    4.10    2.50
   3   7  -1  437.96   19.60
   3   7  -1  436.26   18.50
   3   7  -1  422.26   19.20
  -3  -7   1  461.15   21.50
  -3  -7   1  435.86   19.40
  -3  -7   1  440.46   19.80
   2   7  -1 1264.17   49.60
   2   7  -1 1194.78   50.19
   2   7  -1 1181.88   49.90
  -2  -7   1 1284.07   51.49
  -2  -7   1 1160.78   49.10
  -2  -7   1 1225.28   50.89
  -2  -7   1 1202.98   49.99
  -2  -7   1 1241.58   50.49
  -2  -7   1 1251.57   49.70
   1   7  -1 2469.65   97.99
   1   7  -1 2436.26   98.29
   1   7  -1 2396.76   97.89
   1   7  -1 2515.55   97.79
  -1  -7   1 2389.66   98.39
  -1  -7   1 2288.37   97.79
  -1  -7   1 2355.66   97.49
  -1  -7   1 2452.75   97.89
  -1  -7   1 2641.24   99.19
   0   7  -1 3215.88  129.99
   0   7  -1 3282.47  129.59
   0   7  -1 3174.38  129.59
   0   7  -1 3385.76  129.69
   0  -7   1 3138.89  129.59
   0  -7   1 3211.98  129.99
   0  -7   1 3370.96  130.59
   0  -7   1 3198.48  129.99
   0  -7   1 3293.07  129.49
   0  -7   1 3119.09  129.59
  -1   7  -1  413.66   18.90
  -1   7  -1  437.86   18.70
  -1   7  -1  408.26   17.80
  -1   7  -1  437.86   18.40
   1  -7   1  439.46   18.20
   1  -7   1  432.36   19.50
   1  -7   1  426.96   18.60
   1  -7   1  439.06   17.90
   1  -7   1  434.26   18.80
   1  -7   1  433.06   18.50
  -2   7  -1   18.90    2.20
  -2   7  -1   19.40    3.00
  -2   7  -1   16.30    2.90
  -2   7  -1   21.50    3.00
   2  -7   1   17.40    4.00
   2  -7   1   25.90    2.90
   2  -7   1   16.70    2.90
   2  -7   1   20.20    3.20
  -3   7  -1  628.14   26.80
  -3   7  -1  604.24   26.90
  -3   7  -1  633.34   26.60
   3  -7   1  615.74   26.40
   3  -7   1  638.04   26.80
   3  -7   1  618.34   27.10
   3  -7   1  615.54   25.60
  -4   7  -1 2649.93  107.39
  -4   7  -1 2694.23  107.59
   4  -7   1 2670.93  107.79
   4  -7   1 2654.83  107.59
   4  -7   1 2685.13  107.19
   4  -7   1 2604.54  106.29
  -5   7  -1 1226.88   48.70
  -5   7  -1 1109.39   47.00
  -5   7  -1 1163.48   47.00
   5  -7   1 1058.49   45.40
   5  -7   1 1142.09   46.60
   5  -7   1 1055.49   47.60
  -6   7  -1 1435.06   58.29
  -6   7  -1 1440.56   57.49
  -6   7  -1 1422.26   58.59
   6  -7   1 1420.76   57.79
   6  -7   1 1340.87   56.59
   6  -7   1 1361.16   58.39
  -7   7  -1  471.75   20.80
  -7   7  -1  487.25   22.30
  -7   7  -1  488.55   22.60
   7  -7   1  496.95   22.00
   7  -7   1  472.85   22.60
  -8   7  -1   45.90    4.50
  -8   7  -1   52.19    7.50
  -8   7  -1   57.19    7.20
   8  -7   1   45.90    6.10
   8  -7   1   48.00    7.10
  -9   7  -1   29.20    4.20
  -9   7  -1   23.50    4.90
  -9   7  -1   35.60    6.20
   9  -7   1   30.50    6.20
   9  -7   1   26.40    6.60
   9  -7   1   33.10    5.80
 -10   7  -1  184.28   13.60
 -10   7  -1  187.08   12.90
 -10   7  -1  148.69    8.90
  10  -7   1  181.38   15.40
  10  -7   1  170.98   13.00
  10  -7   1  157.38   11.90
 -11   7  -1  200.78   15.50
 -11   7  -1  194.28   14.30
  11  -7   1  190.28   13.30
  11  -7   1  193.78   14.70
  11  -7   1  197.28   14.70
 -12   7  -1  164.48   13.30
 -12   7  -1  132.39   15.00
  12  -7   1  132.69   11.80
  12  -7   1  130.09   13.50
  12  -7   1  131.89   14.20
 -13   7  -1   64.39   11.40
  13  -7   1   77.09    9.90
  13  -7   1   78.29   10.20
  13  -7   1   64.59    9.50
 -14   7  -1   36.10   10.20
  14  -7   1   30.20    7.90
  14  -7   1   20.30    9.70
  14   6  -1    8.70    7.30
  14   6  -1   -5.30    8.30
  14   6  -1    0.50    6.80
 -14  -6   1    8.90    9.90
  13   6  -1    3.60    6.80
  13   6  -1   -6.50    6.50
 -13  -6   1   10.90    6.40
 -13  -6   1   -7.20    8.00
  12   6  -1   24.70    7.00
  12   6  -1   19.40    6.70
 -12  -6   1   21.30    6.90
 -12  -6   1   20.70    7.50
  11   6  -1   72.69    8.60
  11   6  -1   89.79   10.90
  11   6  -1   75.89    8.30
 -11  -6   1   89.49   11.50
 -11  -6   1   88.59   11.80
  10   6  -1  118.49   11.30
  10   6  -1   98.29    8.50
 -10  -6   1  121.29   12.40
 -10  -6   1  119.19   11.00
   9   6  -1  178.38   12.20
   9   6  -1  164.78   10.00
   9   6  -1  183.48   11.90
  -9  -6   1  179.58   12.40
  -9  -6   1  177.38   14.20
   8   6  -1  154.68   10.60
   8   6  -1  152.08    7.60
   8   6  -1  154.58   10.80
   8   6  -1  140.09    8.50
  -8  -6   1  154.68   10.80
  -8  -6   1  143.09   12.70
   7   6  -1   61.89    5.20
   7   6  -1   65.79    7.40
  -7  -6   1   69.79    7.50
  -7  -6   1   52.69    7.10
  -7  -6   1   65.29   10.00
   6   6  -1   72.69    7.20
   6   6  -1   82.09    5.10
   6   6  -1   67.39    7.00
  -6  -6   1   71.69    8.60
  -6  -6   1   62.89    8.90
  -6  -6   1   68.39    8.70
   5   6  -1   34.60    6.20
   5   6  -1   44.40    4.90
   5   6  -1   47.40    4.10
  -5  -6   1   43.80    7.40
  -5  -6   1   38.40    5.70
  -5  -6   1   41.70    5.90
   4   6  -1  476.05   19.60
   4   6  -1  470.45   20.80
   4   6  -1  458.35   20.50
  -4  -6   1  467.95   20.90
  -4  -6   1  504.55   23.00
  -4  -6   1  461.95   20.80
  -4  -6   1  465.15   20.00
   3   6  -1 1015.80   41.20
   3   6  -1  997.10   41.80
   3   6  -1 1027.70   42.00
  -3  -6   1 1025.60   42.00
  -3  -6   1  969.30   42.20
  -3  -6   1 1077.49   43.50
   2   6  -1  817.22   34.30
   2   6  -1  817.02   34.20
   2   6  -1  851.31   34.80
  -2  -6   1  915.31   35.50
  -2  -6   1  816.42   34.50
  -2  -6   1  800.62   34.20
  -2  -6   1  825.72   33.90
  -2  -6   1  802.92   33.40
  -2  -6   1  816.42   34.40
   1   6  -1 1164.68   45.90
   1   6  -1 1126.69   46.10
   1   6  -1 1123.09   45.90
   1   6  -1 1167.28   45.70
  -1  -6   1 1129.79   46.30
  -1  -6   1 1067.29   45.70
  -1  -6   1 1124.49   45.50
  -1  -6   1 1117.49   45.80
  -1  -6   1 1150.58   46.80
  -1  -6   1 1119.99   45.60
   0   6  -1 1466.15   60.89
   0   6  -1 1541.95   60.49
   0   6  -1 1460.85   60.59
   0   6  -1 1539.15   60.69
   0  -6   1 1470.45   60.59
   0  -6   1 1447.76   60.59
   0  -6   1 1497.45   60.69
   0  -6   1 1517.65   60.99
   0  -6   1 1561.94   61.49
   0  -6   1 1509.95   60.89
   0  -6   1 1534.45   60.59
  -1   6  -1  405.26   18.20
  -1   6  -1  438.86   17.90
  -1   6  -1  400.96   18.00
  -1   6  -1  410.26   17.20
  -1   6  -1  427.66   17.60
   1  -6   1  404.76   17.80
   1  -6   1  416.76   18.50
   1  -6   1  410.36   17.40
   1  -6   1  416.66   17.70
   1  -6   1  427.66   17.20
   1  -6   1  409.96   17.90
   1  -6   1  432.36   17.80
  -2   6  -1  234.78   12.40
  -2   6  -1  253.27   11.60
  -2   6  -1  254.07   11.40
  -2   6  -1  243.18   11.60
   2  -6   1  269.37   11.00
   2  -6   1  248.18   11.50
   2  -6   1  244.88   12.10
   2  -6   1  240.28   11.60
   2  -6   1  259.47   11.70
  -3   6  -1  384.06   17.10
  -3   6  -1  401.56   17.10
  -3   6  -1  390.46   17.40
  -3   6  -1  374.96   18.60
   3  -6   1  382.86   16.10
   3  -6   1  377.56   16.80
   3  -6   1  382.66   17.50
  -4   6  -1 1161.58   46.90
  -4   6  -1 1165.18   46.90
  -4   6  -1 1024.00   47.20
   4  -6   1 1177.48   46.60
   4  -6   1 1144.69   47.20
  -5   6  -1  590.34   25.50
  -5   6  -1  585.94   25.50
  -5   6  -1  616.34   25.30
   5  -6   1  556.04   24.10
   5  -6   1  570.74   25.80
   5  -6   1  589.74   25.30
  -6   6  -1   80.79    5.70
  -6   6  -1   70.99    6.90
  -6   6  -1   72.89    7.10
   6  -6   1   69.49    7.10
   6  -6   1   68.19    4.70
  -7   6  -1  119.69    8.80
  -7   6  -1  112.79    8.50
  -7   6  -1  115.39    6.80
   7  -6   1  104.59    9.30
   7  -6   1  112.39    8.60
  -8   6  -1   29.20    4.10
  -8   6  -1   32.10    4.80
  -8   6  -1   27.40    5.00
   8  -6   1   34.50    5.40
   8  -6   1   27.00    5.20
  -9   6  -1  274.37   13.20
  -9   6  -1  291.27   15.40
  -9   6  -1  302.47   16.30
   9  -6   1  303.47   15.90
   9  -6   1  282.37   17.10
   9  -6   1  268.27   12.30
 -10   6  -1  224.98   11.60
 -10   6  -1  246.48   14.30
 -10   6  -1  235.18   15.10
  10  -6   1  229.98   10.70
  10  -6   1  234.58   14.60
  10  -6   1  204.88   14.20
  10  -6   1  255.07   14.90
 -11   6  -1  165.78   13.70
 -11   6  -1  162.48   14.50
  11  -6   1  162.88   13.30
  11  -6   1  153.28    8.30
  11  -6   1  171.58   13.40
  11  -6   1  135.69   12.40
 -12   6  -1   53.39   12.00
  12  -6   1   55.49    6.00
  12  -6   1   65.29    8.80
  12  -6   1   63.19    8.80
  12  -6   1   61.09    8.40
 -13   6  -1    6.40    8.00
  13  -6   1    4.50    6.60
  13  -6   1    8.40    6.10
  13  -6   1   11.80    6.70
  14  -6   1    8.80    6.80
  14  -6   1   16.30    6.30
  15  -6   1   30.20    8.00
  14   5  -1   41.20    8.30
  14   5  -1   39.10    9.30
  14   5  -1   38.30    8.40
 -14  -5   1   58.79   19.10
  13   5  -1   86.59   12.50
  13   5  -1   62.19    8.70
 -13  -5   1   84.69   13.00
 -13  -5   1   71.59   10.70
  12   5  -1   71.19   10.30
  12   5  -1   82.29   11.50
 -12  -5   1   77.19   11.50
 -12  -5   1   94.99   13.40
  11   5  -1   77.59   10.50
  11   5  -1   78.39   10.90
  11   5  -1   69.69    9.70
  11   5  -1   87.79    5.90
 -11  -5   1   62.79   12.00
 -11  -5   1   74.99   11.30
  10   5  -1   16.90    2.60
  10   5  -1   14.30    5.30
  10   5  -1   12.10    4.70
  10   5  -1   21.80    5.30
 -10  -5   1   12.80    6.00
 -10  -5   1   12.30    5.40
   9   5  -1   26.10    3.60
   9   5  -1   15.30    4.90
   9   5  -1   12.60    4.40
   9   5  -1   18.70    4.80
  -9  -5   1   22.00    5.30
   8   5  -1  160.78   10.40
   8   5  -1  188.28   11.10
   8   5  -1  157.28    9.40
   8   5  -1  194.28    8.80
  -8  -5   1  199.18   13.70
  -8  -5   1  187.98   11.40
   7   5  -1  601.44   26.00
   7   5  -1  538.35   25.10
   7   5  -1  619.04   25.90
   7   5  -1  542.25   24.40
  -7  -5   1  618.54   26.40
  -7  -5   1  569.94   28.10
  -7  -5   1  615.24   26.10
   6   5  -1 1368.36   58.19
   6   5  -1 1381.86   54.59
   6   5  -1 1343.37   53.99
   6   5  -1 1362.16   55.39
  -6  -5   1 1374.26   56.49
  -6  -5   1 1233.68   57.49
  -6  -5   1 1351.46   58.69
   5   5  -1 1661.23   65.99
   5   5  -1 1668.73   66.79
   5   5  -1 1668.83   66.79
  -5  -5   1 1727.93   67.09
  -5  -5   1 1554.54   68.69
  -5  -5   1 1561.64   66.99
   4   5  -1  764.32   31.60
   4   5  -1  801.12   32.60
   4   5  -1  776.02   32.40
  -4  -5   1  829.82   34.30
  -4  -5   1  753.92   31.70
  -4  -5   1  796.22   32.70
  -4  -5   1  743.53   32.70
   3   5  -1    3.90    2.30
   3   5  -1    1.50    2.10
   3   5  -1    3.20    0.90
   3   5  -1    5.50    1.30
   3   5  -1    6.00    2.10
  -3  -5   1    5.10    2.20
  -3  -5   1    7.80    2.20
  -3  -5   1    4.80    3.50
  -3  -5   1    2.50    2.20
   2   5  -1  748.03   31.20
   2   5  -1  778.62   30.70
   2   5  -1  763.32   31.30
   2   5  -1  721.93   31.20
   2   5  -1  736.43   31.20
  -2  -5   1  761.32   31.50
  -2  -5   1  773.02   31.30
  -2  -5   1  837.92   32.20
  -2  -5   1  743.33   31.10
  -2  -5   1  769.02   31.40
  -2  -5   1  741.23   31.20
  -2  -5   1  733.23   31.40
   0   5  -1 4041.90  167.88
   0   5  -1 3992.20  167.98
   0   5  -1 4458.15  167.58
   0  -5   1 4297.47  167.48
   0  -5   1 4303.07  167.68
   0  -5   1 4004.90  167.78
   0  -5   1 4351.26  167.68
  -3   5  -1   41.00    4.00
  -3   5  -1   40.90    4.00
   3  -5   1   42.70    4.70
   3  -5   1   38.90    2.80
   3  -5   1   42.50    3.80
  -4   5  -1  312.67   15.40
  -4   5  -1  328.37   15.30
  -4   5  -1  329.57   15.00
  -4   5  -1  338.77   15.00
   4  -5   1  353.06   15.00
   4  -5   1  331.97   14.10
   4  -5   1  336.97   15.40
  -5   5  -1 1301.47   51.79
  -5   5  -1 1192.88   51.59
  -5   5  -1 1309.77   51.49
  -5   5  -1 1253.67   51.79
   5  -5   1 1243.48   51.69
   5  -5   1 1246.78   51.99
  -6   5  -1 4079.99  159.18
  -6   5  -1 3976.00  159.38
  -6   5  -1 3975.70  158.58
   6  -5   1 3876.51  159.18
   6  -5   1 4005.30  157.68
   6  -5   1 3899.41  159.38
   6  -5   1 3947.51  157.58
   6  -5   1 3942.81  158.48
  -7   5  -1 3506.45  137.69
  -7   5  -1 3395.16  136.29
  -7   5  -1 3444.36  137.49
   7  -5   1 3403.36  135.59
   7  -5   1 3378.76  135.59
   7  -5   1 3277.57  137.29
  -8   5  -1 1609.94   66.79
  -8   5  -1 1703.63   67.99
  -8   5  -1 1773.02   70.99
   8  -5   1 1651.63   66.19
   8  -5   1 1602.54   68.19
   8  -5   1 1570.14   68.19
   8  -5   1 1615.64   66.19
  -9   5  -1  588.14   26.30
  -9   5  -1  603.54   27.30
  -9   5  -1  565.14   24.80
   9  -5   1  592.94   26.70
   9  -5   1  562.34   26.90
   9  -5   1  592.44   24.30
   9  -5   1  557.24   24.30
 -10   5  -1   10.00    4.30
 -10   5  -1   10.00    3.10
 -10   5  -1   14.80    5.20
  10  -5   1    8.60    2.70
  10  -5   1    8.30    4.80
  10  -5   1    9.60    4.80
  10  -5   1   11.40    6.70
 -11   5  -1  150.28   13.30
 -11   5  -1  147.79   11.70
  11  -5   1  172.48   12.50
  11  -5   1  141.69    8.40
  11  -5   1  142.09   12.00
  11  -5   1  133.29   12.60
 -12   5  -1  248.18   18.60
  12  -5   1  268.57   16.90
  12  -5   1  231.68   16.80
  12  -5   1  250.17   12.90
 -13   5  -1  169.88   17.10
  13  -5   1  157.78   14.20
  13  -5   1  167.48   14.60
  13  -5   1  197.08   15.60
  13  -5   1  153.28   10.00
  14  -5   1  154.38   13.70
  14  -5   1  146.29   15.80
  14  -5   1  147.29   14.20
  14  -5   1  143.79   10.50
  15  -5   1   42.00    8.60
  15   4  -1   23.10    8.10
  15   4  -1   31.10    7.70
  14   4  -1    9.80   11.40
  14   4  -1   30.60    7.70
  14   4  -1   20.30    7.30
  13   4  -1    2.30    5.90
  13   4  -1    7.20    5.70
  13   4  -1    5.80    6.10
 -13  -4   1    0.90    6.40
  12   4  -1   17.20    6.00
  12   4  -1   16.90    6.30
  12   4  -1   21.10    3.90
  12   4  -1   17.10    6.20
 -12  -4   1   17.20    6.30
 -12  -4   1   24.30    6.90
  11   4  -1  168.18   12.90
  11   4  -1  146.89   11.60
  11   4  -1  156.08    9.20
  11   4  -1  155.28   11.90
 -11  -4   1  152.88   12.60
 -11  -4   1  143.39   12.30
  10   4  -1  228.78   14.30
  10   4  -1  228.38   13.20
  10   4  -1  242.48   13.70
 -10  -4   1  224.98   15.10
 -10  -4   1  238.98   14.20
   9   4  -1  498.85   22.60
   9   4  -1  505.25   23.50
   9   4  -1  511.95   23.10
  -9  -4   1  479.65   23.30
  -9  -4   1  509.95   24.90
   8   4  -1  331.67   15.50
   8   4  -1  342.07   16.10
   8   4  -1  329.17   14.50
   8   4  -1  322.07   17.30
   8   4  -1  318.17   15.00
  -8  -4   1  320.87   16.30
  -8  -4   1  329.87   17.90
   7   4  -1    0.20    3.20
   7   4  -1    0.50    3.60
   7   4  -1    5.60    2.50
   7   4  -1    4.60    2.60
   7   4  -1    7.00    3.20
  -7  -4   1    5.30    3.50
  -7  -4   1   -2.00    6.00
  -7  -4   1    6.10    5.00
   6   4  -1  121.59    6.90
   6   4  -1  129.79    6.30
   6   4  -1  126.49    8.20
   6   4  -1  119.69    7.70
  -6  -4   1  125.19    8.10
  -6  -4   1  129.39    6.10
  -6  -4   1  112.39   10.20
  -6  -4   1  118.09    7.80
   5   4  -1  263.67   10.70
   5   4  -1  241.78   11.70
   5   4  -1  219.88   11.50
   5   4  -1  217.68   11.20
   5   4  -1  256.27   12.00
  -5  -4   1  267.17   12.10
  -5  -4   1  258.77   10.50
  -5  -4   1  244.88   12.00
  -5  -4   1  238.38   14.00
   4   4  -1 6364.86  250.97
   4   4  -1 6133.59  251.57
   4   4  -1 6371.46  251.47
   4   4  -1 6095.39  250.77
  -4  -4   1 6425.76  250.67
  -4  -4   1 6428.56  252.77
  -4  -4   1 6343.07  252.17
   3   4  -1 3199.98  131.69
   3   4  -1 3308.57  131.59
   3   4  -1 3297.07  131.69
   3   4  -1 3265.17  130.99
   3   4  -1 3152.28  130.89
   3   4  -1 3315.17  131.59
   3   4  -1 3220.08  131.59
  -3  -4   1 3465.25  132.59
  -3  -4   1 3424.26  131.89
  -3  -4   1 3237.98  131.99
  -3  -4   1 3292.97  131.19
  -3  -4   1 3284.47  130.89
  -3  -4   1 3325.57  131.69
   2   4  -1  955.90   40.70
   2   4  -1 1029.00   40.70
   2   4  -1 1023.70   40.70
   2   4  -1  988.20   40.10
   2   4  -1  966.10   40.70
   2   4  -1 1041.70   40.70
   2   4  -1 1037.30   40.20
  -2  -4   1  946.91   40.60
  -2  -4   1  918.71   40.70
  -2  -4   1 1035.60   40.90
  -2  -4   1 1081.79   41.50
  -2  -4   1  997.50   40.70
   1   4  -1  203.88    8.60
   1   4  -1  190.48    9.00
   1   4  -1  200.98    8.90
   1   4  -1  192.68    8.80
   1   4  -1  206.68    9.00
   1   4  -1  217.98    8.60
  -1  -4   1  195.28    8.60
  -1  -4   1  209.68    9.50
  -1  -4   1  204.18    8.60
  -1  -4   1  201.88    8.80
  -1  -4   1  201.48    9.10
  -1  -4   1  190.88    9.00
  -1  -4   1  200.08    8.90
   0   4  -1   17.90    2.20
   0   4  -1   20.20    2.40
   0   4  -1   16.90    2.20
   0   4  -1   16.30    1.80
   0   4  -1   17.10    2.20
   0   4  -1   17.50    2.60
   0  -4   1   15.70    2.30
   0  -4   1   20.80    3.10
   0  -4   1   17.10    1.80
   0  -4   1   19.70    3.30
   0  -4   1   17.40    2.10
   0  -4   1   19.70    2.20
   0  -4   1   19.30    1.80
  -2   4  -1 2038.60   82.19
  -2   4  -1 1944.11   82.89
  -2   4  -1 2029.30   82.19
  -2   4  -1 1996.10   82.69
  -2   4  -1 2188.38   82.29
   2  -4   1 2070.19   82.39
   2  -4   1 2208.98   82.49
   2  -4   1 2036.80   82.49
   2  -4   1 1857.21   82.29
   2  -4   1 2113.79   82.09
   2  -4   1 2048.40   81.79
  -3   4  -1 4209.88  192.78
  -3   4  -1 4237.18  192.88
  -3   4  -1 4911.31  192.98
   3  -4   1 5336.47  192.68
   3  -4   1 5083.19  192.48
   3  -4   1 5186.28  192.18
  -4   4  -1 1168.68   49.99
  -4   4  -1 1221.58   50.09
  -4   4  -1 1251.87   50.09
   4  -4   1 1271.27   49.70
   4  -4   1 1234.78   50.29
   4  -4   1 1214.88   50.09
  -5   4  -1   53.49    4.90
  -5   4  -1   52.29    4.30
  -5   4  -1   45.80    4.60
   5  -4   1   49.30    2.90
   5  -4   1   60.29    5.80
   5  -4   1   51.99    2.90
   5  -4   1   51.89    5.20
  -6   4  -1    3.50    3.00
  -6   4  -1    2.80    2.20
  -6   4  -1    5.80    2.70
   6  -4   1    6.10    1.70
   6  -4   1    2.70    3.90
   6  -4   1   -0.60    3.20
   6  -4   1    4.70    2.00
   6  -4   1    3.00    2.90
   6  -4   1    3.50    1.50
  -7   4  -1   86.29    5.80
  -7   4  -1  100.29    7.70
  -7   4  -1   88.89    7.10
   7  -4   1   82.79    5.20
   7  -4   1   87.09    5.00
   7  -4   1   70.39    8.30
   7  -4   1   93.99    7.50
  -8   4  -1  302.37   15.60
  -8   4  -1  283.87   13.30
   8  -4   1  280.37   15.90
   8  -4   1  293.87   12.90
   8  -4   1  263.07   15.20
   8  -4   1  282.77   12.80
  -9   4  -1  531.85   24.70
  -9   4  -1  500.05   22.50
  -9   4  -1  550.04   23.90
   9  -4   1  527.75   22.20
   9  -4   1  467.35   24.20
   9  -4   1  518.55   24.00
 -10   4  -1  402.36   21.20
 -10   4  -1  395.46   19.00
 -10   4  -1  382.46   20.40
  10  -4   1  396.06   17.60
  10  -4   1  373.46   19.20
  10  -4   1  367.16   20.10
 -11   4  -1  206.78   15.50
  11  -4   1  227.48   14.20
  11  -4   1  215.98   11.30
  11  -4   1  213.88   13.50
  11  -4   1  190.48   14.60
 -12   4  -1   32.50    8.30
  12  -4   1   45.10    5.30
  12  -4   1   39.10    8.00
  12  -4   1   46.80    7.60
  12  -4   1   35.00    6.50
  13  -4   1    1.10    5.90
  13  -4   1   -0.30    3.80
  13  -4   1    3.10    6.90
  13  -4   1   -2.80    5.50
  14  -4   1   33.60    8.10
  14  -4   1   22.10    7.00
  14  -4   1   27.00    5.60
  14  -4   1   24.50    5.00
  14  -4   1   16.10    6.80
  15  -4   1   26.40    7.60
  15  -4   1   21.70    8.20
  15  -4   1   34.00    7.30
  15  -4   1   11.00    7.80
  15   3  -1   -1.00    6.20
  15   3  -1    1.40    7.20
  15   3  -1   12.50    6.90
  14   3  -1   28.30    7.30
  14   3  -1   12.30    7.40
  14   3  -1   16.80    6.50
  13   3  -1   86.89   11.10
  13   3  -1   79.29    8.50
  13   3  -1   64.09    8.40
  12   3  -1  109.89   11.10
  12   3  -1  103.49   12.10
  12   3  -1  107.69    9.80
  12   3  -1  120.79   10.80
 -12  -3   1  102.09   15.70
 -12  -3   1  114.69   11.50
  11   3  -1  178.98   13.20
  11   3  -1  170.48   12.00
  11   3  -1  183.38   12.30
 -11  -3   1  174.58   13.00
 -11  -3   1  175.68   12.60
  10   3  -1   68.59    8.20
  10   3  -1   65.19    9.40
  10   3  -1   70.69    7.60
 -10  -3   1   69.39    8.50
 -10  -3   1   63.79    9.30
   9   3  -1   14.50    3.50
   9   3  -1   15.10    3.90
   9   3  -1   15.00    4.70
  -9  -3   1   12.30    4.50
   8   3  -1   12.10    4.30
   8   3  -1   13.90    3.00
  -8  -3   1   10.80    5.00
  -8  -3   1   19.40    5.80
   7   3  -1  384.86   17.40
   7   3  -1  404.76   16.50
   7   3  -1  373.16   17.90
   7   3  -1  380.46   16.80
   7   3  -1  387.56   16.90
  -7  -3   1  381.86   16.50
  -7  -3   1  360.16   17.60
  -7  -3   1  389.76   19.40
   6   3  -1  876.61   36.00
   6   3  -1  845.02   36.30
   6   3  -1  927.31   35.30
   6   3  -1  870.81   35.60
   6   3  -1  874.11   35.50
  -6  -3   1  848.42   36.20
  -6  -3   1  850.71   35.40
  -6  -3   1  842.52   37.60
  -6  -3   1  848.42   36.20
   5   3  -1 1424.76   57.89
   5   3  -1 1410.66   56.99
   5   3  -1 1428.16   57.59
   5   3  -1 1498.35   56.79
   5   3  -1 1410.06   57.39
   5   3  -1 1439.06   56.99
  -5  -3   1 1323.47   58.79
  -5  -3   1 1434.16   56.79
  -5  -3   1 1397.26   57.49
  -5  -3   1 1354.16   57.49
   4   3  -1 2683.13  104.59
   4   3  -1 2673.83  105.49
   4   3  -1 2535.95  104.79
   4   3  -1 2601.44  104.79
   4   3  -1 2623.44  105.19
   4   3  -1 2728.73  105.89
   4   3  -1 2638.34  105.29
   4   3  -1 2627.34  105.09
  -4  -3   1 2570.24  106.49
  -4  -3   1 2576.84  105.19
  -4  -3   1 2515.75  106.29
  -4  -3   1 2675.93  105.29
  -4  -3   1 2636.54  104.59
   3   3  -1 2012.80   79.09
   3   3  -1 2018.80   79.29
   3   3  -1 1958.80   78.99
   3   3  -1 1906.21   79.09
   3   3  -1 1818.62   78.69
   3   3  -1 1983.20   79.09
  -3  -3   1 1975.70   79.19
  -3  -3   1 2010.40   79.49
  -3  -3   1 2021.70   79.99
  -3  -3   1 2010.60   79.19
  -3  -3   1 1956.40   78.59
   2   3  -1  778.62   32.10
   2   3  -1  787.52   32.00
   2   3  -1  789.42   32.50
   2   3  -1  828.72   32.60
   2   3  -1  787.82   32.60
   2   3  -1  783.02   32.50
  -2  -3   1  811.02   32.70
  -2  -3   1  792.52   32.50
  -2  -3   1  806.62   33.70
  -2  -3   1  759.62   32.30
  -2  -3   1  809.82   32.40
  -2  -3   1  862.61   33.20
  -2  -3   1  802.92   32.70
   0   3  -1   99.79    4.50
   0   3  -1  100.39    4.80
   0   3  -1  106.19    4.70
   0   3  -1  104.29    4.90
   0   3  -1  102.79    4.70
   0   3  -1   99.79    5.10
   0   3  -1  106.69    4.90
   0  -3   1   94.39    4.80
   0  -3   1  105.39    4.60
   0  -3   1  102.19    4.60
   0  -3   1  111.19    5.30
   0  -3   1   99.69    4.80
   0  -3   1   97.29    4.70
  -1   3  -1 1926.11   76.69
  -1   3  -1 1925.21   76.39
  -1   3  -1 1804.82   76.99
  -1   3  -1 1978.60   76.89
  -1   3  -1 1949.41   76.79
   1  -3   1 1891.51   76.59
   1  -3   1 1862.61   76.79
   1  -3   1 1943.81   76.89
   1  -3   1 1986.30   76.69
   1  -3   1 1942.21   76.79
  -2   3  -1 3780.32  151.08
  -3   3  -1 1012.50   40.70
  -3   3  -1 1014.50   40.80
  -3   3  -1 1007.70   40.60
  -3   3  -1  976.60   40.90
  -3   3  -1  968.10   40.60
   3  -3   1 1014.90   40.60
   3  -3   1 1015.50   40.80
   3  -3   1  967.30   40.60
   3  -3   1 1017.20   40.50
   3  -3   1  996.10   40.00
  -4   3  -1 1418.96   56.69
  -4   3  -1 1411.36   56.59
  -4   3  -1 1445.06   57.09
   4  -3   1 1300.97   56.79
   4  -3   1 1396.66   56.49
   4  -3   1 1387.46   56.69
   4  -3   1 1406.16   55.89
   4  -3   1 1473.25   56.89
   4  -3   1 1325.87   56.69
   4  -3   1 1401.66   56.49
  -5   3  -1   72.19    5.60
  -5   3  -1   75.99    5.30
  -5   3  -1   77.29    4.90
   5  -3   1   74.29    5.70
   5  -3   1   80.59    4.50
   5  -3   1   83.49    4.10
   5  -3   1   76.89    5.70
  -6   3  -1  242.58   12.10
  -6   3  -1  230.88   11.00
  -6   3  -1  248.88   11.70
   6  -3   1  239.38   11.80
   6  -3   1  243.38   10.60
   6  -3   1  235.38   12.00
   6  -3   1  225.58   11.90
   6  -3   1  241.88   10.90
  -7   3  -1  583.84   25.20
  -7   3  -1  565.94   24.50
  -7   3  -1  584.24   25.80
   7  -3   1  573.24   25.50
   7  -3   1  577.14   25.50
   7  -3   1  587.54   24.20
  -8   3  -1  521.85   24.30
  -8   3  -1  530.95   24.30
  -8   3  -1  532.65   22.60
   8  -3   1  519.95   23.70
   8  -3   1  507.95   23.60
  -9   3  -1  729.63   31.40
  -9   3  -1  702.23   30.50
   9  -3   1  728.23   31.90
 -10   3  -1  255.37   12.90
 -10   3  -1  239.68   16.00
  10  -3   1  261.67   16.40
  10  -3   1  266.27   14.70
  11  -3   1    5.60    5.40
  11  -3   1    4.60    4.70
  11  -3   1   -0.40    4.40
  12  -3   1   26.50    6.10
  12  -3   1   25.60    4.90
  12  -3   1   12.50    6.10
  12  -3   1   19.50    5.80
  13  -3   1   92.49   12.10
  13  -3   1   81.09   10.30
  13  -3   1   99.39   12.30
  13  -3   1   89.39    9.10
  14  -3   1  136.09   13.20
  14  -3   1  138.39   11.10
  14  -3   1  127.79   14.00
  14  -3   1  148.59   14.20
  14  -3   1  127.09   10.90
  14  -3   1  150.08   15.10
  15  -3   1   36.70    7.30
  15  -3   1   22.90    7.70
  15  -3   1   38.70    6.50
  15  -3   1   34.60    7.90
  15   2  -1   26.10    8.50
  15   2  -1   34.20    8.50
  15   2  -1   42.10    8.10
  14   2  -1   30.10    7.70
  14   2  -1   26.70    7.70
  14   2  -1   32.00    5.70
  14   2  -1   32.60    6.80
  14   2  -1   31.30    6.90
  13   2  -1   25.00    5.80
  13   2  -1   28.90    5.30
  13   2  -1   31.50    7.50
  13   2  -1   23.50    6.10
  13   2  -1   22.00    7.30
  12   2  -1    0.50    5.70
  12   2  -1   -2.50    4.30
  12   2  -1    1.40    4.80
  11   2  -1   52.39    7.40
  11   2  -1   64.19    7.90
  11   2  -1   57.49    6.40
 -11  -2   1   56.89    8.80
 -11  -2   1   60.39    8.90
  10   2  -1  243.38   13.10
  10   2  -1  226.98   14.40
  10   2  -1  229.98   12.70
 -10  -2   1  262.47   14.70
 -10  -2   1  234.88   13.90
   9   2  -1 1183.78   50.19
   9   2  -1 1171.28   49.10
   9   2  -1 1193.98   49.40
  -9  -2   1 1201.08   49.99
   8   2  -1 1055.89   44.80
   8   2  -1 1105.09   45.60
   8   2  -1 1103.19   46.00
  -8  -2   1 1099.09   46.70
  -8  -2   1 1132.89   47.40
  -8  -2   1 1032.90   44.70
   7   2  -1  969.50   40.00
   7   2  -1  915.91   39.00
   7   2  -1  939.51   39.20
   7   2  -1  932.11   38.90
   7   2  -1 1005.60   38.80
  -7  -2   1  904.01   39.50
  -7  -2   1  960.70   40.80
  -7  -2   1  932.61   38.90
   6   2  -1  257.27   13.00
   6   2  -1  268.87   12.40
   6   2  -1  271.57   12.70
   6   2  -1  250.67   13.50
   6   2  -1  275.67   11.70
   6   2  -1  269.37   11.90
  -6  -2   1  268.47   14.10
  -6  -2   1  271.27   12.00
  -6  -2   1  259.67   12.60
   5   2  -1   50.79    3.50
   5   2  -1   37.80    4.60
   5   2  -1   42.20    3.90
   5   2  -1   46.20    3.30
   5   2  -1   52.29    3.20
   5   2  -1   52.09    5.10
   5   2  -1   40.60    4.30
  -5  -2   1   39.00    5.70
  -5  -2   1   44.70    4.30
  -5  -2   1   43.30    3.80
  -5  -2   1   40.80    3.80
   4   2  -1 3348.76  134.19
   4   2  -1 3352.56  135.29
   4   2  -1 3577.34  134.19
   4   2  -1 3385.76  134.59
   4   2  -1 3314.07  134.69
   4   2  -1 3327.87  134.59
   4   2  -1 3358.76  134.39
   4   2  -1 3412.66  134.69
   4   2  -1 3404.66  134.59
  -4  -2   1 3310.27  134.29
  -4  -2   1 3331.27  134.69
  -4  -2   1 3554.04  134.79
  -4  -2   1 3105.49  135.49
   0   2  -1 1303.47   49.30
   0   2  -1 1298.37   49.20
   0   2  -1 1104.29   49.20
   0  -2   1 1313.37   49.40
   0  -2   1 1153.98   49.20
  -1   2  -1  163.28    6.80
  -1   2  -1  178.58    7.00
  -1   2  -1  134.59    6.80
  -1   2  -1  164.68    6.60
   1  -2   1  162.18    6.90
   1  -2   1  138.19    6.70
   1  -2   1  170.18    6.70
  -2   2  -1 2138.69   80.89
  -2   2  -1 1993.20   81.19
  -2   2  -1 1905.11   81.49
  -2   2  -1 1941.61   81.39
   2  -2   1 2039.10   81.39
   2  -2   1 2083.79   81.29
   2  -2   1 2093.69   81.29
   2  -2   1 2073.09   81.39
   2  -2   1 2040.50   81.29
   4  -2   1 6371.66  247.68
   4  -2   1 5981.70  247.78
   4  -2   1 6305.07  247.28
   4  -2   1 6329.67  247.08
   4  -2   1 6085.69  247.48
  -5   2  -1 4406.16  175.08
  -5   2  -1 4536.65  175.98
  -5   2  -1 4393.76  175.58
  -5   2  -1 4360.66  175.28
   5  -2   1 4342.77  175.18
   5  -2   1 4395.66  174.88
   5  -2   1 4340.87  175.28
   5  -2   1 4332.77  175.38
   5  -2   1 4441.16  175.98
   5  -2   1 4382.26  175.48
   5  -2   1 4256.87  175.68
   5  -2   1 4449.15  174.78
  -6   2  -1 2502.35  101.99
  -6   2  -1 2488.35  101.49
  -6   2  -1 2605.44  102.69
  -6   2  -1 2504.05  101.79
   6  -2   1 2585.54  102.39
   6  -2   1 2548.15  101.59
   6  -2   1 2527.75  101.59
   6  -2   1 2514.25  102.29
  -7   2  -1  253.97   12.10
  -7   2  -1  255.97   12.50
  -7   2  -1  268.07   13.60
   7  -2   1  252.47   12.90
  -8   2  -1  126.99    7.50
  -8   2  -1  129.09    9.80
   8  -2   1  120.99    8.80
   8  -2   1  126.49    8.60
  -9   2  -1  637.44   27.30
  -9   2  -1  644.84   30.40
   9  -2   1  605.84   29.40
   9  -2   1  644.74   28.20
  10  -2   1  379.16   19.60
  10  -2   1  391.86   19.30
  10  -2   1  402.36   19.30
  11  -2   1  467.75   23.20
  11  -2   1  482.05   23.30
  11  -2   1  502.75   23.80
  12  -2   1  198.18   13.80
  12  -2   1  218.18   14.00
  12  -2   1  187.38   14.50
  12  -2   1  201.58   12.60
  13  -2   1   16.80    5.40
  13  -2   1   16.80    5.80
  13  -2   1   23.90    6.10
  13  -2   1   17.90    7.10
  13  -2   1   13.70    5.90
  14  -2   1    0.60    6.90
  14  -2   1    0.50    8.00
  14  -2   1   -0.70    5.30
  14  -2   1   -4.90    5.80
  14  -2   1    6.00    5.10
  14  -2   1   -1.10    4.80
  15  -2   1   29.60    7.70
  15  -2   1   12.60    7.10
  15  -2   1   12.80    5.60
  15  -2   1   14.00    6.40
  15  -2   1   29.50   10.10
  15  -2   1   21.50    6.70
  15  -2   1   19.20    5.60
  15   1  -1   18.70    6.70
  15   1  -1    0.60    8.30
  15   1  -1    9.80    6.70
  15   1  -1    1.70    5.70
  15   1  -1   14.60    6.90
  15   1  -1    0.40    6.20
  14   1  -1   56.19    8.80
  14   1  -1   58.19    7.60
  14   1  -1   58.99   12.20
  14   1  -1   49.60    7.70
  14   1  -1   63.39    9.00
  13   1  -1   95.69   12.90
  13   1  -1   81.09   11.70
  13   1  -1   94.59   10.20
  13   1  -1   97.19   10.50
  13   1  -1   95.29   10.90
  12   1  -1  192.88   14.80
  12   1  -1  177.38   12.10
  12   1  -1  176.28   13.30
  12   1  -1  172.48   12.20
  11   1  -1  220.38   14.90
  11   1  -1  232.58   13.10
  11   1  -1  234.18   13.10
  10   1  -1   58.29    6.80
  10   1  -1   55.99    6.90
 -10  -1   1   68.89    8.60
   9   1  -1   17.10    5.20
   9   1  -1   22.70    4.00
  -9  -1   1   19.00    7.70
   8   1  -1  119.19    7.80
   8   1  -1  113.49    9.50
  -8  -1   1  122.99    8.60
  -8  -1   1  120.99    7.80
  -8  -1   1  140.29   10.00
   7   1  -1 1318.37   52.19
   7   1  -1 1262.27   52.79
  -7  -1   1 1259.07   51.89
  -7  -1   1 1270.37   53.29
  -7  -1   1 1238.98   52.29
   6   1  -1 1806.22   74.79
   6   1  -1 1817.42   75.19
   6   1  -1 1809.12   74.49
   6   1  -1 1884.61   74.29
  -6  -1   1 1857.81   74.49
  -6  -1   1 1902.01   75.79
  -6  -1   1 1843.02   74.79
   5   1  -1 1319.47   53.19
   5   1  -1 1295.67   53.29
   5   1  -1 1195.58   54.19
   5   1  -1 1363.36   53.39
   5   1  -1 1359.16   52.89
   5   1  -1 1313.97   53.69
   5   1  -1 1291.47   53.19
   5   1  -1 1311.67   53.59
  -5  -1   1 1323.67   53.19
  -5  -1   1 1320.97   53.49
  -5  -1   1 1360.56   54.39
   4   1  -1  390.36   18.40
   4   1  -1  432.36   17.10
   4   1  -1  409.46   17.70
   4   1  -1  413.46   17.80
   4   1  -1  428.26   17.40
   4   1  -1  413.26   17.40
  -4  -1   1  404.96   17.60
  -4  -1   1  423.66   17.20
  -4  -1   1  427.26   18.60
  -4  -1   1  410.76   17.40
   3   1  -1 1178.28   47.40
   3   1  -1 1141.79   48.00
   3   1  -1 1201.48   47.40
   3   1  -1 1081.89   47.40
   3   1  -1 1167.48   47.20
   3   1  -1 1184.58   47.20
   3   1  -1 1185.68   47.00
   3   1  -1 1212.38   47.50
  -3  -1   1 1167.08   48.10
  -3  -1   1 1205.28   47.20
  -3  -1   1 1190.18   47.00
  -3  -1   1 1179.28   47.40
   2   1  -1  652.73   26.30
   2   1  -1  683.33   26.40
   2   1  -1  561.94   26.30
   2   1  -1  652.23   26.10
  -2  -1   1  677.33   26.10
  -2  -1   1  660.93   26.30
  -2  -1   1  678.23   26.50
  -2  -1   1  647.94   27.00
  -1  -1   1 1095.19   42.70
  -1  -1   1 1023.20   42.50
   0   1  -1    0.00    0.10
   0   1  -1   -0.10    0.10
   0   1  -1   -0.10    0.20
   0  -1   1    0.00    0.10
   0  -1   1    0.00    0.10
   0  -1   1    0.00    0.10
  -1   1  -1   -0.10    0.20
  -2   1  -1  258.37   10.50
  -2   1  -1  261.17   10.50
  -2   1  -1  254.27   10.10
   2  -1   1  214.18   10.00
   2  -1   1  244.48   10.30
   2  -1   1  233.38   10.00
  -3   1  -1   21.90    2.20
  -3   1  -1   28.90    2.70
  -3   1  -1   29.20    3.20
  -3   1  -1   23.30    2.60
   3  -1   1   25.00    2.00
   3  -1   1   24.00    2.80
   3  -1   1   27.30    2.80
   3  -1   1   25.70    2.60
   3  -1   1   28.30    3.00
   3  -1   1   28.40    2.10
  -4   1  -1  116.99    5.90
  -4   1  -1  125.49    6.10
  -4   1  -1  120.09    6.10
  -4   1  -1  135.29    6.80
  -4   1  -1  119.49    5.80
   4  -1   1  119.79    5.70
   4  -1   1  121.09    6.40
   4  -1   1  125.39    6.60
   4  -1   1  115.49    6.20
   4  -1   1  120.79    5.80
   4  -1   1  122.69    6.10
   4  -1   1  118.29    6.70
  -5   1  -1 1772.22   72.89
  -5   1  -1 1800.42   72.29
  -5   1  -1 1776.22   72.39
  -5   1  -1 1841.82   72.19
   5  -1   1 1774.02   72.59
   5  -1   1 1784.62   73.59
   5  -1   1 1779.72   72.09
   5  -1   1 1849.21   72.39
   5  -1   1 1750.02   72.39
   5  -1   1 1816.92   72.49
  -6   1  -1 1084.49   43.80
  -6   1  -1 1056.29   43.60
  -6   1  -1 1084.69   44.80
   6  -1   1 1075.09   43.50
   6  -1   1 1063.79   43.60
   6  -1   1 1046.00   44.70
  -7   1  -1  574.64   26.10
  -7   1  -1  583.84   24.70
  -7   1  -1  580.14   24.70
  -8   1  -1  535.95   23.60
  -8   1  -1  559.44   23.80
  10  -1   1    7.10    3.80
  11  -1   1   -2.00    4.40
  11  -1   1   -2.50    3.70
  11  -1   1    5.00    4.40
  12  -1   1   11.60    5.30
  12  -1   1   13.30    5.10
  12  -1   1   22.60    5.80
  12  -1   1   15.00    6.10
  13  -1   1  106.89   11.20
  13  -1   1  100.59   13.00
  13  -1   1  103.09   11.10
  13  -1   1  101.49   12.60
  13  -1   1  106.09   10.40
  14  -1   1   70.79   11.60
  14  -1   1   50.89    8.50
  14  -1   1   55.39    7.80
  14  -1   1   75.79   11.50
  14  -1   1   56.09    7.80
  14  -1   1   61.69    7.60
  14  -1   1   61.19    9.50
  15  -1   1   28.10    7.10
  15  -1   1   37.60   10.40
  15  -1   1   35.00    8.40
  15  -1   1   32.90    6.60
  15  -1   1   34.20    6.60
  15  -1   1   27.80    7.90
  15  -1   1   31.90    6.90
  15   0  -1   81.49   11.50
  15   0  -1   75.29   11.50
  15   0  -1   47.90    8.60
  15   0  -1   54.39    7.50
  15   0  -1   88.59   12.00
  15   0  -1   61.99   11.10
  14   0  -1   90.39   11.40
  14   0  -1  104.39   12.00
  14   0  -1  123.19   14.50
  14   0  -1   85.69   10.40
  14   0  -1   92.29   11.80
  14   0  -1  107.59   12.70
  14   0  -1   88.79   13.40
  13   0  -1   37.90    8.20
  13   0  -1   38.40    6.10
  13   0  -1   35.80    6.30
  13   0  -1   36.50    8.10
  13   0  -1   46.80    8.60
  12   0  -1    3.40    4.30
  12   0  -1    1.60    4.20
  12   0  -1   -0.10    5.90
  12   0  -1   -2.60    5.00
  11   0  -1   -5.20    4.30
  11   0  -1   -1.00    3.50
  11   0  -1   -9.10    4.70
  10   0  -1  100.79   10.20
  10   0  -1  100.09    7.80
   9   0  -1  418.96   19.00
  -8   0   1  535.65   23.80
  -8   0   1  552.74   25.00
  -7   0   1 1896.41   77.09
  -7   0   1 1867.41   76.09
  -7   0   1 1859.51   75.79
   6   0  -1 1072.99   43.50
   6   0  -1 1025.40   43.20
   6   0  -1 1055.29   43.40
  -6   0   1 1074.79   43.30
  -6   0   1 1080.39   43.60
  -6   0   1 1069.49   44.50
  -6   0   1 1048.90   43.70
   5   0  -1  176.18   10.40
   5   0  -1  189.38    9.10
   5   0  -1  183.68   10.40
   5   0  -1  204.18    9.10
   5   0  -1  193.68    8.70
   5   0  -1  194.68    9.10
   5   0  -1  195.28    9.00
  -5   0   1  191.48    9.30
  -5   0   1  193.38   10.30
  -5   0   1  199.08    8.90
  -5   0   1  197.78    9.20
   4   0  -1    9.20    1.50
   4   0  -1    8.80    1.30
   4   0  -1   11.80    1.80
   4   0  -1   12.30    1.80
   4   0  -1   10.80    1.70
   4   0  -1   17.40    2.30
   4   0  -1   12.70    2.90
  -4   0   1   12.10    1.80
  -4   0   1   10.70    1.50
  -4   0   1    9.40    2.70
  -4   0   1    9.70    1.90
  -4   0   1   13.40    2.20
   3   0  -1   89.59    4.30
   3   0  -1   90.59    4.60
   3   0  -1   89.69    4.20
   3   0  -1   90.99    4.50
   3   0  -1   94.29    4.50
   3   0  -1   90.39    5.70
   3   0  -1   88.29    4.60
  -3   0   1   89.69    4.70
  -3   0   1   84.49    4.80
  -3   0   1   92.89    5.70
  -3   0   1   86.09    4.30
  -3   0   1   85.29    4.70
  -1   0   1    0.10    0.20
   0   0  -1   -0.20    0.40
   0   0  -1   -0.10    0.20
   0   0  -1    0.00    0.20
   0   0   1    0.20    0.20
   0   0   1    0.20    0.30
   0   0   1    0.20    0.30
   0   0   1    0.10    0.20
   0   0   1    0.00    0.20
   0   0   1   -0.10    0.20
  -1   0  -1    0.10    0.20
  -1   0  -1    0.10    0.20
   2   0   1 2500.85  116.69
   2   0   1 3346.27  116.59
  -3   0  -1   73.99    4.30
  -3   0  -1   77.69    5.10
  -3   0  -1   76.39    4.10
  -3   0  -1   74.69    4.30
  -3   0  -1   74.09    3.90
   3   0   1   82.29    4.10
   3   0   1   78.79    3.80
   3   0   1   78.19    4.60
   3   0   1   76.99    4.10
   3   0   1   77.69    4.10
  -4   0  -1  982.90   41.40
  -4   0  -1 1011.00   40.80
  -4   0  -1  976.60   40.60
  -4   0  -1 1009.00   40.80
  -4   0  -1 1011.20   40.70
   4   0   1 1036.50   40.70
   4   0   1 1086.99   42.00
   4   0   1 1009.60   40.50
   4   0   1  974.60   41.30
   4   0   1  961.50   41.10
   4   0   1 1010.50   40.70
   4   0   1  965.60   40.70
  -5   0  -1 2255.27   90.99
  -5   0  -1 2234.98   90.89
  -5   0  -1 2400.46   90.89
  -5   0  -1 2247.98   90.69
   5   0   1 2245.08   90.79
   5   0   1 2234.38   90.99
   5   0   1 2305.67   90.79
   5   0   1 2223.08   91.29
   5   0   1 2131.99   91.39
   5   0   1 2329.37   91.39
  -6   0  -1 2390.76   97.69
  -6   0  -1 2468.65   97.79
  -6   0  -1 2442.56   97.79
   6   0   1 2448.66   97.69
   6   0   1 2502.05   97.49
   6   0   1 2320.87   98.49
  -7   0  -1 1297.87   51.79
  -7   0  -1 1242.08   51.69
  -7   0  -1 1242.38   51.69
  -8   0  -1   85.69    7.10
  -8   0  -1   89.29    6.90
  -9   0  -1    5.10    3.40
   9   0   1    0.30    2.80
  10   0   1  229.68   13.00
  10   0   1  227.28   12.60
  11   0   1  383.06   19.40
  11   0   1  367.76   21.70
  11   0   1  403.16   19.00
  12   0   1   87.39   11.00
  12   0   1   89.99    9.50
  12   0   1   95.59   10.80
  12   0   1   88.89    9.90
  13   0   1   74.79   10.10
  13   0   1   71.99   11.00
  13   0   1   72.69   10.00
  13   0   1   71.79   10.10
  13   0   1   65.19   10.90
  14   0   1   21.30    6.40
  14   0   1   22.40    7.00
  14   0   1   25.60    7.60
  14   0   1   24.40    9.10
  14   0   1   23.50    6.30
  14   0   1   22.10    6.30
  14   0   1   23.00    5.90
  15   0   1    4.10    6.90
  15   0   1   15.70    7.40
  15   0   1    0.10    5.70
  15   0   1    6.10    5.20
  15   0   1    5.20    6.10
  15   0   1    8.50    5.20
  15   0   1   15.80    8.50
  15  -1  -1   14.70    5.00
  15  -1  -1    6.70    5.80
  15  -1  -1    1.90    5.90
  15  -1  -1   10.50    8.40
  15  -1  -1   27.90    7.30
  15  -1  -1    6.20    6.90
  15  -1  -1    4.00    5.90
  14  -1  -1   16.60    6.00
  14  -1  -1    7.80    7.10
  14  -1  -1    7.20    7.20
  14  -1  -1   15.90    6.00
  14  -1  -1   12.00    4.90
  14  -1  -1    9.00    5.70
  14  -1  -1    4.60    6.60
  13  -1  -1   95.69   13.20
  13  -1  -1   82.69   10.30
  13  -1  -1  111.19   16.30
  13  -1  -1   94.89    9.40
  13  -1  -1   86.99   10.20
  12  -1  -1  400.26   22.80
  12  -1  -1  437.76   21.20
  12  -1  -1  420.66   20.00
  12  -1  -1  424.56   22.80
  11  -1  -1  589.24   26.10
  11  -1  -1  599.24   26.90
  11  -1  -1  581.24   27.90
  10  -1  -1  623.24   28.20
  10  -1  -1  618.84   27.10
   9  -1  -1  421.36   19.20
  -9   1   1  416.76   19.10
  -9   1   1  415.76   19.60
  -8   1   1   12.00    3.20
  -8   1   1   11.40    3.00
  -7   1   1  980.90   41.00
  -7   1   1 1010.90   40.80
  -7   1   1  964.60   41.50
   6  -1  -1 4288.27  173.88
   6  -1  -1 4543.85  173.98
   6  -1  -1 4339.67  173.88
  -6   1   1 4365.66  174.28
  -6   1   1 4159.38  174.38
  -6   1   1 4401.06  174.88
  -6   1   1 4381.46  173.98
   5  -1  -1 5610.34  217.68
   5  -1  -1 6166.58  219.48
   5  -1  -1 5432.76  218.78
   5  -1  -1 5274.97  217.98
   5  -1  -1 5365.16  217.88
   5  -1  -1 5390.86  217.58
   5  -1  -1 5234.68  217.58
  -5   1   1 5274.17  217.98
  -5   1   1 5424.66  218.48
   3  -1  -1 3775.92  147.99
   3  -1  -1 3685.63  148.09
   3  -1  -1 3773.12  148.89
  -3   1   1 3675.63  148.19
  -3   1   1 3693.13  148.89
   2  -1  -1   48.70    2.60
   2  -1  -1   47.00    2.40
   2  -1  -1   42.70    3.10
  -2   1   1   44.00    2.50
  -2   1   1   54.59    2.80
  -2   1   1   54.09    3.00
   1  -1  -1   42.10    2.10
  -1   1   1   40.90    2.20
  -1   1   1   38.90    2.10
  -1   1   1   36.90    1.90
   0  -1  -1    0.00    0.20
   0  -1  -1   -0.10    0.20
   0   1   1   -0.30    0.20
   0   1   1    0.10    0.20
   0   1   1   -0.10    0.20
  -2  -1  -1 4016.30  159.88
  -3  -1  -1 5241.08  207.08
   3   1   1 5157.88  206.98
  -4  -1  -1  420.86   17.70
  -4  -1  -1  434.26   17.90
  -4  -1  -1  423.36   17.90
   4   1   1  419.76   17.70
   4   1   1  418.06   17.80
   4   1   1  439.56   17.50
   4   1   1  427.16   17.60
   4   1   1  421.96   18.00
   4   1   1  434.36   17.80
   4   1   1  372.46   18.30
   4   1   1  409.96   17.60
  -5  -1  -1  106.39    6.00
  -5  -1  -1  111.19    6.10
  -5  -1  -1  115.59    6.30
  -5  -1  -1  109.09    6.80
   5   1   1  113.09    5.60
   5   1   1  114.19    5.80
   5   1   1  104.59    6.10
   5   1   1  103.39    5.70
   5   1   1  114.69    6.70
  -6  -1  -1  468.95   20.20
  -6  -1  -1  446.96   19.90
  -6  -1  -1  453.75   19.90
  -6  -1  -1  478.55   20.10
   6   1   1  448.06   19.90
   6   1   1  447.96   20.50
   6   1   1  472.95   20.40
   6   1   1  465.55   19.70
  -7  -1  -1 1140.99   47.00
  -7  -1  -1 1131.29   46.80
  -7  -1  -1 1127.69   46.90
   7   1   1 1152.58   46.60
   7   1   1 1164.98   46.80
   7   1   1 1082.79   48.10
  -8  -1  -1 1725.43   70.29
  -8  -1  -1 1712.33   70.19
  -8  -1  -1 1721.23   70.39
   8   1   1 1719.53   69.69
   8   1   1 1724.13   70.09
   8   1   1 1692.83   71.59
  -9  -1  -1  936.81   39.30
   9   1   1  933.21   39.20
   9   1   1  878.51   42.40
   9   1   1  939.21   38.70
 -10  -1  -1  201.68   12.30
  10   1   1  203.68   11.10
  10   1   1  196.88   14.80
  10   1   1  191.78   13.20
  11   1   1   42.50    8.10
  11   1   1   41.10    6.00
  11   1   1   53.59    8.10
  12   1   1   62.69    7.90
  12   1   1   59.49    9.40
  12   1   1   71.69   10.40
  12   1   1   73.89    8.40
  13   1   1   82.49    9.40
  13   1   1   85.29   10.10
  13   1   1   66.99    8.10
  13   1   1   78.09   11.90
  13   1   1   66.89   10.80
  14   1   1   48.90   10.00
  14   1   1   42.40    6.30
  14   1   1   49.50    7.70
  14   1   1   50.19    8.20
  15   1   1   61.09   13.20
  15   1   1   44.60   11.90
  15   1   1   49.20   10.10
  15   1   1   40.90    8.20
  15  -2  -1   52.69    8.20
  15  -2  -1   58.19    8.60
  15  -2  -1   58.59    9.30
  15  -2  -1   61.89    9.60
  14  -2  -1  120.19   15.50
  14  -2  -1   90.89   13.80
  14  -2  -1  110.79   15.10
  14  -2  -1  121.79   13.40
  14  -2  -1  106.69   10.80
  14  -2  -1  121.19   11.30
  13  -2  -1   73.99    9.80
  13  -2  -1   77.09    9.10
  13  -2  -1   72.39    8.40
  12  -2  -1   14.40    6.60
  12  -2  -1   10.70    6.20
  12  -2  -1   11.70    4.60
  12  -2  -1    7.90    3.90
  11  -2  -1   -1.60    3.30
  11  -2  -1   -0.30    3.70
  11  -2  -1   -2.00    5.10
  11  -2  -1    8.90    5.50
  10  -2  -1  179.58   12.10
  10  -2  -1  160.68   11.30
 -10   2   1  164.08   10.60
   9  -2  -1  410.06   18.30
   9  -2  -1  397.56   19.80
  -9   2   1  381.16   19.70
  -9   2   1  406.06   18.70
   8  -2  -1  441.46   20.60
   8  -2  -1  442.06   19.30
  -8   2   1  412.66   20.40
  -8   2   1  425.66   20.00
  -8   2   1  459.45   19.70
   7  -2  -1  672.03   29.40
   7  -2  -1  676.73   28.50
   7  -2  -1  680.13   28.30
  -7   2   1  666.13   29.30
  -7   2   1  689.83   28.80
  -7   2   1  674.33   29.10
   6  -2  -1  358.86   15.10
   6  -2  -1  347.77   16.20
   6  -2  -1  345.77   15.10
   6  -2  -1  336.47   15.10
   6  -2  -1  350.36   15.30
  -6   2   1  346.67   15.90
  -6   2   1  344.07   15.60
  -6   2   1  355.66   15.90
   5  -2  -1  225.18   11.30
   5  -2  -1  237.58   10.40
   5  -2  -1  218.78   10.60
   5  -2  -1  219.28   10.40
   5  -2  -1  232.68   10.20
   5  -2  -1  244.68   10.30
  -5   2   1  233.28   10.00
  -5   2   1  242.78   10.90
  -5   2   1  236.78   11.10
  -5   2   1  215.88   10.70
   4  -2  -1 3363.46  132.89
   4  -2  -1 3405.66  133.99
   4  -2  -1 3250.27  133.09
   4  -2  -1 3337.97  133.69
   4  -2  -1 3524.45  132.99
   4  -2  -1 3387.36  133.49
   4  -2  -1 3282.37  132.89
   4  -2  -1 3343.27  132.89
  -4   2   1 3181.08  133.59
  -4   2   1 3256.67  132.69
  -4   2   1 3342.97  133.49
   3  -2  -1 1594.94   62.99
   3  -2  -1 1578.84   63.19
   3  -2  -1 1581.64   62.89
   3  -2  -1 1530.15   62.89
   3  -2  -1 1608.64   63.79
  -3   2   1 1508.45   63.59
  -3   2   1 1563.64   62.69
  -3   2   1 1578.64   63.09
  -3   2   1 1639.34   63.29
  -3   2   1 1556.64   63.49
   2  -2  -1 2273.87   87.99
   2  -2  -1 2325.67   87.49
   2  -2  -1 2291.77   87.39
   2  -2  -1 2325.17   87.69
   2  -2  -1 2000.20   88.09
   2  -2  -1 2244.98   87.79
  -2   2   1 2216.88   87.39
  -2   2   1 1857.71   87.99
   1  -2  -1  643.54   25.60
   1  -2  -1  655.83   25.60
   1  -2  -1  661.83   25.80
   1  -2  -1  612.54   25.40
   1  -2  -1  647.94   25.60
  -1   2   1  592.44   25.70
  -1   2   1  599.44   26.00
  -1   2   1  657.13   25.60
  -1   2   1  547.95   25.80
  -1   2   1  628.44   25.10
  -1   2   1  635.64   25.50
  -1   2   1  676.53   25.60
   0  -2  -1   81.89    4.20
   0  -2  -1   78.79    4.10
   0  -2  -1   93.89    3.90
   0  -2  -1   91.79    4.50
   0  -2  -1   89.39    4.10
   0   2   1   84.09    3.90
   0   2   1   86.49    4.20
   0   2   1   85.79    3.80
   0   2   1   84.19    4.20
   0   2   1   83.29    4.00
   0   2   1   88.49    4.30
   0   2   1   85.79    4.00
  -1  -2  -1  737.53   31.30
  -1  -2  -1  834.12   31.70
  -1  -2  -1  798.82   31.50
  -1  -2  -1  815.12   31.70
  -1  -2  -1  747.63   31.80
  -1  -2  -1  761.92   32.10
   1   2   1  753.52   31.80
   1   2   1  825.92   31.60
   1   2   1  807.02   31.70
   1   2   1  748.33   31.60
   1   2   1  767.12   31.40
   1   2   1  784.32   31.20
  -2  -2  -1   43.20    3.80
  -2  -2  -1   46.10    3.30
  -2  -2  -1   59.09    3.60
  -2  -2  -1   49.30    4.10
  -2  -2  -1   44.20    3.40
   2   2   1   49.30    3.20
   2   2   1   46.60    3.20
   2   2   1   45.90    3.10
   2   2   1   57.89    2.80
   2   2   1   42.40    4.80
  -3  -2  -1 1352.16   56.39
  -3  -2  -1 1315.17   56.09
  -3  -2  -1 1375.56   56.09
  -3  -2  -1 1393.06   56.29
   3   2   1 1494.25   56.09
   3   2   1 1395.76   55.49
   3   2   1 1340.07   56.29
   3   2   1 1429.36   55.89
   3   2   1 1434.36   55.59
  -4  -2  -1  780.32   31.60
  -4  -2  -1  787.22   31.70
  -4  -2  -1  727.83   31.30
   4   2   1  756.12   31.40
   4   2   1  791.02   31.20
   4   2   1  744.13   32.10
   4   2   1  753.32   31.20
   4   2   1  751.12   30.70
   4   2   1  763.72   31.40
   4   2   1  753.92   30.70
  -5  -2  -1 1451.85   58.49
  -5  -2  -1 1392.46   58.19
  -5  -2  -1 1436.96   58.59
   5   2   1 1522.15   58.59
   5   2   1 1390.76   57.49
   5   2   1 1422.46   57.59
   5   2   1 1419.56   59.09
   5   2   1 1402.16   58.19
   5   2   1 1466.85   58.19
  -6  -2  -1  489.15   22.00
  -6  -2  -1  482.95   21.80
  -6  -2  -1  523.75   22.10
   6   2   1  505.05   23.10
   6   2   1  495.05   21.10
   6   2   1  508.05   21.10
   6   2   1  511.55   21.50
   6   2   1  523.25   21.90
   6   2   1  505.55   21.70
  -7  -2  -1  124.99    8.30
  -7  -2  -1  132.09    8.40
  -7  -2  -1  123.49    8.10
   7   2   1  121.49   10.00
   7   2   1  125.49    6.80
   7   2   1  130.49    7.90
   7   2   1  132.39    6.90
  -8  -2  -1   28.10    4.50
  -8  -2  -1   26.70    4.50
  -8  -2  -1   22.30    5.50
   8   2   1   22.20    3.70
   8   2   1   25.50    3.10
  -9  -2  -1    8.60    3.70
  -9  -2  -1    2.60    3.80
   9   2   1    8.40    3.50
   9   2   1    7.80    5.20
   9   2   1    5.00    2.70
 -10  -2  -1  104.69    8.90
 -10  -2  -1   93.89    8.70
  10   2   1   94.69   11.30
  10   2   1   95.49    7.20
 -11  -2  -1  145.99   11.60
  11   2   1  145.19   14.20
  11   2   1  141.09   11.30
  11   2   1  150.28   10.70
  11   2   1  155.18   11.70
 -12  -2  -1  137.89   12.60
  12   2   1  143.39   12.20
  12   2   1  150.88   12.70
  12   2   1  152.88   10.10
  12   2   1  148.99   15.50
  13   2   1   95.89    9.10
  13   2   1  112.39   12.70
  13   2   1  100.29   11.60
  13   2   1   87.19   11.20
  14   2   1   -5.10    7.90
  14   2   1   10.30    6.50
  14   2   1    4.90    6.30
  14   2   1   12.00    6.80
  15   2   1    9.00   10.70
  15   2   1   -6.10   10.10
  15   2   1    8.30    6.80
  15   2   1    2.50    6.70
  15  -3  -1   15.40    7.30
  15  -3  -1   15.90    8.00
  15  -3  -1   14.80    5.40
  14  -3  -1    7.60    5.20
  14  -3  -1   17.90    4.40
  14  -3  -1   24.30    8.70
  14  -3  -1   12.70    6.60
  14  -3  -1    7.20    7.00
  13  -3  -1   19.40    4.40
  13  -3  -1   12.10    7.30
  13  -3  -1    9.90    4.70
  12  -3  -1  145.49   14.00
  12  -3  -1  135.79    9.60
  12  -3  -1  135.29   13.10
  12  -3  -1  137.39    9.00
  11  -3  -1  157.28   10.40
  11  -3  -1  165.68   10.80
  11  -3  -1  150.98   12.80
  11  -3  -1  157.88   13.10
 -11   3   1  161.48   11.10
  10  -3  -1  507.05   22.40
  10  -3  -1  521.05   25.00
  10  -3  -1  499.55   24.70
 -10   3   1  498.85   23.50
   9  -3  -1  793.12   35.20
   9  -3  -1  788.12   33.10
   9  -3  -1  791.62   35.10
  -9   3   1  778.92   33.90
  -9   3   1  781.92   34.70
   8  -3  -1  438.26   19.20
   8  -3  -1  446.86   21.40
   8  -3  -1  420.86   21.10
  -8   3   1  448.06   20.70
  -8   3   1  468.45   22.10
  -8   3   1  426.36   20.70
   7  -3  -1   51.29    7.50
   7  -3  -1   56.89    7.40
   7  -3  -1   74.39    4.90
   7  -3  -1   67.19    4.70
   7  -3  -1   70.79    5.50
  -7   3   1   70.39    6.20
  -7   3   1   67.19    6.50
  -7   3   1   76.39    6.60
   6  -3  -1   15.60    2.30
   6  -3  -1   13.70    2.20
   6  -3  -1   14.10    2.70
   6  -3  -1   11.30    4.00
   6  -3  -1    7.20    3.70
  -6   3   1   11.50    2.60
  -6   3   1   12.70    2.90
  -6   3   1   10.90    3.00
   5  -3  -1  972.90   40.70
   5  -3  -1  918.61   39.50
   5  -3  -1  959.10   39.50
   5  -3  -1  982.20   40.80
   5  -3  -1 1022.20   39.30
   5  -3  -1  966.00   39.30
  -5   3   1  985.00   40.00
  -5   3   1  946.81   40.20
  -5   3   1  991.40   40.00
  -5   3   1  957.20   39.10
   4  -3  -1 6710.23  262.87
   4  -3  -1 6493.35  264.27
   4  -3  -1 6795.42  264.17
  -4   3   1 6457.05  263.87
   3  -3  -1 3658.23  141.39
   3  -3  -1 3586.44  141.19
   3  -3  -1 3627.04  140.69
   3  -3  -1 3633.94  141.99
   3  -3  -1 3252.97  141.99
   3  -3  -1 3681.43  141.09
   3  -3  -1 3634.64  141.59
  -3   3   1 3682.03  140.79
  -3   3   1 3154.88  141.99
  -3   3   1 3502.25  140.89
   1  -3  -1 1224.18   48.80
   1  -3  -1 1181.48   48.40
   1  -3  -1 1244.88   48.40
   1  -3  -1 1163.78   49.30
   1  -3  -1 1192.58   48.50
   1  -3  -1 1201.08   48.60
  -1   3   1 1246.58   48.60
  -1   3   1 1209.18   48.50
  -1   3   1 1259.57   48.70
  -1   3   1 1226.28   48.70
  -1   3   1 1168.68   48.10
  -1   3   1 1136.99   48.70
  -1   3   1 1216.08   49.10
   0  -3  -1  121.59    5.50
   0  -3  -1  134.39    6.20
   0  -3  -1  117.29    5.90
   0  -3  -1  114.59    5.30
   0  -3  -1  113.89    5.60
   0  -3  -1  112.09    5.60
   0   3   1  115.59    5.90
   0   3   1  111.59    5.60
   0   3   1  122.09    5.80
   0   3   1  119.19    5.50
   0   3   1  110.69    5.30
   0   3   1  121.19    5.40
  -1  -3  -1   40.10    3.60
  -1  -3  -1   40.50    3.80
  -1  -3  -1   47.40    3.30
  -1  -3  -1   44.00    3.00
  -1  -3  -1   40.60    3.20
  -1  -3  -1   43.20    2.20
   1   3   1   50.69    3.50
   1   3   1   35.60    2.70
   1   3   1   41.70    3.00
   1   3   1   36.10    3.00
   1   3   1   39.20    2.20
   1   3   1   35.50    2.80
   1   3   1   37.40    2.70
   1   3   1   36.20    3.50
  -2  -3  -1 2188.98   79.89
  -2  -3  -1 1946.31   79.79
  -2  -3  -1 2082.09   79.79
  -2  -3  -1 1870.41   80.19
   2   3   1 1872.31   79.79
   2   3   1 1975.80   79.59
   2   3   1 1933.61   79.29
   2   3   1 2021.90   79.69
   2   3   1 1958.80   79.69
   2   3   1 2009.40   79.89
  -3  -3  -1 4259.77  171.28
  -3  -3  -1 4328.77  170.78
  -3  -3  -1 4104.69  170.98
   3   3   1 4192.68  170.28
   3   3   1 4447.25  170.78
   3   3   1 3725.43  171.48
   3   3   1 4473.75  170.68
   3   3   1 4526.85  170.68
   3   3   1 4425.16  171.08
  -4  -3  -1 2039.10   84.29
  -4  -3  -1 2043.70   84.69
  -4  -3  -1 2109.19   84.19
  -4  -3  -1 1975.90   83.89
   4   3   1 1992.90   84.39
   4   3   1 2116.59   83.69
   4   3   1 2168.88   84.69
   4   3   1 2261.37   84.49
  -5  -3  -1  771.42   32.50
  -5  -3  -1  768.52   32.20
  -5  -3  -1  749.53   31.90
   5   3   1  760.02   30.90
   5   3   1  765.62   32.20
   5   3   1  754.42   30.80
   5   3   1  776.82   31.60
   5   3   1  767.02   32.80
  -6  -3  -1   76.09    6.10
  -6  -3  -1   71.09    6.10
  -6  -3  -1   83.09    6.80
   6   3   1   76.69    4.90
   6   3   1   80.99    4.50
   6   3   1   76.79    5.50
   6   3   1   75.59    4.30
   6   3   1   67.59    7.90
   6   3   1   78.69    6.60
  -7  -3  -1  141.99    8.90
  -7  -3  -1  137.99   12.50
  -7  -3  -1  133.79    8.60
   7   3   1  140.49    8.80
   7   3   1  142.39    7.00
   7   3   1  136.49    6.90
   7   3   1  126.19   10.30
  -8  -3  -1  436.56   20.10
  -8  -3  -1  430.76   20.20
  -8  -3  -1  440.36   20.00
   8   3   1  409.76   18.50
   8   3   1  425.36   18.30
   8   3   1  434.46   19.90
  -9  -3  -1  421.26   19.90
  -9  -3  -1  409.56   20.20
  -9  -3  -1  419.96   20.20
   9   3   1  406.56   18.30
   9   3   1  426.06   21.70
   9   3   1  453.35   20.30
 -10  -3  -1  252.07   14.20
 -10  -3  -1  248.08   14.50
 -10  -3  -1  237.48   13.60
  10   3   1  241.88   12.00
  10   3   1  262.87   14.50
  10   3   1  252.57   16.60
  10   3   1  241.08   14.20
 -11  -3  -1  133.59   11.50
  11   3   1  136.89   11.40
  11   3   1  125.59    8.30
  11   3   1  126.69   14.00
  11   3   1  132.09   11.30
 -12  -3  -1    4.70    6.20
  12   3   1    1.70    5.40
  12   3   1    5.20   13.60
  12   3   1    3.60    3.20
  12   3   1    1.50    5.70
 -13  -3  -1   18.60    7.30
  13   3   1   11.80    7.90
  13   3   1   14.40    6.70
  13   3   1    7.00    6.40
  14   3   1   48.10    9.80
  14   3   1   54.39    8.80
  14   3   1   50.59    9.80
  15   3   1   34.00    9.40
  15   3   1   36.00    8.70
  15  -4  -1   54.99    9.20
  15  -4  -1   51.99   11.20
  14  -4  -1  124.99    9.80
  14  -4  -1  140.69   16.50
  14  -4  -1  106.09   14.10
  14  -4  -1  139.89   14.80
  14  -4  -1  108.59    9.70
  13  -4  -1  195.38   10.90
  13  -4  -1  182.78   15.70
  13  -4  -1  164.18   11.20
  13  -4  -1  178.48   22.00
  12  -4  -1  141.39   15.10
  12  -4  -1  136.29   15.10
  12  -4  -1  145.99    9.50
 -12   4   1  135.59   13.80
 -12   4   1  157.28   13.50
  11  -4  -1   26.80    6.70
  11  -4  -1   28.50    4.00
  11  -4  -1   33.60    5.80
  11  -4  -1   31.40    7.50
 -11   4   1   30.30    5.30
 -11   4   1   27.20    6.30
  10  -4  -1   99.69   11.20
  10  -4  -1  100.49   10.50
  10  -4  -1  106.89    6.90
 -10   4   1  105.79    9.10
 -10   4   1   90.19    9.80
   9  -4  -1  365.56   18.70
   9  -4  -1  351.66   16.00
  -9   4   1  357.56   17.60
   8  -4  -1 1514.55   66.19
   8  -4  -1 1600.54   68.09
   8  -4  -1 1608.24   67.89
   8  -4  -1 1619.54   65.79
   8  -4  -1 1752.22   66.59
  -8   4   1 1660.53   67.39
  -8   4   1 1625.14   67.19
   7  -4  -1 3398.86  138.89
   7  -4  -1 3305.57  135.79
   7  -4  -1 3313.37  136.09
   7  -4  -1 3589.04  135.99
   7  -4  -1 3292.87  137.79
  -7   4   1 3421.06  137.09
  -7   4   1 3501.05  136.99
  -7   4   1 3355.76  135.59
   6  -4  -1 1567.94   63.49
   6  -4  -1 1489.95   65.29
   6  -4  -1 1576.24   65.09
   6  -4  -1 1654.73   63.39
  -6   4   1 1590.04   64.39
  -6   4   1 1630.14   64.49
  -6   4   1 1553.04   63.19
  -6   4   1 1539.05   64.59
   5  -4  -1  630.64   25.30
   5  -4  -1  578.24   27.30
   5  -4  -1  628.44   25.50
   5  -4  -1  608.74   27.10
   5  -4  -1  645.94   25.40
  -5   4   1  630.64   26.40
  -5   4   1  618.04   26.60
  -5   4   1  634.04   26.50
  -5   4   1  615.54   25.20
   4  -4  -1   32.30    2.90
   4  -4  -1   37.60    3.30
   4  -4  -1   29.60    4.40
   4  -4  -1   29.80    4.70
   4  -4  -1   31.00    2.00
  -4   4   1   27.50    3.60
  -4   4   1   31.90    4.00
  -4   4   1   33.30    4.00
  -4   4   1   29.70    3.80
  -4   4   1   32.10    2.20
   3  -4  -1 2209.58   86.49
   3  -4  -1 2172.28   85.49
   3  -4  -1 2117.69   86.09
   3  -4  -1 2069.69   85.99
   3  -4  -1 2109.59   86.49
   3  -4  -1 2068.09   86.99
   3  -4  -1 2188.18   86.99
  -3   4   1 2249.47   86.59
  -3   4   1 2102.19   85.79
  -3   4   1 2220.78   86.39
  -3   4   1 2237.58   85.89
  -3   4   1 1930.51   87.39
  -3   4   1 2273.77   86.69
  -2   4   1 6989.00  278.27
   1  -4  -1 3799.02  142.69
   1  -4  -1 3484.05  142.79
  -1   4   1 3396.96  142.99
  -1   4   1 3639.74  142.79
  -1   4   1 3579.34  143.99
  -1  -4  -1 2957.40  114.79
  -1  -4  -1 2903.91  114.99
  -1  -4  -1 2822.22  114.19
  -1  -4  -1 2772.62  114.89
  -1  -4  -1 2849.91  115.29
  -1  -4  -1 2911.71  114.99
   1   4   1 2899.21  114.69
   1   4   1 2819.62  114.59
   1   4   1 2734.13  114.69
   1   4   1 3011.70  114.79
   1   4   1 2973.70  114.89
   1   4   1 2771.62  114.59
  -2  -4  -1    9.50    2.40
  -2  -4  -1   11.80    2.10
  -2  -4  -1    6.50    1.90
  -2  -4  -1   12.20    2.40
  -2  -4  -1   20.40    3.50
   2   4   1    8.50    2.00
   2   4   1   11.00    1.90
   2   4   1    8.10    1.60
   2   4   1    8.80    1.60
   2   4   1   10.80    2.10
   2   4   1   11.10    2.00
   2   4   1   13.50    2.60
  -3  -4  -1  805.72   31.10
  -3  -4  -1  685.83   31.30
  -3  -4  -1  735.53   31.00
   3   4   1  771.72   31.30
   3   4   1  736.53   30.90
   3   4   1  749.73   30.80
   3   4   1  723.83   30.30
  -4  -4  -1 1220.98   54.09
  -4  -4  -1 1399.76   53.69
  -4  -4  -1 1377.96   53.59
   4   4   1 1361.36   53.99
   4   4   1 1173.38   53.49
   4   4   1 1322.37   52.89
  -5  -4  -1 2641.24  104.19
  -5  -4  -1 2487.65  103.99
  -5  -4  -1 2644.14  104.79
   5   4   1 2442.06  104.19
   5   4   1 2526.95  103.29
   5   4   1 2725.73  104.59
  -6  -4  -1 1494.25   59.39
  -6  -4  -1 1421.66   58.69
   6   4   1 1423.06   58.99
   6   4   1 1470.15   59.39
   6   4   1 1329.47   57.89
  -7  -4  -1  556.24   24.70
  -7  -4  -1  566.14   24.70
   7   4   1  523.55   24.60
   7   4   1  531.95   22.50
   7   4   1  568.34   25.30
   7   4   1  522.85   22.20
  -8  -4  -1  115.09    8.70
  -8  -4  -1  117.29    9.00
  -8  -4  -1  113.49    8.90
   8   4   1  120.59    6.00
   8   4   1  109.79   10.40
   8   4   1  121.09    9.50
   8   4   1  120.19    6.50
   8   4   1  117.69    8.90
  -9  -4  -1   -7.80    3.70
  -9  -4  -1   -1.60    3.90
  -9  -4  -1   -3.70    3.60
   9   4   1   -0.60    1.80
   9   4   1    0.80    4.10
   9   4   1   -2.00    2.80
   9   4   1   -1.90    5.10
   9   4   1   -2.80    4.20
 -10  -4  -1   87.39   10.90
 -10  -4  -1  104.09    9.40
 -10  -4  -1   93.39   10.10
  10   4   1   96.19    6.00
  10   4   1  102.19    9.60
  10   4   1   93.69   10.10
  10   4   1  105.69   11.60
 -11  -4  -1   79.69    8.50
 -11  -4  -1   83.29   11.10
  11   4   1   80.99   11.30
  11   4   1   73.79    9.00
  11   4   1   77.59   10.20
  11   4   1   80.59    5.90
 -12  -4  -1  117.59   13.50
  12   4   1  114.09   15.00
  12   4   1  113.29   12.90
  12   4   1   99.29   12.40
 -13  -4  -1  157.88   15.30
  13   4   1  124.19   16.00
  13   4   1  104.59   13.80
  13   4   1   95.79   13.70
  14   4   1   32.00    8.20
  15  -5  -1   13.40    7.40
  15  -5  -1    6.50    7.50
  15  -5  -1   28.90    7.90
  14  -5  -1    9.10    7.30
  14  -5  -1    3.30    7.10
  14  -5  -1    0.10    6.40
  13  -5  -1   21.80    7.80
  13  -5  -1   21.30    4.70
  13  -5  -1   29.70    4.20
  13  -5  -1   22.30    7.80
 -13   5   1   28.20    6.50
  12  -5  -1   81.89   12.30
  12  -5  -1   92.99   11.20
  12  -5  -1   78.49   10.00
  12  -5  -1   96.49    6.80
 -12   5   1   80.19   11.00
 -12   5   1   63.09    9.40
  11  -5  -1  136.19    7.50
  11  -5  -1  106.89   13.10
  11  -5  -1  115.89   12.30
  11  -5  -1  121.29    7.90
 -11   5   1  107.79   11.60
 -11   5   1  129.39   11.10
  10  -5  -1  184.58   14.30
  10  -5  -1  192.58   13.80
  10  -5  -1  196.08    9.90
 -10   5   1  206.98   12.50
 -10   5   1  193.98   13.20
   9  -5  -1   37.20    6.80
   9  -5  -1   41.40    4.20
   9  -5  -1   48.60    6.90
   9  -5  -1   38.20    4.30
  -9   5   1   34.10    4.90
   8  -5  -1    0.90    2.30
   8  -5  -1    7.60    2.10
   8  -5  -1    7.20    2.30
   8  -5  -1   11.40    4.90
  -8   5   1   -0.90    3.60
  -8   5   1    1.30    3.40
   7  -5  -1   10.70    2.10
   7  -5  -1    9.60    2.10
   7  -5  -1    7.10    2.40
   7  -5  -1   14.40    5.60
  -7   5   1    7.20    3.70
  -7   5   1    7.60    4.80
  -7   5   1    3.60    5.00
   6  -5  -1   77.79    8.90
   6  -5  -1   89.69    8.40
   6  -5  -1   94.79    4.80
   6  -5  -1   96.79    5.50
   6  -5  -1   90.39    4.60
  -6   5   1   92.99    7.20
  -6   5   1   84.59    7.40
  -6   5   1   91.09    7.10
  -6   5   1   90.29    4.70
   5  -5  -1 1029.40   40.80
   5  -5  -1  963.30   43.00
   5  -5  -1  936.51   41.50
   5  -5  -1 1015.90   43.00
   5  -5  -1 1071.59   41.00
  -5   5   1 1017.30   42.50
  -5   5   1 1040.20   42.40
  -5   5   1 1035.80   41.00
  -5   5   1 1057.29   42.30
   4  -5  -1  313.57   13.60
   4  -5  -1  314.87   15.50
   4  -5  -1  318.07   15.40
   4  -5  -1  319.17   13.20
  -4   5   1  321.87   14.60
  -4   5   1  329.07   14.80
  -4   5   1  333.57   13.50
  -4   5   1  331.17   14.90
   3  -5  -1  205.68    8.60
   3  -5  -1  205.88   10.70
   3  -5  -1  196.08   10.60
   3  -5  -1  207.78    8.80
  -3   5   1  205.68   10.00
  -3   5   1  201.58    8.80
  -3   5   1  210.48   10.00
  -3   5   1  200.78    9.80
   2  -5  -1 1080.09   45.50
   2  -5  -1 1183.58   46.80
   2  -5  -1 1139.59   46.80
   2  -5  -1 1156.88   45.70
   2  -5  -1 1086.09   46.20
   2  -5  -1 1067.49   46.00
  -2   5   1 1072.89   46.60
  -2   5   1 1166.38   47.80
  -2   5   1 1205.28   45.70
  -2   5   1 1158.98   46.40
  -2   5   1 1173.88   46.40
  -2   5   1 1140.49   46.30
   1  -5  -1   29.70    4.30
   1  -5  -1   22.60    3.00
   1  -5  -1   27.40    2.70
   1  -5  -1   24.10    3.10
   1  -5  -1   34.20    2.60
   1  -5  -1   23.70    3.20
  -1   5   1   30.30    3.70
  -1   5   1   29.40    3.60
  -1   5   1   27.80    3.20
  -1   5   1   22.80    2.80
  -1   5   1   24.80    2.90
  -1   5   1   27.80    3.50
  -1   5   1   27.40    2.40
   0  -5  -1  398.66   16.70
   0  -5  -1  379.76   17.00
   0  -5  -1  416.96   17.00
   0  -5  -1  432.46   17.70
   0  -5  -1  417.86   17.60
   0  -5  -1  392.36   17.30
   0   5   1  387.26   16.80
   0   5   1  410.46   17.40
   0   5   1  378.66   17.20
   0   5   1  408.16   17.20
   0   5   1  397.86   16.90
  -1  -5  -1   96.79    4.70
  -1  -5  -1  114.19    6.40
  -1  -5  -1   88.79    5.70
  -1  -5  -1  110.89    6.20
  -1  -5  -1  101.09    5.60
   1   5   1   88.89    5.80
   1   5   1   97.09    6.20
   1   5   1  106.39    5.50
   1   5   1  102.89    5.70
   1   5   1   93.39    5.40
  -2  -5  -1  547.25   24.30
  -2  -5  -1  573.24   24.10
  -2  -5  -1  579.84   24.70
  -2  -5  -1  579.24   25.20
   2   5   1  553.04   24.20
   2   5   1  547.05   23.90
   2   5   1  564.44   24.00
   2   5   1  572.34   24.40
   2   5   1  589.94   24.70
   2   5   1  615.24   24.50
  -3  -5  -1  679.03   28.20
  -3  -5  -1  690.23   29.10
  -3  -5  -1  655.83   28.30
   3   5   1  662.23   28.00
   3   5   1  647.44   27.50
   3   5   1  669.33   27.90
   3   5   1  671.03   28.50
  -4  -5  -1  369.06   19.60
  -4  -5  -1  434.66   18.80
  -4  -5  -1  434.16   18.80
  -4  -5  -1  443.76   19.00
   4   5   1  422.06   18.60
   4   5   1  421.76   19.10
   4   5   1  402.66   17.80
   4   5   1  416.26   18.50
  -5  -5  -1   97.59    7.20
  -5  -5  -1   94.69    7.20
  -5  -5  -1   90.09    8.80
  -5  -5  -1  105.19    6.40
   5   5   1  114.89    8.40
   5   5   1   98.69    7.70
   5   5   1   95.69    5.80
  -6  -5  -1    0.10    4.30
  -6  -5  -1   -0.10    4.10
   6   5   1    1.20    6.60
   6   5   1    3.00    3.80
  -7  -5  -1   81.89    7.80
  -7  -5  -1   88.59    8.30
  -7  -5  -1   73.89    7.80
   7   5   1   81.79    7.50
   7   5   1   80.49    8.40
   7   5   1   80.39    8.90
  -8  -5  -1  223.98   13.20
  -8  -5  -1  227.98   13.10
  -8  -5  -1  232.98   13.10
   8   5   1  211.78   13.60
   8   5   1  231.58   12.90
   8   5   1  236.98   14.30
  -9  -5  -1  236.28   14.20
  -9  -5  -1  225.78   13.90
  -9  -5  -1  225.88   13.20
   9   5   1  239.98   13.90
   9   5   1  219.28   14.40
   9   5   1  245.18   15.30
 -10  -5  -1  154.38   11.40
 -10  -5  -1  136.29   11.80
 -10  -5  -1  148.89   11.80
  10   5   1  150.38   13.80
  10   5   1  156.38   13.00
  10   5   1  127.59   12.90
 -11  -5  -1   54.59    8.30
  11   5   1   50.09   12.80
  11   5   1   47.60    7.60
  11   5   1   53.99    7.60
 -12  -5  -1   -0.90    6.60
  12   5   1   -0.90    6.80
  12   5   1    4.30    6.40
  12   5   1    4.70    6.40
 -13  -5  -1    2.00    8.10
  13   5   1   -6.60    9.60
  13   5   1    7.70    6.90
  13   5   1    4.30    7.80
 -14  -5  -1   25.30   17.20
  14   5   1   16.00    8.20
  15  -6  -1   16.30    9.90
  15  -6  -1   21.20    7.40
  14  -6  -1   23.70    7.80
  14  -6  -1   40.60   12.00
  14  -6  -1   27.90    7.80
  13  -6  -1  126.59   14.70
  13  -6  -1  120.49   13.60
 -13   6   1  107.29   14.90
 -13   6   1  133.29   13.50
  12  -6  -1  253.07   13.20
  12  -6  -1  284.07   12.60
  12  -6  -1  229.18   17.70
  12  -6  -1  263.37   18.10
 -12   6   1  283.47   17.30
 -12   6   1  236.58   18.10
  11  -6  -1  192.48   15.30
  11  -6  -1  154.88   14.90
  11  -6  -1  187.78   10.20
  11  -6  -1  203.68    9.50
 -11   6   1  188.58   14.40
 -11   6   1  189.38   17.10
  10  -6  -1   82.59    6.00
  10  -6  -1   77.19   11.10
  10  -6  -1   77.39    9.00
 -10   6   1   77.69    9.80
 -10   6   1   84.49    9.40
   9  -6  -1   16.90    2.60
   9  -6  -1    7.60    5.50
   9  -6  -1   13.20    2.90
   9  -6  -1    8.50    2.20
   9  -6  -1   13.20    5.80
  -9   6   1   12.00    4.10
  -9   6   1    9.70    4.70
   8  -6  -1  239.88   10.90
   8  -6  -1  262.67   11.10
   8  -6  -1  253.57   15.00
  -8   6   1  260.57   13.80
  -8   6   1  254.87   15.40
   7  -6  -1  925.61   39.10
   7  -6  -1  874.41   36.00
   7  -6  -1  938.81   36.20
   7  -6  -1  840.02   39.00
   7  -6  -1  839.42   36.70
  -7   6   1  908.51   38.20
  -7   6   1  910.21   38.40
  -7   6   1  906.01   36.10
   6  -6  -1 1077.69   46.30
   6  -6  -1 1139.19   46.00
   6  -6  -1 1117.09   48.60
   6  -6  -1 1205.38   46.10
  -6   6   1 1177.58   48.10
  -6   6   1 1212.48   49.30
  -6   6   1 1107.29   46.10
   5  -6  -1 2668.53  105.89
   5  -6  -1 2629.04  108.19
   5  -6  -1 2666.13  108.09
  -5   6   1 2665.83  107.69
  -5   6   1 2601.44  106.09
  -5   6   1 2713.03  107.59
  -5   6   1 2680.43  107.59
   4  -6  -1 2120.29   87.79
   4  -6  -1 2150.58   85.99
   4  -6  -1 2182.88   86.09
   4  -6  -1 2160.58   87.99
  -4   6   1 2174.08   87.49
  -4   6   1 2114.59   87.39
  -4   6   1 2203.98   87.39
  -4   6   1 2297.77   86.59
  -4   6   1 2006.90   85.99
   3  -6  -1  321.07   15.60
   3  -6  -1  340.57   15.60
   3  -6  -1  324.77   13.50
   3  -6  -1  333.97   13.60
  -3   6   1  342.27   15.00
  -3   6   1  321.77   14.90
  -3   6   1  326.97   13.90
  -3   6   1  337.27   15.00
  -3   6   1  282.87   14.30
   2  -6  -1   93.79    7.00
   2  -6  -1   97.09    6.80
   2  -6  -1   88.79    4.40
   2  -6  -1   88.39    4.60
   2  -6  -1   85.09    5.80
  -2   6   1   77.79    6.60
  -2   6   1   96.69    5.00
  -2   6   1   84.59    5.90
  -2   6   1   87.49    6.00
   1  -6  -1  734.83   30.10
   1  -6  -1  705.03   30.40
   1  -6  -1  659.53   29.10
   1  -6  -1  724.73   30.00
  -1   6   1  731.73   29.70
  -1   6   1  710.83   29.50
  -1   6   1  682.43   29.10
  -1   6   1  702.23   28.80
   0  -6  -1 3956.40  153.78
   0  -6  -1 3910.51  153.78
   0  -6  -1 3712.63  152.88
   0  -6  -1 3910.71  153.08
   0   6   1 3886.51  153.48
   0   6   1 3862.71  153.28
   0   6   1 3766.82  152.88
   0   6   1 3658.53  153.08
  -1  -6  -1 2635.84  108.79
  -1  -6  -1 2944.61  110.19
  -1  -6  -1 2816.22  109.49
  -1  -6  -1 2634.04  108.79
  -1  -6  -1 2551.64  109.59
  -1  -6  -1 2838.92  109.99
   1   6   1 2738.23  109.79
   1   6   1 2695.13  109.19
   1   6   1 2738.73  109.39
   1   6   1 2718.33  109.39
   1   6   1 2679.93  109.69
  -2  -6  -1 1024.30   42.90
  -2  -6  -1 1044.30   43.50
  -2  -6  -1 1041.50   42.50
  -2  -6  -1 1047.80   43.30
   2   6   1 1003.70   42.30
   2   6   1 1059.19   42.80
   2   6   1  986.50   42.20
   2   6   1 1046.20   42.30
  -3  -6  -1  328.27   15.00
  -3  -6  -1  327.37   15.30
  -3  -6  -1  328.37   16.30
  -3  -6  -1  283.57   16.50
   3   6   1  320.27   14.40
   3   6   1  313.37   14.70
   3   6   1  331.27   14.60
   3   6   1  333.37   15.50
  -4  -6  -1   65.49    6.10
  -4  -6  -1   68.39    6.30
  -4  -6  -1   51.19    8.00
  -4  -6  -1   61.19    6.80
   4   6   1   60.19    7.00
   4   6   1   63.69    6.00
   4   6   1   62.79    5.80
  -5  -6  -1  649.34   28.70
  -5  -6  -1  616.14   29.90
  -5  -6  -1  655.53   28.70
   5   6   1  657.33   28.90
   5   6   1  669.43   28.00
   5   6   1  665.03   28.20
  -6  -6  -1  532.35   24.40
  -6  -6  -1  549.54   25.90
  -6  -6  -1  541.95   24.50
   6   6   1  550.54   24.90
   6   6   1  538.75   24.10
   6   6   1  526.05   23.80
  -7  -6  -1  528.05   24.60
  -7  -6  -1  525.75   23.70
  -7  -6  -1  501.55   23.70
   7   6   1  513.25   24.00
   7   6   1  509.55   23.30
   7   6   1  476.25   22.90
  -8  -6  -1  394.26   19.60
  -8  -6  -1  383.86   19.50
  -8  -6  -1  386.06   19.40
   8   6   1  377.76   19.20
   8   6   1  357.16   18.60
   8   6   1  407.36   20.20
  -9  -6  -1   43.80    6.50
  -9  -6  -1   49.40    7.70
  -9  -6  -1   42.90    6.60
   9   6   1   45.60    6.60
   9   6   1   38.80    7.10
   9   6   1   30.20    5.60
 -10  -6  -1   17.40    5.60
 -10  -6  -1   20.20    6.70
  10   6   1    7.80    6.50
  10   6   1    9.30    7.50
  10   6   1   12.20    5.80
 -11  -6  -1   35.30    5.90
 -11  -6  -1   39.30    8.20
  11   6   1   40.30    8.30
  11   6   1   25.20    6.80
  11   6   1   23.40    6.20
 -12  -6  -1   67.29   10.40
 -12  -6  -1   77.69    9.10
  12   6   1   68.99    9.10
  12   6   1   46.20    7.60
  12   6   1   56.69    9.40
 -13  -6  -1   64.09   11.70
  13   6   1   38.00    8.80
  13   6   1   49.20    9.80
 -14  -6  -1   23.20   11.50
  14   6   1   26.90    9.40
  14  -7  -1    0.20    7.00
  14  -7  -1    5.80    6.70
  14  -7  -1   -3.30    7.50
 -14   7   1    3.20    8.10
 -14   7   1    1.40    5.90
  13  -7  -1   -0.10    6.90
  13  -7  -1   -4.50    6.20
  13  -7  -1    2.50    6.10
 -13   7   1    4.80    5.70
 -13   7   1    5.20    7.30
  12  -7  -1   66.19    9.80
 -12   7   1   60.59    8.20
  11  -7  -1  269.17   17.50
  11  -7  -1  280.87   18.30
 -11   7   1  275.97   18.00
 -11   7   1  270.57   17.00
  10  -7  -1  757.12   38.20
  10  -7  -1  591.94   30.70
 -10   7   1  665.73   32.10
 -10   7   1  626.04   31.10
   9  -7  -1  638.34   29.50
   9  -7  -1  589.14   29.00
  -9   7   1  613.04   28.30
  -9   7   1  621.94   29.10
   8  -7  -1  342.17   18.40
   8  -7  -1  349.57   18.80
  -8   7   1  344.77   17.60
  -8   7   1  352.36   18.00
   7  -7  -1    1.40    4.40
  -7   7   1   -1.20    3.20
   6  -7  -1  249.28   14.20
  -6   7   1  251.97   13.30
   5  -7  -1 2076.69   83.69
   5  -7  -1 1971.00   81.39
  -5   7   1 2111.79   83.49
  -5   7   1 2006.90   81.69
   4  -7  -1 2059.49   86.79
   4  -7  -1 2155.88   86.69
   4  -7  -1 2207.78   88.69
   4  -7  -1 2182.48   90.19
  -4   7   1 2224.68   88.59
  -4   7   1 2158.78   88.49
  -4   7   1 2238.68   87.79
   3  -7  -1 3284.87  129.79
   3  -7  -1 3298.67  128.19
   3  -7  -1 3143.49  128.19
   3  -7  -1 3349.86  130.09
  -3   7   1 3321.87  129.69
  -3   7   1 3320.87  129.59
  -3   7   1 2803.22  128.69
   2  -7  -1 1646.24   64.89
   2  -7  -1 1635.84   66.19
   2  -7  -1 1581.04   66.29
  -2   7   1 1593.84   65.89
  -2   7   1 1578.34   65.79
  -2   7   1 1581.44   65.89
  -2   7   1 1672.03   65.09
   1  -7  -1   87.29    5.10
   1  -7  -1   79.59    5.10
   1  -7  -1  103.29    7.30
   1  -7  -1   91.19    7.40
  -1   7   1   91.39    6.40
  -1   7   1   87.39    6.70
  -1   7   1   88.09    5.20
   0  -7  -1   54.69    6.20
   0  -7  -1   39.60    5.50
   0  -7  -1   41.80    4.00
   0  -7  -1   37.90    4.10
   0   7   1   40.90    4.80
   0   7   1   45.00    4.00
   0   7   1   36.10    3.60
   0   7   1   52.29    5.80
  -1  -7  -1  950.90   39.20
  -1  -7  -1  947.21   39.90
  -1  -7  -1  926.21   38.40
  -1  -7  -1  915.01   38.40
  -1  -7  -1 1048.20   40.40
   1   7   1  944.61   39.20
   1   7   1  908.41   38.90
   1   7   1  944.41   39.60
  -2  -7  -1 2418.06   95.89
  -2  -7  -1 2334.87   96.39
  -2  -7  -1 2370.96   96.89
   2   7   1 2396.16   96.19
   2   7   1 2342.07   95.59
   2   7   1 2375.06   95.59
  -3  -7  -1 1717.23   75.99
  -3  -7  -1 1892.41   74.59
   3   7   1 1863.11   74.09
   3   7   1 1840.12   74.29
  -4  -7  -1  528.15   27.30
  -4  -7  -1  470.75   25.50
   4   7   1  556.84   23.60
   4   7   1  549.85   22.90
  -5  -7  -1  312.87   19.40
  -5  -7  -1  368.66   17.80
  -5  -7  -1  364.16   17.40
   5   7   1  374.96   17.40
   5   7   1  376.36   16.70
   5   7   1  380.46   18.20
  -6  -7  -1   17.30    4.50
  -6  -7  -1   12.30    6.00
  -6  -7  -1   21.00    4.90
   6   7   1   14.30    4.10
   6   7   1   17.90    3.70
   6   7   1   15.50    4.90
  -7  -7  -1  106.59   10.80
  -7  -7  -1  109.99    9.50
  -7  -7  -1  116.89   10.00
   7   7   1  109.09   10.60
   7   7   1  108.39    8.30
   7   7   1  117.19    9.70
  -8  -7  -1  121.19   10.80
  -8  -7  -1  123.19   11.00
  -8  -7  -1  123.99   10.60
   8   7   1  141.09   10.90
   8   7   1  131.89   11.70
   8   7   1  115.59    9.20
  -9  -7  -1  185.48   13.90
  -9  -7  -1  166.88   14.30
  -9  -7  -1  175.48   12.50
   9   7   1  176.38   13.30
   9   7   1  164.48   11.20
   9   7   1  190.28   14.20
 -10  -7  -1  229.38   16.80
 -10  -7  -1  211.78   13.70
 -10  -7  -1  210.48   14.40
  10   7   1  231.28   16.30
  10   7   1  213.58   15.30
  10   7   1  199.68   14.00
 -11  -7  -1   77.59    9.40
 -11  -7  -1   77.99   10.90
  11   7   1   52.89    6.80
  11   7   1   62.39    8.70
  11   7   1   61.39    9.40
 -12  -7  -1    7.40    8.80
 -12  -7  -1    9.60    8.70
  12   7   1   -2.40    7.80
  12   7   1    7.70    7.60
 -13  -7  -1   -9.40   10.10
  13   7   1   -4.20    9.30
  13   7   1    7.10    7.90
  14  -8  -1    9.10    7.20
  14  -8  -1   19.50   11.00
 -14   8   1   20.00    7.80
 -14   8   1   18.40   10.20
  13  -8  -1   24.90    7.50
  13  -8  -1   43.80    8.90
 -13   8   1   28.40    9.50
 -13   8   1   37.30   13.70
  12  -8  -1   47.80    8.90
  12  -8  -1   32.10    7.50
 -12   8   1   29.40    6.90
 -12   8   1   32.90    8.20
  11  -8  -1   18.90    6.60
  11  -8  -1   19.80    7.60
 -11   8   1   19.20    7.20
 -11   8   1   13.70    5.80
  10  -8  -1   12.50    6.40
  10  -8  -1   17.10    7.00
 -10   8   1   12.20    5.60
 -10   8   1   11.80    6.30
   9  -8  -1   -1.10    6.00
   9  -8  -1   -5.80    5.30
  -9   8   1    1.30    5.10
  -9   8   1   -2.80    4.50
   8  -8  -1   76.59   10.20
   8  -8  -1   71.19    9.60
  -8   8   1   83.89    8.80
  -8   8   1   78.59    9.10
   7  -8  -1   73.79    8.70
   7  -8  -1   67.69    9.50
  -7   8   1   76.59    7.80
  -7   8   1   75.29    8.50
   6  -8  -1   83.49    8.40
   6  -8  -1   75.59    8.60
  -6   8   1   78.09    7.80
  -6   8   1   72.29    7.40
   5  -8  -1  100.59    4.70
   5  -8  -1   90.19    9.00
   5  -8  -1   92.09   10.00
  -5   8   1  104.29    5.40
  -5   8   1   93.69    7.90
   4  -8  -1  128.89   10.20
   4  -8  -1  122.39    5.90
  -4   8   1  125.69    9.00
  -4   8   1  136.39    9.20
   3  -8  -1    2.50    4.20
   3  -8  -1   10.80    4.50
   3  -8  -1    6.30    1.80
  -3   8   1   11.70    4.00
  -3   8   1    8.30    2.60
  -3   8   1   -0.50    2.80
   2  -8  -1   18.30    4.40
   2  -8  -1   18.60    2.50
  -2   8   1   17.60    5.00
  -2   8   1   23.60    3.30
  -2   8   1   13.40    3.50
  -2   8   1   16.40    4.20
   1  -8  -1  487.25   20.30
   1  -8  -1  498.45   22.20
   1  -8  -1  490.15   21.80
  -1   8   1  438.46   20.40
  -1   8   1  472.65   21.20
  -1   8   1  477.55   20.40
   0  -8  -1  533.55   23.20
   0  -8  -1  583.74   25.10
   0  -8  -1  565.24   23.50
   0  -8  -1  522.85   23.10
   0   8   1  549.25   23.40
   0   8   1  556.14   24.00
  -1  -8  -1  197.78   10.60
  -1  -8  -1  219.78   12.00
  -1  -8  -1  253.07   13.10
  -1  -8  -1  210.48    9.80
  -1  -8  -1  214.18   10.80
   1   8   1  219.58   11.10
   1   8   1  212.08   10.70
   1   8   1  224.28   12.00
  -2  -8  -1  232.18   12.40
  -2  -8  -1  274.57   14.70
   2   8   1  243.18   12.20
   2   8   1  254.67   12.30
  -3  -8  -1   43.10    6.10
  -3  -8  -1   49.80    6.90
  -3  -8  -1   35.30    6.30
   3   8   1   42.50    5.60
   3   8   1   52.59    5.60
   3   8   1   50.99    7.20
  -4  -8  -1   52.59    8.10
  -4  -8  -1   63.09    7.00
  -4  -8  -1   81.59    7.80
   4   8   1   78.79    6.40
   4   8   1   69.69    7.20
   4   8   1   82.19    8.40
  -5  -8  -1  154.68   10.00
  -5  -8  -1  151.68   10.40
   5   8   1  147.39   10.80
   5   8   1  136.99    8.80
   5   8   1  131.29    9.80
  -6  -8  -1  197.58   12.20
  -6  -8  -1  214.88   13.00
  -6  -8  -1  180.38   14.30
   6   8   1  190.58   12.20
   6   8   1  192.48   10.80
   6   8   1  193.88   13.30
  -7  -8  -1  328.67   19.90
  -7  -8  -1  319.77   17.90
  -7  -8  -1  311.27   17.10
   7   8   1  312.67   15.60
   7   8   1  349.87   18.10
   7   8   1  317.47   17.10
  -8  -8  -1  165.18   14.00
  -8  -8  -1  178.68   14.60
  -8  -8  -1  166.78   13.40
   8   8   1  162.18   13.70
   8   8   1  170.38   10.50
  -9  -8  -1   31.90    7.40
  -9  -8  -1   32.40    6.80
  -9  -8  -1   37.20    7.00
   9   8   1   37.10    7.70
   9   8   1   34.40    5.10
   9   8   1   39.40    7.30
 -10  -8  -1    2.70    5.70
 -10  -8  -1   -2.10    6.70
 -10  -8  -1    2.10    4.90
  10   8   1   -1.70    6.70
  10   8   1   -3.60    4.80
  10   8   1    5.80    6.30
 -11  -8  -1   16.70    5.50
 -11  -8  -1    2.50    8.40
  11   8   1    0.50    7.60
  11   8   1    0.50    6.60
 -12  -8  -1   57.69   15.10
  12   8   1   32.60    9.70
  12   8   1   37.60    9.10
 -13  -8  -1   20.40   13.80
  13   8   1   14.50    9.30
  13  -9  -1   34.10    9.10
  13  -9  -1   36.00   10.00
  13  -9  -1   27.00    7.70
 -13   9   1   41.20    9.40
 -13   9   1   44.20    8.80
  12  -9  -1   -4.40    7.30
  12  -9  -1   -8.80    5.90
  12  -9  -1   -0.60    6.60
 -12   9   1   -3.00    5.60
 -12   9   1    0.20    6.80
  11  -9  -1    5.90    7.00
  11  -9  -1   -0.60    5.40
 -11   9   1    3.80    5.50
 -11   9   1    1.00    6.70
  10  -9  -1  183.88   13.80
  10  -9  -1  202.68   15.50
 -10   9   1  186.28   15.40
 -10   9   1  173.58   13.80
   9  -9  -1  363.26   21.00
   9  -9  -1  367.46   19.80
  -9   9   1  383.96   21.10
  -9   9   1  338.07   19.50
   8  -9  -1  778.12   36.20
   8  -9  -1  764.82   34.90
  -8   9   1  759.02   34.80
  -8   9   1  791.52   36.00
   7  -9  -1  735.13   34.50
   7  -9  -1  761.72   33.80
  -7   9   1  769.22   34.50
  -7   9   1  742.33   33.60
   6  -9  -1  159.98   12.10
   6  -9  -1  156.18   11.20
  -6   9   1  157.88   10.80
  -6   9   1  160.98   11.40
   5  -9  -1   14.30    4.60
   5  -9  -1    9.40    4.90
  -5   9   1    7.50    3.60
  -5   9   1   11.50    4.30
  -5   9   1   14.50    3.10
   4  -9  -1  164.18   11.70
   4  -9  -1  160.88   10.90
  -4   9   1  190.98   11.20
  -4   9   1  171.98   10.40
  -4   9   1  151.78    9.80
   3  -9  -1 1668.53   66.89
   3  -9  -1 1664.93   69.39
   3  -9  -1 1670.53   68.99
  -3   9   1 1630.84   68.59
  -3   9   1 1703.83   69.09
   2  -9  -1 1875.21   77.59
   2  -9  -1 1858.91   77.89
   2  -9  -1 1818.72   75.89
  -2   9   1 1885.51   77.39
  -2   9   1 1916.51   77.59
  -2   9   1 1965.60   76.59
   1  -9  -1  879.21   37.00
   1  -9  -1  863.91   37.40
   1  -9  -1  897.21   40.30
   1  -9  -1  892.31   38.50
  -1   9   1  944.41   39.70
  -1   9   1  897.21   38.50
  -1   9   1  912.11   37.30
   0  -9  -1  553.74   24.60
   0  -9  -1  519.55   22.90
   0  -9  -1  560.84   25.90
   0  -9  -1  535.85   23.00
   0  -9  -1  514.95   22.80
   0   9   1  553.04   24.40
   0   9   1  521.55   23.60
   0   9   1  531.95   23.00
  -1  -9  -1    5.70    2.00
  -1  -9  -1    2.20    2.70
  -1  -9  -1   -0.40    1.60
  -1  -9  -1    1.80    3.60
  -1  -9  -1    1.50    4.90
   1   9   1   -1.40    2.70
   1   9   1   -2.20    2.80
   1   9   1   -0.70    3.60
  -2  -9  -1  303.77   14.80
  -2  -9  -1  329.37   17.40
  -2  -9  -1  314.07   16.10
   2   9   1  294.67   14.80
   2   9   1  307.67   14.70
   2   9   1  298.77   15.80
  -3  -9  -1  706.33   30.60
  -3  -9  -1  565.34   31.50
   3   9   1  709.53   29.10
   3   9   1  693.93   29.40
   3   9   1  712.33   30.20
  -4  -9  -1  611.04   28.60
  -4  -9  -1  625.84   27.80
   4   9   1  633.94   28.30
   4   9   1  629.74   27.60
   4   9   1  611.04   26.90
  -5  -9  -1  396.86   20.60
  -5  -9  -1  407.56   19.90
   5   9   1  403.56   19.70
   5   9   1  407.96   18.60
   5   9   1  410.96   20.50
  -6  -9  -1   89.59    9.30
  -6  -9  -1   70.59   11.20
  -6  -9  -1   92.29   10.10
   6   9   1   93.59   10.60
   6   9   1   88.69    7.50
   6   9   1   80.99    9.30
  -7  -9  -1   11.90    5.30
  -7  -9  -1    8.20    6.80
  -7  -9  -1   13.40    6.50
   7   9   1   14.80    3.80
   7   9   1    5.40    5.80
   7   9   1   15.50    6.10
  -8  -9  -1   14.70    6.10
  -8  -9  -1   14.80    5.80
  -8  -9  -1   -1.50    6.20
   8   9   1    8.60    5.60
   8   9   1    7.20    6.30
   8   9   1    7.50    3.90
  -9  -9  -1   79.99   10.40
  -9  -9  -1  105.49   11.50
  -9  -9  -1   82.69   10.90
   9   9   1   95.19   12.10
   9   9   1   75.89    9.60
 -10  -9  -1  113.19   11.20
 -10  -9  -1  122.19   16.20
  10   9   1  107.49   15.30
  10   9   1  119.69   14.00
 -11  -9  -1   47.50   11.80
  11   9   1   47.20    9.10
  11   9   1   46.40    9.60
 -12  -9  -1   12.00   11.20
  12   9   1   18.70    9.40
  13 -10  -1   96.29   12.40
 -13  10   1  106.29   17.40
  12 -10  -1  143.89   16.40
  12 -10  -1  105.19   12.60
  12 -10  -1  131.79   16.30
 -12  10   1  118.69   14.30
 -12  10   1  112.29   14.00
  11 -10  -1   57.59    9.80
  11 -10  -1   46.80    8.00
  11 -10  -1   52.49    8.50
 -11  10   1   55.19   10.20
 -11  10   1   53.59    8.00
  10 -10  -1   14.30    6.20
  10 -10  -1   11.60    7.20
  10 -10  -1   18.20    6.60
 -10  10   1    9.50    7.00
 -10  10   1   15.00    5.70
   9 -10  -1    9.50    6.70
   9 -10  -1   17.00    6.20
  -9  10   1   15.70    5.70
   8 -10  -1  233.98   15.00
   8 -10  -1  238.78   16.80
  -8  10   1  231.58   14.90
  -8  10   1  231.68   16.30
   7 -10  -1  517.25   28.60
   7 -10  -1  470.65   23.60
  -7  10   1  490.55   24.80
  -7  10   1  463.95   24.30
   6 -10  -1 1001.80   43.60
   6 -10  -1  967.30   42.50
  -6  10   1  996.20   43.50
  -6  10   1  945.91   42.40
   5 -10  -1  735.33   32.70
   5 -10  -1  724.53   33.50
  -5  10   1  742.53   33.30
  -5  10   1  737.53   30.60
  -5  10   1  712.63   32.50
   4 -10  -1  129.39   10.20
   4 -10  -1  131.89   11.40
  -4  10   1  137.49    9.90
  -4  10   1  150.18   10.90
   3 -10  -1   -2.10    4.20
   3 -10  -1    0.90    4.90
  -3  10   1    1.00    3.50
  -3  10   1    4.40    3.90
  -3  10   1    7.70    3.20
   2 -10  -1  226.58   12.30
   2 -10  -1  235.78   14.30
   2 -10  -1  229.98   10.80
   2 -10  -1  221.08   13.40
  -2  10   1  230.08   12.80
  -2  10   1  246.48   12.00
  -2  10   1  223.78   12.70
  -2  10   1  263.57   14.00
   1 -10  -1 1186.48   50.79
   1 -10  -1 1185.38   50.29
   1 -10  -1 1220.98   52.09
   1 -10  -1 1252.77   52.59
  -1  10   1 1222.28   51.39
  -1  10   1 1283.47   50.79
  -1  10   1 1262.37   51.99
   0 -10  -1  817.02   35.20
   0 -10  -1  897.31   37.80
   0 -10  -1  828.72   36.80
   0 -10  -1  798.62   35.30
   0  10   1  829.92   35.40
   0  10   1  857.11   37.00
   0  10   1  880.01   36.90
  -1 -10  -1  664.73   28.80
  -1 -10  -1  634.64   27.90
  -1 -10  -1  707.83   31.40
  -1 -10  -1  653.83   27.90
  -1 -10  -1  674.23   30.30
   1  10   1  671.43   29.50
   1  10   1  687.23   30.20
   1  10   1  662.53   28.80
  -2 -10  -1  459.05   23.10
  -2 -10  -1  456.65   21.60
   2  10   1  423.06   20.80
   2  10   1  436.56   20.10
   2  10   1  422.56   21.20
  -3 -10  -1   50.29    6.90
  -3 -10  -1   61.59    9.50
  -3 -10  -1   60.99    8.50
   3  10   1   38.30    5.50
   3  10   1   49.90    7.20
  -4 -10  -1    7.90    4.80
  -4 -10  -1    7.50    4.30
  -4 -10  -1   -1.50    5.00
   4  10   1   11.00    4.30
   4  10   1   13.60    4.20
   4  10   1    9.70    4.70
  -5 -10  -1   78.09   10.20
  -5 -10  -1   92.49    9.30
   5  10   1   87.69    7.60
   5  10   1   87.09   10.40
   5  10   1   86.99    9.20
  -6 -10  -1  123.09   11.30
  -6 -10  -1   99.19   13.40
  -6 -10  -1  156.18   14.50
   6  10   1  173.98   18.90
   6  10   1  144.39   10.50
   6  10   1  149.19   12.70
  -7 -10  -1  139.19   12.20
  -7 -10  -1  138.79   13.40
  -7 -10  -1  134.19   13.70
   7  10   1  135.79   13.50
   7  10   1  144.09   12.50
  -8 -10  -1  119.59   12.20
  -8 -10  -1  102.59   14.10
  -8 -10  -1  119.89   12.30
   8  10   1  127.59   12.90
   8  10   1   99.59   13.70
  -9 -10  -1   60.19    8.60
  -9 -10  -1   39.50    7.60
  -9 -10  -1   52.89   10.10
   9  10   1   49.99    8.30
   9  10   1   37.30    8.60
 -10 -10  -1    3.20    9.40
  10  10   1   10.00    8.10
  10  10   1    8.60   11.80
 -11 -10  -1  -17.10   10.10
  11  10   1   -6.90    8.20
  11  10   1    2.70    8.60
  12 -11  -1   -6.50    6.30
 -12  11   1  -15.60    8.60
  11 -11  -1   -6.80    6.10
  11 -11  -1    1.70    7.00
  11 -11  -1   11.90    8.70
 -11  11   1    3.80    8.00
 -11  11   1    0.40    6.30
  10 -11  -1   26.10    7.00
  10 -11  -1   29.20    8.90
  10 -11  -1   29.10    7.40
 -10  11   1   28.50    8.60
 -10  11   1   28.40    6.70
   9 -11  -1   -0.60    6.80
   9 -11  -1    1.00    5.50
   9 -11  -1    4.50    5.80
  -9  11   1   -3.40    6.00
  -9  11   1    6.70    5.30
   8 -11  -1   85.99   12.60
   8 -11  -1   84.99   11.40
  -8  11   1   85.39   10.30
  -8  11   1   80.49   10.60
   7 -11  -1   70.89   10.80
   7 -11  -1   54.79    7.60
   7 -11  -1   74.29    9.80
  -7  11   1   72.69   11.70
  -7  11   1   55.99    7.20
   6 -11  -1    0.00    5.00
   6 -11  -1   19.20    7.30
   6 -11  -1    3.40    5.30
  -6  11   1    6.70    8.00
  -6  11   1    7.50    5.70
   5 -11  -1   17.90    5.70
   5 -11  -1    8.10    6.50
   5 -11  -1    9.60    5.00
  -5  11   1    8.30    3.00
  -5  11   1    2.70    5.20
  -5  11   1   13.90    5.20
   4 -11  -1   38.40    6.10
   4 -11  -1   37.70    5.60
   4 -11  -1   38.30    7.30
  -4  11   1   48.90    7.00
  -4  11   1   27.00    5.50
  -4  11   1   38.30    5.80
   3 -11  -1  279.57   14.90
   3 -11  -1  281.27   15.70
   3 -11  -1  294.37   16.90
  -3  11   1  285.57   16.40
  -3  11   1  278.67   15.40
   2 -11  -1  224.38   12.40
   2 -11  -1  239.98   14.90
   2 -11  -1  230.28   13.80
   2 -11  -1  225.68   10.70
  -2  11   1  236.18   14.20
  -2  11   1  222.98   13.10
  -2  11   1  199.48   16.10
  -2  11   1  243.08   12.40
   1 -11  -1  262.47   15.90
   1 -11  -1  243.18   13.00
   1 -11  -1  239.58   14.80
   1 -11  -1  239.38   12.20
  -1  11   1  270.87   13.20
  -1  11   1  280.97   15.10
  -1  11   1  253.27   13.80
   0 -11  -1   52.59    7.60
   0 -11  -1   58.39    8.60
   0 -11  -1   53.49    5.80
   0 -11  -1   45.30    5.90
   0  11   1   67.09    8.30
   0  11   1   55.49    7.50
   0  11   1   78.89    9.40
  -1 -11  -1    5.10    2.00
  -1 -11  -1   13.30    6.10
  -1 -11  -1   10.40    2.80
  -1 -11  -1    2.00    3.60
  -1 -11  -1    7.80    4.90
   1  11   1    6.80    5.10
   1  11   1    4.70    3.80
   1  11   1    1.50    3.70
  -2 -11  -1    6.00    3.90
  -2 -11  -1   24.70    6.70
  -2 -11  -1    9.20    4.80
   2  11   1   11.10    4.10
   2  11   1    9.90    5.30
   2  11   1   10.20    4.30
  -3 -11  -1   92.49   10.50
  -3 -11  -1  103.49    8.80
  -3 -11  -1  109.59   11.70
   3  11   1   94.69   10.60
   3  11   1   95.39    8.50
   3  11   1   99.69    9.30
  -4 -11  -1  242.88   14.10
  -4 -11  -1  223.68   21.70
   4  11   1  235.38   12.90
   4  11   1  240.98   14.30
  -5 -11  -1  159.08   13.40
  -5 -11  -1  157.38   12.20
   5  11   1  180.08   14.80
   5  11   1  167.78   12.40
   5  11   1  164.88   13.40
  -6 -11  -1   34.20    7.80
  -6 -11  -1   29.00    6.50
  -6 -11  -1   19.70    7.90
   6  11   1   21.60    6.20
   6  11   1   22.50    6.70
  -7 -11  -1   18.20    6.70
  -7 -11  -1    5.00    6.60
  -7 -11  -1   13.00    7.30
   7  11   1    7.40    6.70
   7  11   1    3.10    5.90
  -8 -11  -1    1.40    6.20
  -8 -11  -1   -1.20    5.90
  -8 -11  -1   -5.10    7.40
   8  11   1   -6.10    7.00
   8  11   1   -1.10    6.40
  -9 -11  -1   11.30   10.60
  -9 -11  -1    9.80    5.70
   9  11   1    6.80    9.70
   9  11   1    4.30    8.00
 -10 -11  -1   20.50   11.10
  10  11   1   29.40    8.70
  10  11   1   20.10    9.20
  11 -12  -1  164.78   14.70
  11 -12  -1  230.28   22.30
  10 -12  -1  166.18   14.40
  10 -12  -1  221.38   19.10
  10 -12  -1  185.18   18.50
 -10  12   1  158.68   18.60
 -10  12   1  190.98   16.10
   9 -12  -1   50.89    7.90
   9 -12  -1   57.09    9.00
   9 -12  -1   65.59   10.50
  -9  12   1   57.19   10.40
  -9  12   1   44.00    8.00
   8 -12  -1   12.20    6.20
   8 -12  -1   12.40    6.00
   8 -12  -1    9.70    7.80
  -8  12   1    8.70    6.80
  -8  12   1    8.50    5.60
   7 -12  -1   31.90    7.00
   7 -12  -1   15.60    7.90
   7 -12  -1   20.90    6.20
  -7  12   1   25.30    7.50
  -7  12   1   27.80    6.40
   6 -12  -1  340.77   19.20
   6 -12  -1  321.67   20.60
   6 -12  -1  321.67   20.90
  -6  12   1  338.27   20.10
  -6  12   1  323.37   18.40
   5 -12  -1  575.24   29.60
   5 -12  -1  611.24   29.00
   5 -12  -1  631.84   30.60
  -5  12   1  583.24   28.70
  -5  12   1  640.44   30.30
   4 -12  -1  538.85   25.70
   4 -12  -1  504.35   25.30
   4 -12  -1  553.34   28.00
  -4  12   1  529.35   24.60
  -4  12   1  528.45   27.00
   3 -12  -1  416.66   22.10
   3 -12  -1  400.06   19.80
   3 -12  -1  372.86   20.60
  -3  12   1  387.16   20.30
  -3  12   1  419.36   23.70
   2 -12  -1   63.29    7.50
   2 -12  -1   49.60    7.70
   2 -12  -1   40.10    6.70
  -2  12   1   44.50    6.10
  -2  12   1   53.49    7.80
  -2  12   1   58.89    7.60
   1 -12  -1   96.19    8.70
   1 -12  -1  100.09   11.80
   1 -12  -1   99.79    6.70
   1 -12  -1   96.49   10.30
  -1  12   1   88.09    9.30
  -1  12   1   96.19   11.10
   0 -12  -1  303.67   15.00
   0 -12  -1  291.07   17.60
   0 -12  -1  332.47   19.40
   0  12   1  323.37   16.60
   0  12   1  326.07   16.00
  -1 -12  -1  362.16   16.70
  -1 -12  -1  363.16   20.90
  -1 -12  -1  353.16   17.50
   1  12   1  368.66   18.00
   1  12   1  371.96   21.20
   1  12   1  374.46   18.40
  -2 -12  -1  223.78   13.20
  -2 -12  -1  243.58   17.30
  -2 -12  -1  239.28   15.70
   2  12   1  246.28   15.90
   2  12   1  228.68   13.60
   2  12   1  246.98   14.10
  -3 -12  -1  201.28   12.90
  -3 -12  -1  191.78   15.70
  -3 -12  -1  213.68   15.10
   3  12   1  215.48   12.80
   3  12   1  218.38   15.50
   3  12   1  218.38   13.90
  -4 -12  -1   14.40    6.50
  -4 -12  -1   20.90    6.70
  -4 -12  -1   17.00    5.60
   4  12   1   13.20    6.50
   4  12   1   18.00    4.60
  -5 -12  -1   -3.30    6.00
  -5 -12  -1    5.10    5.40
  -5 -12  -1   -5.10    5.20
   5  12   1    3.70    4.00
   5  12   1   -0.70    6.00
   5  12   1   -1.20    6.10
  -6 -12  -1   47.50    7.80
  -6 -12  -1   34.90    8.50
  -6 -12  -1   30.40    8.80
   6  12   1   44.80    7.90
   6  12   1   58.39    7.80
   6  12   1   38.10    8.00
  -7 -12  -1   54.59   10.00
  -7 -12  -1   93.79   12.40
  -7 -12  -1   75.29   10.90
   7  12   1   70.59    9.50
   7  12   1   75.79   10.00
  -8 -12  -1   33.60    7.40
  -8 -12  -1   47.10   14.40
   8  12   1   41.70   11.40
  -9 -12  -1   30.70   11.70
   9  12   1   35.40    9.00
   9  12   1    9.50    8.60
  10 -13  -1   78.79   11.90
  10 -13  -1   56.79    9.00
 -10  13   1   27.40   10.70
   9 -13  -1  108.29   13.10
   9 -13  -1  152.18   17.40
   9 -13  -1  148.79   18.90
  -9  13   1  149.99   15.00
  -9  13   1  130.89   15.70
   8 -13  -1  235.38   18.00
   8 -13  -1  252.57   24.80
   8 -13  -1  213.28   15.50
  -8  13   1  218.08   19.20
  -8  13   1  214.68   17.20
   7 -13  -1   17.30    6.50
   7 -13  -1   32.40    9.00
   7 -13  -1   27.70    7.00
  -7  13   1   18.70    6.30
  -7  13   1   22.10    7.70
   6 -13  -1   13.50    5.90
   6 -13  -1   10.70    6.00
   6 -13  -1   13.30    8.30
  -6  13   1   12.30    5.50
  -6  13   1   11.50    7.00
   5 -13  -1   16.80    6.40
   5 -13  -1   10.20    7.70
   5 -13  -1   19.90    6.70
  -5  13   1   17.00    7.00
  -5  13   1   18.20    5.70
   4 -13  -1  152.78   13.60
   4 -13  -1  175.68   13.30
   4 -13  -1  198.88   16.30
  -4  13   1  182.38   13.50
  -4  13   1  176.38   14.60
  -4  13   1  146.29   11.10
   3 -13  -1  288.87   17.70
   3 -13  -1  297.07   18.90
   3 -13  -1  288.17   16.50
  -3  13   1  259.87   16.30
  -3  13   1  317.07   18.70
  -3  13   1  291.57   17.30
   2 -13  -1  288.57   15.30
   2 -13  -1  269.87   17.20
   2 -13  -1  281.27   18.50
  -2  13   1  299.27   17.90
  -2  13   1  249.78   21.40
   1 -13  -1  320.07   20.40
   1 -13  -1  311.97   18.50
  -1  13   1  290.17   17.30
  -1  13   1  342.97   19.40
  -1  13   1  298.57   16.60
   0 -13  -1   91.49   11.80
   0 -13  -1  102.39    8.20
   0 -13  -1  112.39    9.40
   0  13   1   92.79   10.30
   0  13   1  102.49   12.50
   0  13   1  112.59   10.00
  -1 -13  -1   -0.80    3.80
  -1 -13  -1    2.30    6.50
  -1 -13  -1    1.50    5.80
   1  13   1   -3.00    5.70
   1  13   1    2.30    4.70
   1  13   1    3.80    4.50
  -2 -13  -1   24.30    6.80
  -2 -13  -1   43.10    6.00
  -2 -13  -1   37.40    7.40
   2  13   1   27.70    6.00
   2  13   1   29.10    7.10
   2  13   1   27.10    5.40
  -3 -13  -1   34.90    6.20
  -3 -13  -1   35.20    7.70
  -3 -13  -1   21.10    6.70
   3  13   1   34.80    7.80
   3  13   1   28.50    5.30
   3  13   1   31.80    6.50
  -4 -13  -1  101.39   11.20
  -4 -13  -1   95.79   13.20
   4  13   1   93.99   12.00
   4  13   1  107.09    9.70
   4  13   1  108.59   14.00
  -5 -13  -1  152.98   13.00
  -5 -13  -1  149.79   15.80
   5  13   1  154.98   14.70
   5  13   1  141.39   15.50
   5  13   1  154.38   11.10
  -6 -13  -1   56.99   11.00
  -6 -13  -1   26.40    9.00
   6  13   1   40.80    9.00
   6  13   1   56.79    8.70
  -7 -13  -1    6.20    6.80
  -7 -13  -1   14.50    9.40
   7  13   1    6.10    8.10
   7  13   1   10.10   12.80
  -8 -13  -1   -3.10   11.90
   8  13   1   -5.10    7.80
   8  13   1  -11.30    9.10
   9 -14  -1   15.40    7.60
   9 -14  -1   24.40    9.50
  -9  14   1    3.30    9.10
   8 -14  -1    3.80    9.70
   8 -14  -1   -2.90    6.30
   8 -14  -1   13.60    8.30
  -8  14   1   -4.40    7.70
  -8  14   1    4.70    7.00
   7 -14  -1   -0.90    6.40
   7 -14  -1    5.60    8.70
   7 -14  -1    2.00    6.40
  -7  14   1   -0.20    7.30
  -7  14   1  -14.00    6.70
   6 -14  -1   22.00    7.00
   6 -14  -1   16.20    9.00
   6 -14  -1   29.50    7.10
  -6  14   1   16.30    6.50
  -6  14   1   15.30    7.80
   5 -14  -1   35.60    9.10
   5 -14  -1   37.90    8.00
   5 -14  -1   49.20    7.30
  -5  14   1   35.10    6.80
  -5  14   1   49.50    9.00
   4 -14  -1   50.79    8.60
   4 -14  -1   50.19    9.70
   4 -14  -1   64.49    9.20
  -4  14   1   73.59   10.90
  -4  14   1   60.69    9.30
   3 -14  -1   44.00    8.30
   3 -14  -1   51.89    7.00
   3 -14  -1   50.59    9.80
  -3  14   1   50.19    8.60
  -3  14   1   51.29    7.40
   2 -14  -1   28.20    5.50
   2 -14  -1   35.10    8.00
   2 -14  -1   26.30    8.30
  -2  14   1   35.30    6.70
  -2  14   1   30.60    7.80
   1 -14  -1   -2.20    6.60
   1 -14  -1    6.10    4.10
   1 -14  -1    4.10    6.50
  -1  14   1    0.10    5.40
  -1  14   1   -6.40    5.10
  -1  14   1    1.80    6.50
   0 -14  -1   21.70    7.10
   0 -14  -1   16.20    7.10
   0  14   1   18.50    7.20
   0  14   1   13.60    5.90
   0  14   1   17.70    5.70
  -1 -14  -1   82.09   13.00
  -1 -14  -1   72.49    9.70
   1  14   1   81.59   10.00
   1  14   1   86.79   11.00
  -2 -14  -1   78.99   10.20
  -2 -14  -1   72.29   11.60
   2  14   1   92.59   10.30
   2  14   1   99.59   11.60
   2  14   1  120.49   14.20
  -3 -14  -1   22.30    7.00
  -3 -14  -1   39.90    8.70
   3  14   1   44.00    6.20
   3  14   1   37.20    7.10
   3  14   1   42.00    8.80
  -4 -14  -1    9.70    6.20
  -4 -14  -1   14.20    8.60
   4  14   1   16.10    5.00
   4  14   1    7.80    8.70
   4  14   1   11.60    6.50
  -5 -14  -1   15.30    8.60
  -5 -14  -1   -0.60    5.80
   5  14   1    6.00    7.00
   5  14   1   17.00    8.40
  -6 -14  -1    0.20    9.10
  -6 -14  -1   -3.70    5.90
   6  14   1   -5.40    6.90
   6  14   1    0.60    8.20
   7  14   1   17.30   10.00
   7 -15  -1  131.39   15.30
  -7  15   1  135.49   18.20
   6 -15  -1  152.08   22.50
   6 -15  -1  168.88   18.40
   6 -15  -1  203.78   16.90
  -6  15   1  171.68   19.20
  -6  15   1  145.99   15.40
   5 -15  -1    8.60    8.90
   5 -15  -1   23.00    8.20
   5 -15  -1   27.30    6.90
  -5  15   1   16.60   11.50
  -5  15   1   18.00    8.60
   4 -15  -1  -10.90   13.00
   4 -15  -1    6.30    5.60
   4 -15  -1   -2.70    6.50
  -4  15   1    3.10    5.90
   3 -15  -1   45.70    9.90
   3 -15  -1   66.69   13.10
   3 -15  -1   47.70    9.10
  -3  15   1   47.60   11.30
  -3  15   1   47.70    7.80
   2 -15  -1  103.89   12.70
   2 -15  -1   90.99   11.20
   2 -15  -1   83.09   12.00
  -2  15   1  115.59   15.60
  -2  15   1  120.59   12.40
   1 -15  -1  140.19   15.30
   1 -15  -1  153.18   15.80
  -1  15   1  167.48   13.70
  -1  15   1  116.89   13.20
  -1  15   1  183.48   20.60
   0 -15  -1   93.69   14.00
   0 -15  -1  109.49   14.80
   0  15   1  103.59   17.30
   0  15   1  120.69   12.60
  -1 -15  -1   34.80   15.40
  -1 -15  -1   29.30    8.70
   1  15   1   31.30    9.90
   1  15   1   31.30    6.60
   1  15   1   33.00    7.10
  -2 -15  -1   -1.50    4.40
  -2 -15  -1    1.40    7.60
   2  15   1   -1.80    4.80
   2  15   1   -2.30    6.20
   2  15   1   -0.30    7.30
  -3 -15  -1    9.80    8.30
  -3 -15  -1    4.00    5.20
   3  15   1    3.30    8.20
   3  15   1    9.20    6.70
   3  15   1   12.30    5.50
  -4 -15  -1   23.70    9.30
  -4 -15  -1    9.70    6.10
   4  15   1   17.10    9.80
   4  15   1   30.50    7.90
  -5 -15  -1    5.20    6.00
   5  15   1   12.90    7.30
   4 -16  -1   81.29   11.30
   4 -16  -1   86.49   20.50
  -4  16   1   91.59   13.80
   3 -16  -1   29.80   10.10
   3 -16  -1   36.70    9.60
  -3  16   1   26.40   14.10
  -3  16   1   39.40    7.70
   2 -16  -1   -6.00    7.60
   2 -16  -1    1.00    7.60
  -2  16   1    6.70    9.30
   1 -16  -1  -11.20    7.40
   1 -16  -1   -7.80    5.70
  -1  16   1    8.40    6.30
  -1  16   1   -1.10    8.20
   0 -16  -1    9.50    8.90
   0 -16  -1   -0.60    7.20
   0  16   1   20.20    5.90
   1  16   1   32.90    7.80
  -2 -16  -1    9.20    5.50
   2  16   1   25.70    7.50
   0  17  -2   -1.00    7.20
   0 -17   2   12.60   11.00
   1 -17   2   35.10    9.30
  -2  17  -2   29.10    6.60
   2 -17   2   44.70    9.30
   4  16  -2   16.30    6.30
   4  16  -2    1.10    7.20
  -4 -16   2   -1.50    3.90
   3  16  -2    0.70   10.90
   3  16  -2   15.70    8.50
  -3 -16   2    0.80    4.20
  -3 -16   2   16.70    8.40
   2  16  -2   41.00    8.90
   2  16  -2   35.50    8.00
  -2 -16   2   51.89    9.70
   1  16  -2   87.39   10.10
   1  16  -2   72.89   10.20
  -1 -16   2  104.69   21.60
   0  16  -2   99.89   13.40
   0  16  -2   61.19    9.50
   0  16  -2   67.89    9.50
   0 -16   2   76.19   10.70
  -1  16  -2   22.20    7.40
  -1  16  -2   23.80    7.60
  -1  16  -2   26.00    5.70
   1 -16   2   29.10    7.90
  -2  16  -2    8.00    5.40
  -2  16  -2   -7.00    7.30
  -2  16  -2   -0.30    6.70
   2 -16   2   -2.00    6.40
   2 -16   2    0.50    6.60
  -3  16  -2   15.90    5.90
  -3  16  -2   11.20    7.20
   3 -16   2    4.80    6.40
   3 -16   2    6.70    5.80
   3 -16   2    6.00    8.00
  -4  16  -2   34.40    8.50
  -4  16  -2   36.90    7.30
   4 -16   2   32.60    7.70
   4 -16   2   19.60    8.50
   4 -16   2   45.60    7.40
  -5  16  -2   56.19    8.80
  -5  16  -2   56.19   10.90
   5 -16   2   44.50   10.10
   5 -16   2   58.29    8.60
   5 -16   2   61.89    8.40
  -6  16  -2  140.59   14.80
   6 -16   2  132.89   13.50
   6 -16   2  163.28   16.10
   6  15  -2   22.50    9.00
   6  15  -2    6.80    8.20
   6  15  -2   15.80    7.90
  -6 -15   2    2.90    5.40
   5  15  -2   33.60   10.50
   5  15  -2   49.99    8.10
   5  15  -2   33.60    8.70
  -5 -15   2   41.30    9.40
   4  15  -2   73.59   12.70
   4  15  -2   67.99    9.10
   4  15  -2   93.99   11.50
  -4 -15   2   73.99   14.00
   3  15  -2   45.40    8.40
   3  15  -2   44.10    8.60
   3  15  -2   49.10    8.00
  -3 -15   2   48.50    8.80
  -3 -15   2   30.40    7.90
   2  15  -2    6.00    6.20
   2  15  -2   12.90    5.30
   2  15  -2    5.60    6.60
   2  15  -2    5.60    4.10
  -2 -15   2    9.90    6.80
  -2 -15   2    1.20    4.40
   1  15  -2    0.40    4.10
   1  15  -2   -7.40    5.70
   1  15  -2   -4.50    5.70
   1  15  -2   10.60    4.40
  -1 -15   2    1.70    4.70
  -1 -15   2    0.70    6.30
   0  15  -2   34.10    7.40
   0  15  -2   42.40    6.10
   0  15  -2   50.99    8.00
   0 -15   2   29.10    7.90
   0 -15   2   49.70    8.00
  -1  15  -2  132.99   14.60
  -1  15  -2  172.98   14.80
   1 -15   2  142.89   12.10
   1 -15   2  151.08   13.60
   1 -15   2  137.39   14.30
  -2  15  -2  154.88   14.50
  -2  15  -2  137.39   14.40
  -2  15  -2  138.59   12.50
   2 -15   2  151.68   13.50
   2 -15   2  160.68   15.70
   2 -15   2  158.28   12.60
  -3  15  -2  106.39   14.40
  -3  15  -2  133.19   13.60
  -3  15  -2  141.39   12.00
   3 -15   2  111.39   14.40
   3 -15   2  116.39   12.60
   3 -15   2  159.18   20.30
  -4  15  -2   42.10    7.00
  -4  15  -2   45.30    9.30
  -4  15  -2   38.70    7.80
   4 -15   2   38.70    9.10
   4 -15   2   34.00    7.00
   4 -15   2   40.90    7.00
  -5  15  -2   -1.90    7.40
  -5  15  -2    9.70    5.70
   5 -15   2    1.00    5.30
   5 -15   2   10.50    5.90
  -6  15  -2    9.90    7.40
  -6  15  -2   12.00    6.60
   6 -15   2   22.10    6.80
   6 -15   2   13.20    6.00
   6 -15   2    9.50    7.40
  -7  15  -2   79.89   11.90
  -7  15  -2   87.89   13.30
   7 -15   2   92.39   11.00
   7 -15   2   98.29   12.50
   7 -15   2  119.19   18.70
  -8  15  -2  177.88   21.40
   8 -15   2  145.49   13.10
   8 -15   2  192.38   17.20
   8  14  -2   19.60    9.00
  -8 -14   2    7.00    6.60
   7  14  -2   22.60    8.30
   7  14  -2   35.20    8.00
  -7 -14   2   28.80    9.00
   6  14  -2   32.40    8.60
   6  14  -2   37.00    8.10
  -6 -14   2   39.50   14.30
   5  14  -2   13.20    6.80
   5  14  -2   13.70    7.10
  -5 -14   2   12.80    7.30
  -5 -14   2    4.60    5.60
   4  14  -2   -2.70    6.40
   4  14  -2    2.30    5.80
  -4 -14   2   -1.90    6.20
  -4 -14   2   11.10    6.50
   3  14  -2   23.30    6.80
   3  14  -2   18.70    4.40
   3  14  -2   11.10    6.00
  -3 -14   2   14.80    6.50
  -3 -14   2    8.40    6.10
   2  14  -2  104.09   11.00
   2  14  -2  100.29    8.60
   2  14  -2  108.89   12.20
   2  14  -2   93.39    9.30
  -2 -14   2   86.79   12.30
  -2 -14   2   90.49   12.00
   1  14  -2   67.09    8.00
   1  14  -2   59.09    8.00
   1  14  -2   64.99    7.50
  -1 -14   2   65.19    7.40
  -1 -14   2   82.79   12.60
  -1 -14   2   56.59    8.00
   0  14  -2   91.29   10.60
   0  14  -2  100.59    7.30
   0  14  -2   87.59    9.10
   0  14  -2   84.39   11.20
   0 -14   2   84.99   10.80
   0 -14   2   99.69   12.70
  -1  14  -2   82.49   11.00
  -1  14  -2   49.20    7.60
  -1  14  -2   67.29    8.90
   1 -14   2   70.29   10.00
   1 -14   2   50.69    8.30
   1 -14   2   75.59    8.90
  -2  14  -2    4.80    5.70
  -2  14  -2    4.00    5.90
  -2  14  -2    7.60    4.90
   2 -14   2   13.80    4.80
   2 -14   2   13.60    7.30
   2 -14   2    5.70    5.30
  -3  14  -2    6.80    6.70
  -3  14  -2    5.50    5.80
  -3  14  -2    7.30    5.30
   3 -14   2    9.50    5.10
   3 -14   2   16.80    7.20
   3 -14   2    9.00    5.50
  -4  14  -2   28.30    6.70
  -4  14  -2   24.10    6.00
  -4  14  -2   15.60    7.40
   4 -14   2   21.40    5.90
   4 -14   2   19.40    7.50
  -5  14  -2   51.49    8.30
  -5  14  -2   47.10    7.90
  -5  14  -2   41.00    6.80
   5 -14   2   45.30    7.20
   5 -14   2   47.60    6.70
   5 -14   2   43.70    9.10
  -6  14  -2   30.90    7.40
  -6  14  -2   39.60    7.00
   6 -14   2   33.00    6.90
   6 -14   2   39.00    6.50
   6 -14   2   29.30    8.20
  -7  14  -2   33.80    7.10
  -7  14  -2   26.90    8.10
   7 -14   2   36.20    7.50
   7 -14   2   31.30    9.30
   7 -14   2   23.70    5.90
  -8  14  -2    8.30    9.00
  -8  14  -2    8.40   10.60
   8 -14   2   14.20    5.70
   8 -14   2   14.70    8.80
   8 -14   2   19.00    8.20
  -9  14  -2   -3.10    8.30
  -9  14  -2    2.90    7.30
   9 -14   2    2.70    9.30
   9 -14   2   -2.40    5.20
   9 -14   2    7.20    7.80
   9  13  -2   24.80    8.60
  -9 -13   2    7.40    6.20
   8  13  -2   10.70    7.20
   8  13  -2    5.40    8.70
  -8 -13   2    7.70    7.40
  -8 -13   2   -3.20    5.20
   7  13  -2   -0.80    6.60
   7  13  -2   -2.60    6.70
  -7 -13   2   -8.10    6.80
   6  13  -2   10.70    6.70
   6  13  -2   18.00    6.60
  -6 -13   2    3.30    6.60
  -6 -13   2   -2.00    4.90
   5  13  -2   45.80    7.60
   5  13  -2   65.49    7.90
  -5 -13   2   66.89    8.70
   4  13  -2  185.38   13.20
   4  13  -2  179.48   14.10
   4  13  -2  175.08    9.80
  -4 -13   2  167.58   13.70
  -4 -13   2  156.98   16.10
   3  13  -2  152.18   13.50
   3  13  -2  170.58   10.10
   3  13  -2  173.78   13.60
  -3 -13   2  139.39   12.50
   2  13  -2  189.18   13.10
   2  13  -2  165.38   12.10
  -2 -13   2  168.18   12.80
  -2 -13   2  150.18   12.20
   1  13  -2   65.49    8.80
   1  13  -2   42.50    6.90
   1  13  -2   56.69    7.40
  -1 -13   2   52.89    6.10
  -1 -13   2   69.99   16.00
   0  13  -2    5.10    3.70
   0  13  -2    8.20    4.90
   0  13  -2    8.00    3.30
   0  13  -2    9.70    4.80
   0 -13   2    2.40    4.80
   0 -13   2   11.90    4.80
  -1  13  -2   60.69    5.00
  -1  13  -2   46.90    5.70
  -1  13  -2   43.30    6.60
  -1  13  -2   49.20    6.60
   1 -13   2   55.09    7.70
   1 -13   2   41.10    6.40
  -2  13  -2  251.77   16.20
  -2  13  -2  289.37   15.80
  -2  13  -2  249.58   14.80
   2 -13   2  266.47   15.20
   2 -13   2  281.57   17.50
   2 -13   2  268.07   14.70
  -3  13  -2  509.15   25.60
  -3  13  -2  543.05   26.50
  -3  13  -2  507.75   24.60
   3 -13   2  529.15   24.60
   3 -13   2  506.15   26.20
   3 -13   2  519.85   24.60
  -4  13  -2  425.66   22.60
  -4  13  -2  430.36   22.50
   4 -13   2  432.36   21.70
   4 -13   2  431.56   23.20
   4 -13   2  428.26   21.00
  -5  13  -2  189.68   14.30
  -5  13  -2  157.38   13.50
  -5  13  -2  196.58   13.60
   5 -13   2  190.28   15.00
   5 -13   2  178.18   12.10
  -6  13  -2   47.10    7.70
  -6  13  -2   53.19    7.30
   6 -13   2   51.59    7.40
   6 -13   2   51.99    6.60
   6 -13   2   48.60    8.50
  -7  13  -2    4.60    5.90
  -7  13  -2   -0.20    5.10
   7 -13   2    2.40    5.60
   7 -13   2   -2.00    4.60
   7 -13   2    1.50    7.00
  -8  13  -2   57.19    9.40
  -8  13  -2   67.29    8.40
   8 -13   2   66.69   11.80
   8 -13   2   74.69    9.20
   8 -13   2   63.59    9.90
  -9  13  -2  235.38   19.30
  -9  13  -2  215.28   27.20
   9 -13   2  220.58   22.30
   9 -13   2  200.48   13.40
   9 -13   2  261.37   19.10
 -10  13  -2  193.28   19.70
 -10  13  -2  199.68   17.60
  10 -13   2  183.68   18.20
  10 -13   2  228.58   18.50
  10  12  -2  -11.60    7.10
  10  12  -2    3.20   10.70
 -10 -12   2    0.00    5.40
 -10 -12   2   -7.50    9.30
   9  12  -2  -12.00    6.70
   9  12  -2    4.30    7.20
  -9 -12   2    0.40    7.50
  -9 -12   2   -4.10    5.20
   8  12  -2   23.80    7.30
   8  12  -2   34.50    7.60
  -8 -12   2   23.10    7.60
  -8 -12   2    4.90    6.50
   7  12  -2  125.79   13.00
   7  12  -2  115.59   12.70
  -7 -12   2  123.19   13.50
   6  12  -2  138.39   12.40
   6  12  -2  153.28   13.00
  -6 -12   2  132.29   13.00
   5  12  -2   38.60    6.30
   5  12  -2   41.40    4.70
   5  12  -2   31.70    6.50
  -5 -12   2   24.30    8.20
  -5 -12   2   32.80    6.70
   4  12  -2   15.00    3.10
   4  12  -2   18.50    6.30
   4  12  -2   18.60    5.50
  -4 -12   2   13.40    5.60
  -4 -12   2   10.70    6.60
   3  12  -2   26.20    5.30
   3  12  -2   26.40    5.80
   3  12  -2   25.60    3.80
  -3 -12   2   22.10    6.80
  -3 -12   2   18.30    5.20
   2  12  -2  264.57   14.00
   2  12  -2  245.08   12.60
   2  12  -2  247.48   14.80
  -2 -12   2  252.37   14.60
  -2 -12   2  215.58   13.90
  -2 -12   2  261.77   16.70
   1  12  -2  368.96   18.80
   1  12  -2  354.56   17.30
   1  12  -2  365.76   18.00
  -1 -12   2  388.96   21.10
  -1 -12   2  352.06   18.60
  -1 -12   2  378.76   17.70
   0  12  -2  439.36   21.10
   0  12  -2  407.56   18.90
   0  12  -2  454.15   20.40
   0  12  -2  409.96   19.70
   0 -12   2  433.96   19.80
   0 -12   2  437.56   22.40
   0 -12   2  413.46   20.70
  -1  12  -2  207.78   10.20
  -1  12  -2  216.28   12.10
  -1  12  -2  249.97   12.90
  -1  12  -2  220.08   13.20
   1 -12   2  193.98   12.50
   1 -12   2  205.68   12.00
   1 -12   2  216.78   14.70
  -2  12  -2   34.10    4.80
  -2  12  -2   46.40    6.10
  -2  12  -2   28.50    5.50
   2 -12   2   27.20    5.10
   2 -12   2   37.00    6.80
   2 -12   2   25.40    4.50
  -3  12  -2   62.89    8.70
  -3  12  -2   68.19    8.20
   3 -12   2   64.49    7.40
   3 -12   2   62.89    7.80
   3 -12   2   44.30    7.00
  -4  12  -2  149.09   11.30
  -4  12  -2  147.19   11.90
   4 -12   2  152.38   11.40
   4 -12   2  158.58   13.30
   4 -12   2  149.79   10.30
  -5  12  -2  573.94   27.60
  -5  12  -2  606.64   30.40
   5 -12   2  590.14   27.80
   5 -12   2  569.74   26.60
   5 -12   2  615.44   28.80
  -6  12  -2  453.45   23.20
  -6  12  -2  499.35   23.90
  -6  12  -2  474.05   24.40
   6 -12   2  473.15   22.30
   6 -12   2  452.45   30.10
   6 -12   2  498.75   25.00
  -7  12  -2  159.08   10.10
  -7  12  -2  169.98   14.30
  -7  12  -2  168.78   13.20
   7 -12   2  175.58   11.00
   7 -12   2  168.68   14.00
   7 -12   2  163.48   14.60
  -8  12  -2   47.70    5.30
  -8  12  -2   50.89    7.40
  -8  12  -2   43.40    7.90
   8 -12   2   45.90    8.40
   8 -12   2   45.50    6.00
   8 -12   2   56.39    8.00
  -9  12  -2    6.60    5.70
  -9  12  -2   -2.70    5.90
   9 -12   2   -0.40    6.80
   9 -12   2   -1.30    5.60
   9 -12   2   -1.10    4.00
 -10  12  -2   57.29   12.20
 -10  12  -2   57.49   10.50
  10 -12   2   53.99    6.70
  10 -12   2   77.19   12.30
  10 -12   2   86.79   13.20
 -11  12  -2  134.29   15.10
 -11  12  -2  163.68   20.50
  11 -12   2  121.89   15.40
  11 -12   2  142.79   16.60
  11  11  -2    5.90    8.30
 -11 -11   2   18.10   12.20
 -11 -11   2    9.90    8.50
  10  11  -2   28.00    7.80
  10  11  -2   13.50    7.50
 -10 -11   2   11.90    6.70
 -10 -11   2   29.30    9.00
   9  11  -2   54.89    8.30
   9  11  -2   48.60    8.00
  -9 -11   2   31.40    9.30
  -9 -11   2   48.40    8.80
   8  11  -2   28.30    7.00
   8  11  -2   33.10    6.60
  -8 -11   2   33.90    7.50
   7  11  -2    7.40    5.40
   7  11  -2    5.90    5.50
  -7 -11   2   -7.90    5.70
  -7 -11   2   13.30    6.10
   6  11  -2   -1.20    6.30
   6  11  -2   -2.90    4.80
  -6 -11   2   -3.00    6.20
  -6 -11   2   -3.00    5.00
   5  11  -2   88.49    5.80
   5  11  -2   99.49   10.20
   5  11  -2  100.89    9.90
  -5 -11   2   91.39    9.90
   4  11  -2  301.67   15.40
   4  11  -2  305.97   16.00
   4  11  -2  298.67   13.20
  -4 -11   2  267.97   16.00
  -4 -11   2  263.57   19.10
   3  11  -2  230.78   13.30
   3  11  -2  219.48   11.00
   3  11  -2  225.98   12.70
  -3 -11   2  230.58   15.90
  -3 -11   2  217.98   13.40
   2  11  -2  247.18   14.00
   2  11  -2  244.58   13.20
   2  11  -2  245.88   12.10
  -2 -11   2  243.78   13.40
  -2 -11   2  262.47   15.80
  -2 -11   2  232.38   11.00
  -2 -11   2  248.18   13.80
   1  11  -2  149.09   10.80
   1  11  -2  142.89    9.20
   1  11  -2  159.38   10.00
  -1 -11   2  148.69   10.50
  -1 -11   2  176.68    9.60
  -1 -11   2  182.18   12.80
   0  11  -2   -0.90    4.00
   0  11  -2    5.00    3.30
   0  11  -2    7.40    3.80
   0 -11   2    4.70    3.10
   0 -11   2   12.00    5.20
   0 -11   2    4.40    3.80
  -1  11  -2   13.60    2.70
  -1  11  -2   18.10    4.30
   1 -11   2   18.00    3.80
   1 -11   2   18.00    4.30
   1 -11   2   20.50    5.70
  -2  11  -2  100.29    8.90
  -2  11  -2   88.79    8.40
  -2  11  -2   77.49    7.50
   2 -11   2   72.99    7.40
   2 -11   2   78.49    9.40
  -3  11  -2  131.29    9.20
  -3  11  -2  134.89    9.90
  -3  11  -2  121.99    9.60
   3 -11   2  128.49    9.30
   3 -11   2  113.29   10.50
   3 -11   2  117.79    8.70
  -4  11  -2  229.38   13.70
  -4  11  -2  242.18   13.40
   4 -11   2  231.48   14.30
   4 -11   2  222.38   13.30
   4 -11   2  235.08   12.60
  -5  11  -2   89.49    9.30
  -5  11  -2  122.69   10.00
   5 -11   2  102.59    9.70
   5 -11   2   90.29   10.50
   5 -11   2   75.59    7.70
  -6  11  -2  108.49   10.50
  -6  11  -2   85.99    9.60
  -6  11  -2  123.79   11.00
   6 -11   2  128.59   11.80
   6 -11   2  111.89   10.70
   6 -11   2  106.49    8.60
  -7  11  -2    5.20    5.90
  -7  11  -2    2.70    3.80
   7 -11   2    6.30    4.20
   7 -11   2    5.90    6.10
  -8  11  -2   -3.60    3.00
  -8  11  -2   -0.40    5.20
  -8  11  -2   -3.00    5.00
   8 -11   2   -0.20    6.10
   8 -11   2   -3.70    5.30
   8 -11   2   -4.30    3.90
  -9  11  -2    9.70    6.60
  -9  11  -2    6.70    5.50
  -9  11  -2   13.30    3.20
   9 -11   2   17.60    6.20
   9 -11   2    8.50    4.30
   9 -11   2   10.30    6.80
 -10  11  -2   65.59   10.10
 -10  11  -2   60.69    8.20
  10 -11   2   52.89    6.20
  10 -11   2   57.79    8.40
  10 -11   2   62.79    9.20
 -11  11  -2   67.79   10.80
  11 -11   2   55.39    6.60
  11 -11   2   87.49   18.10
  11 -11   2   68.69   10.20
 -12  11  -2   -2.60    6.90
 -12  11  -2   15.50    8.70
  12 -11   2   18.40    8.30
  12 -11   2   14.90    8.30
  12  10  -2   15.90    8.90
 -12 -10   2   23.00    8.50
  11  10  -2   14.20    7.40
  11  10  -2   18.60    7.80
 -11 -10   2   17.10    9.20
 -11 -10   2   23.90    8.90
  10  10  -2   -2.90    6.40
  10  10  -2   -0.60    6.20
 -10 -10   2   -4.30    6.90
 -10 -10   2   -1.30    5.40
   9  10  -2   -3.20    5.70
   9  10  -2   -2.30    5.60
  -9 -10   2   -6.90    6.00
  -9 -10   2    2.50    6.60
   8  10  -2   28.20    6.60
   8  10  -2   35.70    8.00
  -8 -10   2   33.20    7.00
   7  10  -2  180.68   12.60
   7  10  -2  189.28   12.70
  -7 -10   2  191.88   13.50
   6  10  -2  308.97   16.10
   6  10  -2  285.37   15.80
  -6 -10   2  285.87   16.60
   5  10  -2  363.66   17.90
   5  10  -2  364.86   15.30
   5  10  -2  381.86   17.80
  -5 -10   2  302.17   21.40
  -5 -10   2  352.26   18.40
   4  10  -2  366.06   17.80
   4  10  -2  382.96   18.10
   4  10  -2  360.76   15.90
  -4 -10   2  374.56   18.60
  -4 -10   2  345.17   21.30
   3  10  -2    9.60    4.10
   3  10  -2    9.50    2.40
   3  10  -2    7.60    3.70
  -3 -10   2    2.70    3.80
  -3 -10   2   -3.60    3.00
  -3 -10   2    3.90    5.10
   2  10  -2   88.69    6.20
   2  10  -2   96.09    7.60
   2  10  -2   85.19    8.10
  -2 -10   2  105.49   10.40
  -2 -10   2  105.69    7.60
  -2 -10   2   85.09    5.20
  -2 -10   2   89.49    8.00
   1  10  -2  478.65   22.50
   1  10  -2  507.45   25.30
   1  10  -2  472.25   21.40
  -1 -10   2  533.95   24.20
  -1 -10   2  511.95   21.70
  -1 -10   2  465.15   22.40
   0  10  -2 1198.68   49.70
   0  10  -2 1166.18   50.29
   0  10  -2 1226.08   50.99
   0 -10   2 1182.08   49.70
   0 -10   2 1296.87   51.69
   0 -10   2 1177.78   50.29
  -1  10  -2 1528.65   62.59
  -1  10  -2 1582.64   63.59
  -1  10  -2 1617.74   63.69
  -1  10  -2 1513.45   64.09
  -1  10  -2 1471.45   63.29
   1 -10   2 1619.94   64.99
   1 -10   2 1533.35   63.49
  -2  10  -2  779.82   33.00
  -2  10  -2  746.23   33.30
  -2  10  -2  797.72   33.20
   2 -10   2  753.82   32.80
   2 -10   2  767.22   33.90
   2 -10   2  762.02   32.90
  -3  10  -2  271.87   14.30
  -3  10  -2  270.87   13.90
  -3  10  -2  266.97   14.70
   3 -10   2  272.77   15.00
   3 -10   2  274.57   13.50
  -4  10  -2   20.40    4.30
  -4  10  -2   21.80    4.40
   4 -10   2   19.60    5.20
   4 -10   2   19.30    3.90
   4 -10   2   19.20    4.30
  -5  10  -2  353.76   17.30
  -5  10  -2  338.37   17.70
   5 -10   2  342.57   17.60
   5 -10   2  345.57   18.10
   5 -10   2  347.47   16.40
  -6  10  -2  821.22   35.90
  -6  10  -2  801.02   36.20
  -6  10  -2  814.52   36.30
   6 -10   2  820.72   36.40
   6 -10   2  822.22   36.10
  -7  10  -2  924.61   40.70
  -7  10  -2  887.91   38.90
  -7  10  -2  901.51   39.90
   7 -10   2  957.30   40.60
   7 -10   2  929.01   40.40
   7 -10   2  870.71   38.50
  -8  10  -2  728.73   34.90
  -8  10  -2  681.63   31.00
  -8  10  -2  769.52   34.20
   8 -10   2  706.23   31.40
   8 -10   2  735.63   35.90
   8 -10   2  739.23   36.50
  -9  10  -2  265.07   13.50
  -9  10  -2  299.07   18.30
  -9  10  -2  289.97   17.00
   9 -10   2  292.57   17.50
   9 -10   2  277.17   17.50
   9 -10   2  261.07   14.50
 -10  10  -2   33.80    8.10
 -10  10  -2   44.90    7.40
  10 -10   2   34.50    7.70
  10 -10   2   41.40    7.70
  10 -10   2   37.80    5.50
 -11  10  -2   11.00    6.00
 -11  10  -2    5.40    7.00
  11 -10   2    3.20    4.20
  11 -10   2    9.90    7.00
  11 -10   2    5.40    6.10
 -12  10  -2  122.69   14.60
 -12  10  -2  117.49   16.60
  12 -10   2  159.78   15.90
  12 -10   2  129.79   16.30
 -13  10  -2  165.48   19.30
  13 -10   2  140.59   15.10
  12   9  -2   -8.70    6.60
  12   9  -2   -6.00    7.10
 -12  -9   2    4.60    7.60
 -12  -9   2   -8.40    8.00
  11   9  -2   19.90    6.90
  11   9  -2   17.70    7.00
 -11  -9   2   14.40    8.40
 -11  -9   2   16.60    7.80
  10   9  -2   67.49    8.30
  10   9  -2   85.29   11.30
 -10  -9   2   89.89   12.80
 -10  -9   2   66.79   11.90
   9   9  -2  121.19   12.70
   9   9  -2  129.59   11.80
  -9  -9   2  133.49   12.60
  -9  -9   2   95.49   14.30
   8   9  -2   90.99    9.60
   8   9  -2   99.09   10.30
  -8  -9   2   94.39   11.10
  -8  -9   2   59.19   11.10
   7   9  -2   78.39    9.20
   7   9  -2   75.09    8.70
  -7  -9   2   72.29    8.00
  -7  -9   2   55.69   10.70
   6   9  -2   -3.40    3.80
   6   9  -2   -7.10    3.90
  -6  -9   2   -1.30    4.20
  -6  -9   2   -7.50    5.60
   5   9  -2  146.89   10.00
   5   9  -2  142.59    9.90
  -5  -9   2  149.69   13.90
  -5  -9   2  154.98   10.40
  -5  -9   2  148.89    7.30
   4   9  -2  404.26   18.00
   4   9  -2  361.76   17.60
   4   9  -2  388.96   16.10
  -4  -9   2  399.16   21.50
  -4  -9   2  368.96   18.30
  -4  -9   2  335.77   18.30
   3   9  -2 1049.00   42.10
   3   9  -2 1043.00   42.20
   3   9  -2 1015.20   41.00
  -3  -9   2  931.11   40.60
  -3  -9   2  992.00   42.60
   2   9  -2 1397.06   55.29
   2   9  -2 1363.26   55.89
   2   9  -2 1392.96   56.19
  -2  -9   2 1246.68   55.79
  -2  -9   2 1377.46   56.09
  -2  -9   2 1296.77   55.29
  -2  -9   2 1463.15   58.39
   1   9  -2  228.58   11.50
   1   9  -2  225.88   10.90
  -1  -9   2  207.98   10.40
  -1  -9   2  237.98   13.40
  -1  -9   2  239.48   11.20
  -1  -9   2  227.68   12.80
   0   9  -2   57.09    5.40
   0   9  -2   60.09    5.70
   0   9  -2   54.09    4.30
   0  -9   2   65.59    5.40
   0  -9   2   59.99    6.10
   0  -9   2   71.99    7.80
  -1   9  -2  230.28   10.90
  -1   9  -2  239.58   11.00
  -1   9  -2  262.37   12.30
  -1   9  -2  252.47   12.20
   1  -9   2  247.58   12.10
   1  -9   2  256.27   12.40
  -2   9  -2 1343.67   53.29
  -2   9  -2 1246.58   53.39
  -2   9  -2 1283.47   52.99
   2  -9   2 1277.87   53.09
   2  -9   2 1278.87   52.99
   2  -9   2 1288.07   54.39
  -3   9  -2 1624.54   68.09
  -3   9  -2 1600.54   67.59
   3  -9   2 1659.63   67.09
   3  -9   2 1660.63   68.09
   3  -9   2 1674.93   67.79
  -4   9  -2  741.73   31.90
  -4   9  -2  767.12   31.80
   4  -9   2  712.13   31.00
   4  -9   2  733.23   32.20
   4  -9   2  700.83   33.80
  -5   9  -2  376.06   18.20
  -5   9  -2  383.56   17.90
   5  -9   2  369.76   18.00
   5  -9   2  356.96   18.40
   5  -9   2  360.06   16.90
  -6   9  -2   75.09    7.90
  -6   9  -2   59.69    7.40
  -6   9  -2   63.99    7.40
   6  -9   2   70.39    6.30
   6  -9   2   69.89    8.50
   6  -9   2   74.69    8.00
  -7   9  -2  169.28   11.80
  -7   9  -2  174.18   10.10
  -7   9  -2  178.38   11.40
   7  -9   2  167.28   11.80
   7  -9   2  159.98    9.80
   7  -9   2  164.68   12.00
  -8   9  -2  355.26   17.80
  -8   9  -2  418.06   20.60
  -8   9  -2  406.36   20.00
   8  -9   2  359.96   18.10
   8  -9   2  404.86   20.50
   8  -9   2  393.16   20.30
  -9   9  -2  273.77   16.60
  -9   9  -2  254.47   15.70
  -9   9  -2  230.58   12.40
   9  -9   2  257.67   16.10
   9  -9   2  247.28   13.30
 -10   9  -2  277.17   16.80
 -10   9  -2  267.07   17.90
  10  -9   2  263.07   17.00
  10  -9   2  275.67   17.40
  10  -9   2  252.37   14.20
 -11   9  -2  116.59   12.10
 -11   9  -2  102.29    8.30
 -11   9  -2  109.89   12.10
  11  -9   2  104.69    9.00
  11  -9   2  118.79   12.60
  11  -9   2   98.59   13.10
 -12   9  -2   15.90    7.90
 -12   9  -2   20.90    6.50
  12  -9   2    9.50    4.70
  12  -9   2   20.50    7.10
  12  -9   2   16.90    6.80
 -13   9  -2    2.60    7.90
  13  -9   2    9.90   11.40
  13  -9   2    5.70    7.10
  13   8  -2   17.60    7.70
  13   8  -2   29.10   10.40
  13   8  -2   23.00    8.10
 -13  -8   2   21.50    8.00
 -13  -8   2   28.20   10.20
  12   8  -2   42.80    7.90
  12   8  -2   35.10    9.10
 -12  -8   2   43.40    9.50
 -12  -8   2   53.69   10.00
  11   8  -2   36.10    7.40
  11   8  -2   40.40    7.30
 -11  -8   2   32.40    8.00
  10   8  -2   16.40    5.90
  10   8  -2   13.40    5.50
 -10  -8   2   22.00    9.30
 -10  -8   2   26.50    6.90
   9   8  -2   12.30    5.20
   9   8  -2   16.70    5.60
  -9  -8   2   13.00    7.00
  -9  -8   2   15.80    6.00
   8   8  -2   59.49    8.40
   8   8  -2   78.49    9.10
  -8  -8   2   68.39    7.90
  -8  -8   2   48.70   10.10
   7   8  -2   93.79    8.70
   7   8  -2   86.79    8.30
  -7  -8   2   78.79   11.90
  -7  -8   2   91.29    9.10
   6   8  -2  266.57   13.70
   6   8  -2  273.07   13.90
  -6  -8   2  236.38   17.80
  -6  -8   2  271.27   14.60
   5   8  -2  582.74   25.80
   5   8  -2  586.74   24.00
   5   8  -2  593.04   25.80
  -5  -8   2  589.64   29.50
  -5  -8   2  580.94   26.40
   4   8  -2  409.76   17.40
   4   8  -2  400.86   18.60
   4   8  -2  414.16   18.70
  -4  -8   2  420.36   23.30
  -4  -8   2  407.46   17.90
  -4  -8   2  407.76   19.30
   3   8  -2  145.29    7.10
   3   8  -2  143.89    9.90
   3   8  -2  138.69    9.80
  -3  -8   2  134.09    6.60
  -3  -8   2  157.88   11.40
  -3  -8   2  143.39    9.10
   2   8  -2  182.98    8.90
   2   8  -2  183.78    9.90
   2   8  -2  194.28   10.40
  -2  -8   2  212.68   10.10
  -2  -8   2  212.58   12.30
  -2  -8   2  178.28    8.60
  -2  -8   2  168.88    9.40
  -2  -8   2  182.88   10.20
   1   8  -2  183.48    9.50
   1   8  -2  189.58   10.10
   1   8  -2  190.08    9.00
  -1  -8   2  184.28    9.90
  -1  -8   2  195.38   11.30
  -1  -8   2  184.58    9.20
  -1  -8   2  178.88    8.80
  -1  -8   2  173.88    8.80
   0   8  -2  540.75   22.50
   0   8  -2  531.75   22.60
   0   8  -2  522.55   22.10
   0   8  -2  510.05   22.90
   0  -8   2  523.25   22.50
   0  -8   2  553.04   24.00
   0  -8   2  542.15   23.00
   0  -8   2  507.05   22.50
  -1   8  -2  769.42   31.60
  -1   8  -2  784.22   31.60
  -1   8  -2  733.03   30.80
  -1   8  -2  751.82   31.90
   1  -8   2  743.83   31.60
   1  -8   2  778.62   32.60
   1  -8   2  726.93   31.60
  -2   8  -2  339.57   15.10
  -2   8  -2  302.77   13.30
  -2   8  -2  325.77   14.80
  -2   8  -2  311.67   15.10
   2  -8   2  322.57   14.70
   2  -8   2  317.87   15.00
   2  -8   2  331.17   15.90
  -3   8  -2  740.03   31.90
  -3   8  -2  744.33   31.30
   3  -8   2  714.03   30.80
   3  -8   2  739.43   31.40
  -4   8  -2  113.29    8.30
  -4   8  -2   91.29   10.20
   4  -8   2  128.99    7.50
   4  -8   2  133.39   10.50
  -5   8  -2    2.40    3.10
  -5   8  -2   -5.50    4.70
  -5   8  -2    2.30    3.40
   5  -8   2    0.40    2.90
   5  -8   2   -0.40    3.50
   5  -8   2    0.10    4.20
  -6   8  -2   18.20    4.50
  -6   8  -2   19.40    4.50
  -6   8  -2   11.90    3.90
   6  -8   2   15.70    3.40
   6  -8   2    9.10    3.90
   6  -8   2    9.60    4.30
  -7   8  -2  323.07   16.70
  -7   8  -2  312.97   15.40
  -7   8  -2  331.17   16.40
   7  -8   2  315.27   16.70
   7  -8   2  322.17   16.80
   7  -8   2  323.17   15.20
  -8   8  -2  347.87   18.00
  -8   8  -2  353.56   16.50
  -8   8  -2  361.56   18.70
   8  -8   2  362.16   18.50
   8  -8   2  350.16   18.50
   8  -8   2  350.26   16.80
  -9   8  -2  166.08   12.20
  -9   8  -2  154.68    9.20
  -9   8  -2  168.08   12.70
   9  -8   2  165.88   12.40
   9  -8   2  152.08   10.90
   9  -8   2  179.58   12.80
 -10   8  -2   51.79    8.20
 -10   8  -2   47.80    5.70
 -10   8  -2   38.80    6.60
  10  -8   2   44.90    5.90
  10  -8   2   36.80    6.70
  10  -8   2   35.70   10.40
 -11   8  -2   23.40    4.00
 -11   8  -2   25.10    7.70
 -11   8  -2   24.90    6.50
  11  -8   2   23.20    7.00
  11  -8   2   13.90    6.20
  11  -8   2   24.50    5.20
 -12   8  -2   11.80    3.60
 -12   8  -2   12.60    7.60
  12  -8   2   13.70    6.70
  12  -8   2   10.70    6.40
  12  -8   2   10.90    4.70
 -13   8  -2   57.39   11.60
  13  -8   2   50.79    8.90
  13  -8   2   39.80   15.90
 -14   8  -2   28.40   11.90
  14  -8   2   39.20    8.50
  14  -8   2   36.70   10.10
  14   7  -2   19.30    8.00
 -14  -7   2   14.10    7.40
  13   7  -2   -7.20    7.50
  13   7  -2    1.90    6.80
  13   7  -2   -1.50    6.50
 -13  -7   2   19.60   13.20
 -13  -7   2    7.70    7.10
  12   7  -2    2.50    6.20
  12   7  -2   -6.60    5.80
 -12  -7   2   -3.20    6.70
 -12  -7   2   -5.50    6.60
  11   7  -2    8.00    5.60
  11   7  -2    8.40    6.10
 -11  -7   2    5.30    6.30
 -11  -7   2    3.80    7.00
  10   7  -2  110.49   10.70
  10   7  -2   94.09   10.60
 -10  -7   2  101.19   14.10
 -10  -7   2   96.49   11.20
   9   7  -2  162.88   11.50
   9   7  -2  142.99   11.40
  -9  -7   2  170.48   12.20
  -9  -7   2  147.49   14.30
   8   7  -2  353.96   17.80
   8   7  -2  371.76   17.80
  -8  -7   2  360.26   18.50
  -8  -7   2  323.87   21.60
   7   7  -2  556.94   24.50
   7   7  -2  597.24   24.60
  -7  -7   2  550.84   25.20
  -7  -7   2  442.76   30.10
   6   7  -2   40.50    2.80
   6   7  -2   32.50    4.70
   6   7  -2   45.40    6.40
  -6  -7   2   28.70    5.00
   5   7  -2   87.59    4.30
   5   7  -2   75.99    7.10
   5   7  -2   73.49    6.70
  -5  -7   2   76.99    8.80
  -5  -7   2   82.99   10.70
   4   7  -2  354.96   18.00
   4   7  -2  326.47   13.70
   4   7  -2  323.07   15.20
  -4  -7   2  320.17   16.60
  -4  -7   2  324.47   14.10
  -4  -7   2  309.37   13.70
  -4  -7   2  346.17   18.20
   3   7  -2 1672.13   66.49
   3   7  -2 1638.64   66.49
   3   7  -2 1697.73   65.59
  -3  -7   2 1378.76   66.49
  -3  -7   2 1606.54   66.89
  -3  -7   2 1829.22   68.59
   2   7  -2 3307.97  133.39
   2   7  -2 3268.07  133.39
  -2  -7   2 3331.57  133.79
  -2  -7   2 3502.65  134.79
  -2  -7   2 3226.38  133.19
  -2  -7   2 3334.57  133.59
   1   7  -2 3008.10  120.69
   1   7  -2 3017.40  120.19
   1   7  -2 2924.31  120.49
   1   7  -2 2998.00  120.39
  -1  -7   2 3026.30  120.89
  -1  -7   2 3014.10  120.39
  -1  -7   2 3060.49  121.49
   0   7  -2 2102.39   82.19
   0   7  -2 1962.90   82.69
   0   7  -2 2063.79   82.49
   0   7  -2 2083.59   82.39
   0  -7   2 2091.19   82.79
   0  -7   2 2014.00   82.29
   0  -7   2 2063.69   83.39
   0  -7   2 2009.70   82.49
  -1   7  -2   62.09    5.20
  -1   7  -2   57.69    4.50
  -1   7  -2   60.69    3.40
  -1   7  -2   61.69    4.60
  -1   7  -2   51.99    3.40
   1  -7   2   48.30    4.60
   1  -7   2   52.99    4.70
   1  -7   2   53.79    5.90
  -2   7  -2  552.84   23.70
  -2   7  -2  581.24   23.90
  -2   7  -2  555.34   24.00
   2  -7   2  561.14   23.50
   2  -7   2  554.74   23.90
   2  -7   2  537.25   24.30
  -3   7  -2 1975.80   81.49
  -3   7  -2 2080.89   82.09
  -3   7  -2 2036.70   81.39
   3  -7   2 1989.00   80.79
   3  -7   2 1998.70   81.79
   3  -7   2 1984.10   80.99
   3  -7   2 2004.10   81.59
  -4   7  -2 2597.74  107.19
  -4   7  -2 2698.53  107.09
   4  -7   2 2684.13  107.29
   4  -7   2 2600.84  107.29
   4  -7   2 2674.63  106.49
  -5   7  -2 5014.60  209.58
   5  -7   2 5459.75  210.88
   5  -7   2 5168.28  208.18
  -6   7  -2 2141.99   86.89
  -6   7  -2 2224.58   86.99
   6  -7   2 2048.99   87.89
   6  -7   2 2115.59   86.09
   6  -7   2 2112.69   87.09
  -7   7  -2  496.55   22.20
  -7   7  -2  499.65   22.90
  -7   7  -2  492.05   23.20
   7  -7   2  494.25   23.10
   7  -7   2  509.65   22.10
   7  -7   2  509.15   23.30
  -8   7  -2    2.70    3.50
  -8   7  -2   -0.10    3.90
  -8   7  -2    2.70    2.90
   8  -7   2    1.30    4.10
   8  -7   2    5.10    3.60
   8  -7   2    5.00    4.20
  -9   7  -2  304.47   17.20
  -9   7  -2  317.37   16.60
  -9   7  -2  286.47   14.40
   9  -7   2  312.97   17.00
   9  -7   2  321.57   16.70
   9  -7   2  293.07   15.30
 -10   7  -2  613.24   28.10
 -10   7  -2  673.83   31.00
 -10   7  -2  652.33   31.00
  10  -7   2  602.44   28.90
  10  -7   2  646.34   30.10
  10  -7   2  717.93   33.70
 -11   7  -2  384.86   20.10
 -11   7  -2  343.17   17.10
  11  -7   2  400.16   21.00
  11  -7   2  356.46   23.10
  11  -7   2  344.47   18.40
 -12   7  -2  224.48   19.00
 -12   7  -2  217.18   12.30
  12  -7   2  253.77   17.20
  12  -7   2  224.58   15.70
  12  -7   2  227.58   13.90
 -13   7  -2   78.99   12.20
  13  -7   2   88.19   12.10
  13  -7   2   84.09    9.50
  13  -7   2   91.29   13.70
 -14   7  -2    9.30    9.50
  14  -7   2    1.10    6.60
  14  -7   2    1.10    6.70
  14   6  -2    5.00    8.10
  14   6  -2   -0.50    7.10
  14   6  -2   -0.40    6.30
 -14  -6   2   -3.30    6.30
 -14  -6   2   15.40    9.20
  13   6  -2   47.90    9.70
  13   6  -2   45.00    8.30
  13   6  -2   40.20    7.40
 -13  -6   2   50.99   10.00
 -13  -6   2   43.50    8.80
  12   6  -2   71.99    8.60
 -12  -6   2   70.59    9.50
 -12  -6   2   69.09   16.30
  11   6  -2  106.29   11.20
  11   6  -2  115.29    8.70
  11   6  -2  113.59   11.40
 -11  -6   2  105.19   11.90
 -11  -6   2  107.99   13.60
  10   6  -2   93.89   10.20
  10   6  -2  119.99    6.20
  10   6  -2  115.39   10.60
  10   6  -2   92.39    6.70
 -10  -6   2   99.69   10.60
 -10  -6   2  103.09   13.00
   9   6  -2   14.30    4.80
   9   6  -2    6.60    2.60
   9   6  -2    3.00    4.30
   9   6  -2   12.80    2.10
  -9  -6   2    5.70    4.60
  -9  -6   2    4.50    6.70
   8   6  -2   54.69    7.40
   8   6  -2   53.09    4.20
   8   6  -2   53.19    5.70
   8   6  -2   61.79    3.70
   8   6  -2   48.10    4.20
  -8  -6   2   53.39    6.40
  -8  -6   2   40.40    8.10
   7   6  -2  148.49    7.10
   7   6  -2  164.78    7.00
   7   6  -2  143.69    7.20
   7   6  -2  154.58    9.90
  -7  -6   2  149.09    7.10
  -7  -6   2  161.18   10.40
   6   6  -2 1781.32   72.79
   6   6  -2 1809.62   72.49
   6   6  -2 1762.12   71.09
   6   6  -2 1677.03   71.19
   6   6  -2 1879.61   71.19
  -6  -6   2 1893.71   74.39
  -6  -6   2 1653.23   75.59
  -6  -6   2 1788.62   71.29
   5   6  -2 1398.36   59.19
   5   6  -2 1507.95   61.39
   5   6  -2 1469.55   60.29
   5   6  -2 1485.85   59.09
  -5  -6   2 1562.24   63.39
  -5  -6   2 1449.15   59.29
  -5  -6   2 1491.35   61.09
   4   6  -2  702.13   29.40
   4   6  -2  675.23   28.20
   4   6  -2  697.23   29.30
   4   6  -2  705.73   28.10
  -4  -6   2  656.73   28.20
  -4  -6   2  710.13   29.80
  -4  -6   2  680.63   28.40
  -4  -6   2  765.22   31.90
   3   6  -2   24.70    2.30
   3   6  -2   19.10    3.20
   3   6  -2   25.30    3.20
   3   6  -2   23.30    2.30
  -3  -6   2   24.50    4.70
  -3  -6   2   24.40    3.20
  -3  -6   2   22.60    3.40
  -3  -6   2   22.40    3.60
   2   6  -2   66.49    3.90
   2   6  -2   69.69    3.90
   2   6  -2   61.19    4.40
   2   6  -2   62.19    4.80
   2   6  -2   68.69    5.10
  -2  -6   2   66.49    4.30
  -2  -6   2   74.69    6.40
  -2  -6   2   70.99    5.40
  -2  -6   2   68.39    5.20
   1   6  -2 1360.66   55.49
   1   6  -2 1380.26   55.09
   1   6  -2 1320.47   55.69
   1   6  -2 1324.47   55.39
  -1  -6   2 1443.36   56.29
  -1  -6   2 1418.36   55.69
  -1  -6   2 1339.37   55.09
   0   6  -2 2697.03  110.09
   0   6  -2 2733.93  109.99
   0   6  -2 2754.72  109.69
   0   6  -2 2613.14  110.09
   0   6  -2 2780.12  109.79
   0  -6   2 2695.93  109.99
   0  -6   2 2724.93  109.89
   0  -6   2 2774.92  110.59
   0  -6   2 2867.81  110.19
   0  -6   2 2824.92  109.79
  -1   6  -2 2385.56   94.99
  -1   6  -2 2416.56   94.49
  -1   6  -2 2346.57   94.49
  -1   6  -2 2320.57   95.19
  -1   6  -2 2388.56   94.99
  -1   6  -2 2368.76   95.29
   1  -6   2 2356.16   95.49
   1  -6   2 2427.66   95.19
   1  -6   2 2301.47   94.79
   1  -6   2 2338.07   94.99
   1  -6   2 2389.96   94.89
  -2   6  -2  802.22   34.30
  -2   6  -2  860.11   33.80
  -2   6  -2  792.52   33.80
  -2   6  -2  820.92   33.60
   2  -6   2  794.92   33.30
   2  -6   2  826.42   33.90
   2  -6   2  806.02   34.00
   2  -6   2  811.42   33.20
  -3   6  -2  207.08   10.30
  -3   6  -2  215.28   10.20
  -3   6  -2  180.08   11.40
  -3   6  -2  221.78   11.20
   3  -6   2  210.88   10.50
   3  -6   2  219.78   10.70
   3  -6   2  210.18    9.70
   3  -6   2  211.58    9.40
  -4   6  -2  162.68    8.50
  -4   6  -2  150.68    8.60
  -4   6  -2  125.79   10.00
  -4   6  -2  149.09    9.30
   4  -6   2  148.29    8.80
   4  -6   2  155.78    7.70
   4  -6   2  157.08    8.80
   4  -6   2  151.98    7.40
  -5   6  -2  467.95   20.90
  -5   6  -2  480.05   20.80
  -5   6  -2  448.16   20.30
  -5   6  -2  451.55   21.20
   5  -6   2  454.55   20.90
   5  -6   2  464.25   20.90
   5  -6   2  471.75   20.10
   5  -6   2  475.05   19.90
  -6   6  -2  277.57   13.70
  -6   6  -2  270.37   13.90
  -6   6  -2  272.67   14.10
   6  -6   2  268.77   14.10
   6  -6   2  268.57   14.10
   6  -6   2  280.97   13.20
  -7   6  -2 1090.39   45.60
  -7   6  -2 1103.59   46.10
   7  -6   2 1091.89   45.50
   7  -6   2 1101.79   46.40
  -8   6  -2  617.44   27.70
  -8   6  -2  612.94   27.10
  -8   6  -2  585.14   26.00
   8  -6   2  597.94   27.10
   8  -6   2  598.34   26.40
   8  -6   2  600.24   27.30
  -9   6  -2  134.89   10.80
  -9   6  -2  126.99    8.00
  -9   6  -2  139.29   10.00
   9  -6   2  138.99   10.30
   9  -6   2  126.19    9.40
   9  -6   2  128.69    6.70
   9  -6   2  135.39   10.00
 -10   6  -2    9.50    5.50
 -10   6  -2   13.20    4.20
 -10   6  -2   13.70    4.90
  10  -6   2   11.90    2.50
  10  -6   2   12.50    5.70
  10  -6   2    7.70    5.00
  10  -6   2   10.60    5.00
 -11   6  -2   13.80    4.00
 -11   6  -2   11.50    6.20
  11  -6   2   11.80    5.30
  11  -6   2   11.30    2.90
  11  -6   2    8.20    5.30
  11  -6   2   11.70    5.60
 -12   6  -2  133.39   15.60
  12  -6   2  127.49    8.50
  12  -6   2  130.29   13.60
  12  -6   2  116.49   10.90
  12  -6   2  122.89   12.50
 -13   6  -2   65.89   11.30
  13  -6   2   64.39    8.80
  13  -6   2   65.99    9.40
  13  -6   2   76.29    9.70
  14  -6   2   52.89    8.60
  15  -6   2   39.20    8.10
  14   5  -2   22.10    6.70
  14   5  -2   20.40    8.40
  14   5  -2   27.60   10.00
 -14  -5   2   22.40    7.20
  13   5  -2   39.30    7.50
  13   5  -2   25.90    6.60
  13   5  -2   40.30    8.70
 -13  -5   2   33.20    8.50
 -13  -5   2   30.50    8.20
  12   5  -2   23.00    5.90
  12   5  -2   21.80    6.30
  12   5  -2   21.50    3.80
 -12  -5   2   21.00    7.30
 -12  -5   2   16.30    6.90
  11   5  -2   -2.70    4.20
  11   5  -2   -4.40    4.60
  11   5  -2    2.50    5.30
 -11  -5   2    0.30    6.30
 -11  -5   2   -0.90    5.70
  10   5  -2   47.80    7.40
  10   5  -2   59.09    8.40
  10   5  -2   60.19    6.50
 -10  -5   2   50.19    6.90
 -10  -5   2   61.69    8.90
   9   5  -2  181.38    8.40
   9   5  -2  142.69    9.80
   9   5  -2  171.68   10.80
   9   5  -2  178.68   10.90
  -9  -5   2  165.48   11.40
  -9  -5   2  166.78   14.20
   8   5  -2  373.46   17.60
   8   5  -2  414.86   18.60
   8   5  -2  406.46   16.50
   8   5  -2  328.67   17.80
  -8  -5   2  411.26   22.00
  -8  -5   2  405.36   16.90
  -8  -5   2  403.86   19.10
   7   5  -2  753.82   30.90
   7   5  -2  757.12   31.00
   7   5  -2  759.02   29.40
   7   5  -2  616.34   30.30
   7   5  -2  688.93   29.80
  -7  -5   2  761.82   29.80
  -7  -5   2  660.33   33.70
  -7  -5   2  776.02   31.60
   6   5  -2  769.02   29.60
   6   5  -2  785.42   32.40
   6   5  -2  734.43   30.80
   6   5  -2  716.73   29.70
   6   5  -2  686.53   30.30
  -6  -5   2  745.33   29.90
  -6  -5   2  722.83   32.60
  -6  -5   2  673.53   33.70
   5   5  -2  152.78    7.50
   5   5  -2  143.59    8.50
   5   5  -2  160.08    6.80
   5   5  -2  151.48    8.60
   5   5  -2  163.08    6.80
  -5  -5   2  152.38    7.30
  -5  -5   2  155.38   11.70
  -5  -5   2  164.08    9.20
   4   5  -2  617.84   26.00
   4   5  -2  660.53   25.70
   4   5  -2  648.64   26.70
   4   5  -2  630.24   26.80
  -4  -5   2  664.63   28.90
  -4  -5   2  627.34   26.10
  -4  -5   2  621.44   27.10
   3   5  -2 1045.60   45.10
   3   5  -2 1069.39   45.70
   3   5  -2 1145.19   44.90
   3   5  -2 1125.59   45.70
  -3  -5   2 1117.39   45.10
  -3  -5   2 1187.38   47.20
  -3  -5   2 1172.38   45.80
  -3  -5   2 1099.89   46.10
  -3  -5   2 1144.89   46.10
   2   5  -2  635.74   26.20
   2   5  -2  639.04   25.60
   2   5  -2  652.83   26.40
   2   5  -2  593.14   25.80
   2   5  -2  633.34   26.20
   2   5  -2  676.43   26.60
   2   5  -2  598.44   26.20
  -2  -5   2  672.73   27.40
  -2  -5   2  611.74   26.40
  -2  -5   2  633.04   25.90
  -2  -5   2  644.74   26.50
  -2  -5   2  615.44   26.80
   1   5  -2  748.93   30.30
   1   5  -2  733.93   30.10
   1   5  -2  720.43   30.20
   1   5  -2  703.23   30.50
   1   5  -2  755.42   30.10
   1   5  -2  742.13   29.80
   1   5  -2  747.33   30.30
  -1  -5   2  725.13   29.80
  -1  -5   2  717.93   30.20
  -1  -5   2  798.42   31.00
  -1  -5   2  713.23   30.30
  -1  -5   2  742.53   30.40
  -1  -5   2  741.83   30.20
   0   5  -2 3722.23  146.79
   0   5  -2 3607.94  147.09
   0   5  -2 3723.33  146.49
   0   5  -2 3444.66  146.99
   0   5  -2 3765.72  146.59
   0  -5   2 3762.32  146.69
   0  -5   2 3571.64  146.79
   0  -5   2 3826.62  146.59
  -1   5  -2 1029.70   41.90
  -1   5  -2 1037.50   41.80
  -1   5  -2 1040.10   42.00
  -1   5  -2  990.90   42.20
  -1   5  -2 1056.99   42.10
  -1   5  -2 1049.59   41.40
  -1   5  -2 1072.99   41.40
   1  -5   2 1031.40   42.30
   1  -5   2 1068.29   41.80
   1  -5   2  892.51   42.50
   1  -5   2 1047.70   41.80
   1  -5   2 1055.79   42.10
  -2   5  -2   28.50    3.70
  -2   5  -2   23.90    3.50
  -2   5  -2   24.00    2.80
  -2   5  -2   24.50    3.30
  -2   5  -2   23.70    3.20
   2  -5   2   24.90    2.60
   2  -5   2   22.90    3.30
   2  -5   2   18.30    2.80
   2  -5   2   22.10    3.00
   2  -5   2   28.50    2.90
  -3   5  -2   94.49    6.90
  -3   5  -2   94.99    5.70
  -3   5  -2   96.69    5.80
  -3   5  -2   75.89    6.60
   3  -5   2  103.69    6.00
   3  -5   2   94.09    5.40
   3  -5   2   95.89    6.10
  -4   5  -2  219.58   10.80
  -4   5  -2  217.58   10.60
  -4   5  -2  225.68   10.70
  -4   5  -2  200.08   11.50
   4  -5   2  224.78   11.00
   4  -5   2  233.98   10.20
   4  -5   2  223.38   10.10
  -5   5  -2 1309.47   54.49
  -5   5  -2 1341.87   54.69
  -5   5  -2 1346.47   54.79
   5  -5   2 1358.26   54.09
   5  -5   2 1334.07   54.09
   5  -5   2 1290.87   54.59
   5  -5   2 1324.77   54.69
  -6   5  -2  482.75   21.80
  -6   5  -2  492.65   21.30
  -6   5  -2  497.55   21.50
   6  -5   2  475.05   21.10
   6  -5   2  469.65   21.60
   6  -5   2  466.55   19.70
   6  -5   2  492.65   19.80
   6  -5   2  482.85   21.80
  -7   5  -2  917.81   38.20
   7  -5   2  921.11   36.90
   7  -5   2  921.41   38.70
   7  -5   2  901.61   38.40
   7  -5   2  893.21   36.90
  -8   5  -2  570.04   25.30
  -8   5  -2  547.35   24.50
  -8   5  -2  513.85   23.60
   8  -5   2  542.75   22.60
   8  -5   2  549.35   23.30
   8  -5   2  522.95   24.30
   8  -5   2  542.65   24.80
  -9   5  -2   15.80    3.80
  -9   5  -2   13.90    4.90
  -9   5  -2   17.80    4.40
   9  -5   2   15.80    2.70
   9  -5   2   19.20    5.00
   9  -5   2   11.30    4.20
   9  -5   2   16.10    2.90
   9  -5   2   13.40    4.70
 -10   5  -2   52.69    7.30
  10  -5   2   58.59    6.90
  10  -5   2   58.69    8.30
  10  -5   2   56.69    7.00
  10  -5   2   52.89    5.00
 -11   5  -2  106.19    8.50
 -11   5  -2  137.99   13.10
  11  -5   2  117.49   10.70
  11  -5   2  129.29   11.40
  11  -5   2  106.69    7.30
 -12   5  -2  226.88   21.50
  12  -5   2  223.18   15.30
  12  -5   2  216.78   15.40
  12  -5   2  226.18   15.20
  12  -5   2  255.87   16.10
  13  -5   2  104.89   11.60
  13  -5   2   91.49    7.80
  13  -5   2  120.19   13.60
  13  -5   2  100.99   11.80
  14  -5   2   22.30    6.90
  14  -5   2   20.80    6.40
  14  -5   2   12.80    7.10
  15  -5   2   -1.60    6.90
  15  -5   2    7.20    7.20
  15  -5   2    1.90    7.10
  15   4  -2   17.60    7.10
  15   4  -2   14.30    7.20
  14   4  -2    2.60    8.30
  14   4  -2   -0.60    5.70
  14   4  -2    7.00    6.40
  13   4  -2   32.50    7.90
  13   4  -2   31.00    4.80
  13   4  -2   33.10    7.20
  13   4  -2   28.20    7.90
 -13  -4   2   29.50    7.50
  12   4  -2   78.79   10.40
  12   4  -2   76.59   10.40
  12   4  -2   77.29   12.20
  12   4  -2   78.99    9.90
 -12  -4   2   67.39    9.60
 -12  -4   2   85.79   11.70
  11   4  -2  281.47   15.20
  11   4  -2  294.97   16.00
  11   4  -2  279.87   15.90
 -11  -4   2  274.97   16.80
 -11  -4   2  281.17   18.10
  10   4  -2  356.96   17.80
  10   4  -2  373.26   17.90
  10   4  -2  344.07   16.90
 -10  -4   2  342.67   18.40
 -10  -4   2  351.76   20.40
   9   4  -2  203.68   11.20
   9   4  -2  179.08   10.00
   9   4  -2  173.58    8.70
   9   4  -2  166.88   11.60
  -9  -4   2  157.58   11.30
  -9  -4   2  181.98    9.30
  -9  -4   2  184.88   13.80
   8   4  -2   13.50    3.10
   8   4  -2   11.10    3.90
   8   4  -2   11.40    3.60
   8   4  -2    9.60    3.80
  -8  -4   2    5.60    9.60
  -8  -4   2   13.90    4.10
  -8  -4   2   15.00    2.70
   7   4  -2   57.49    6.20
   7   4  -2   52.29    7.20
   7   4  -2   69.99    4.00
   7   4  -2   56.09    5.60
  -7  -4   2   58.39    6.80
  -7  -4   2   65.79    4.80
  -7  -4   2   63.79    9.50
   6   4  -2 1115.69   48.10
   6   4  -2 1217.48   48.30
   6   4  -2 1084.29   47.60
   6   4  -2 1236.88   47.20
   6   4  -2 1200.28   48.10
  -6  -4   2 1197.58   47.60
  -6  -4   2 1082.29   50.39
  -6  -4   2 1241.48   48.70
   5   4  -2 4476.85  170.18
   5   4  -2 4455.95  170.08
   5   4  -2 4018.70  169.48
   5   4  -2 4609.24  169.28
   5   4  -2 3772.62  170.08
  -5  -4   2 4404.86  169.68
  -5  -4   2 4320.47  170.48
  -5  -4   2 4198.08  172.18
  -5  -4   2 4042.10  171.08
   4   4  -2 9363.16  384.96
  -4  -4   2 9999.00  385.76
   3   4  -2 2530.95  104.69
   3   4  -2 2622.74  104.79
   3   4  -2 2432.26  105.29
   3   4  -2 2663.43  105.19
   3   4  -2 2664.93  105.19
  -3  -4   2 2779.02  106.29
  -3  -4   2 2491.35  105.19
  -3  -4   2 2789.52  104.99
   2   4  -2 1283.37   52.19
   2   4  -2 1246.08   51.99
   2   4  -2 1296.47   52.59
   2   4  -2 1392.26   52.89
   2   4  -2 1298.17   52.29
   2   4  -2 1260.67   51.59
  -2  -4   2 1352.56   52.49
  -2  -4   2 1296.37   52.39
  -2  -4   2 1256.07   51.89
  -2  -4   2 1239.58   52.29
  -2  -4   2 1340.47   53.09
   1   4  -2   86.29    4.50
   1   4  -2   86.89    4.10
   1   4  -2   94.79    4.70
   1   4  -2   87.59    4.40
   1   4  -2   85.59    4.60
   1   4  -2   91.39    5.20
  -1  -4   2   96.19    4.80
  -1  -4   2   92.69    4.80
  -1  -4   2   98.69    5.60
  -1  -4   2   89.49    4.10
  -1  -4   2   84.29    4.70
  -1  -4   2   89.29    4.60
  -1   4  -2 4148.29  164.88
  -3   4  -2 5694.13  232.68
  -3   4  -2 5439.76  233.18
  -3   4  -2 5979.10  232.98
   3  -4   2 6233.78  232.48
  -4   4  -2 1964.70   81.19
  -4   4  -2 2025.20   79.69
  -4   4  -2 1987.00   80.69
  -4   4  -2 1979.40   81.19
  -4   4  -2 1988.50   80.89
   4  -4   2 2005.50   80.69
   4  -4   2 1963.20   79.79
   4  -4   2 2056.09   80.39
   4  -4   2 2019.30   80.89
   4  -4   2 2019.70   80.79
  -5   4  -2  461.65   19.80
  -5   4  -2  460.75   18.60
  -5   4  -2  460.65   20.10
  -5   4  -2  479.05   20.10
   5  -4   2  459.05   18.60
   5  -4   2  427.96   19.90
   5  -4   2  433.56   19.60
   5  -4   2  458.65   19.90
   5  -4   2  447.66   20.00
  -6   4  -2  389.16   17.80
  -6   4  -2  383.36   17.40
  -6   4  -2  390.96   17.20
   6  -4   2  387.06   16.50
   6  -4   2  370.16   17.50
   6  -4   2  372.46   17.60
   6  -4   2  379.66   17.40
   6  -4   2  389.46   16.10
  -7   4  -2 2002.60   81.19
  -7   4  -2 2036.10   81.99
  -7   4  -2 2108.59   84.69
   7  -4   2 1983.70   80.59
   7  -4   2 2045.90   82.19
   7  -4   2 1953.20   81.39
   7  -4   2 1875.01   81.49
  -8   4  -2 1073.19   44.30
  -8   4  -2 1078.09   46.70
  -8   4  -2 1043.70   43.70
   8  -4   2 1076.99   44.50
   8  -4   2 1034.40   43.00
   8  -4   2 1005.50   44.30
   8  -4   2 1045.90   44.30
  -9   4  -2  863.91   36.90
  -9   4  -2  912.51   38.90
   9  -4   2  911.21   38.10
   9  -4   2  852.01   38.00
   9  -4   2  840.22   38.60
 -10   4  -2  530.25   25.80
 -10   4  -2  493.45   23.20
  10  -4   2  520.15   24.00
  10  -4   2  538.35   24.70
  10  -4   2  505.35   24.60
 -11   4  -2   26.00    6.90
 -11   4  -2   30.60    4.60
  11  -4   2   30.80    5.70
  11  -4   2   23.80    5.60
  11  -4   2   30.10    5.10
  12  -4   2    5.90    5.30
  12  -4   2    9.50    6.40
  12  -4   2   15.20    4.20
  12  -4   2   14.80    6.10
  13  -4   2   44.10    8.20
  13  -4   2   49.10    7.20
  13  -4   2   43.40    7.50
  13  -4   2   41.30    7.30
  14  -4   2  122.39    9.80
  14  -4   2  147.59   14.70
  14  -4   2  139.09   13.40
  14  -4   2  136.99   15.00
  14  -4   2  144.29   13.30
  15  -4   2   63.59   10.20
  15  -4   2   94.89    9.90
  15  -4   2   94.39   11.30
  15  -4   2   61.09    9.80
  15   3  -2   35.30    8.80
  15   3  -2   36.60    7.20
  15   3  -2   29.50    8.30
  14   3  -2   59.49    8.80
  14   3  -2   48.70    7.30
  14   3  -2   46.40    7.80
  14   3  -2   40.60    8.90
  13   3  -2   76.19   10.80
  13   3  -2   79.49   11.30
  13   3  -2  107.09   10.70
  13   3  -2   85.49   12.60
  12   3  -2   35.40    6.30
  12   3  -2   28.60    7.00
  12   3  -2   45.10   11.30
  12   3  -2   31.80    6.20
 -12  -3   2   33.90    7.50
  11   3  -2   -0.10    3.70
  11   3  -2   -4.20    4.40
  11   3  -2   -0.40    4.40
 -11  -3   2    0.10    5.60
 -11  -3   2   -0.80    4.60
  10   3  -2   62.19    7.90
  10   3  -2   66.59    6.80
 -10  -3   2   67.99    8.80
 -10  -3   2   64.59    8.60
   9   3  -2  362.86   16.80
   9   3  -2  371.46   17.90
   9   3  -2  372.26   17.60
  -9  -3   2  377.56   18.30
  -9  -3   2  373.56   17.00
   8   3  -2  958.00   38.20
   8   3  -2  916.71   37.10
   8   3  -2  914.51   38.20
   8   3  -2  899.31   37.40
  -8  -3   2  833.42   39.60
  -8  -3   2  888.91   40.30
  -8  -3   2  920.61   37.70
   7   3  -2  628.84   26.70
   7   3  -2  603.74   26.50
   7   3  -2  624.24   25.60
   7   3  -2  645.04   26.70
   7   3  -2  617.54   25.90
  -7  -3   2  614.94   27.10
  -7  -3   2  611.54   29.10
  -7  -3   2  632.54   26.20
   6   3  -2  245.08   10.80
   6   3  -2  249.97   11.60
   6   3  -2  219.88   12.60
   6   3  -2  234.98   11.70
   6   3  -2  244.18   10.40
   6   3  -2  251.17   11.90
  -6  -3   2  240.08   12.00
  -6  -3   2  249.78   11.10
  -6  -3   2  237.88   14.10
   5   3  -2  366.76   15.80
   5   3  -2  389.86   16.70
   5   3  -2  381.56   16.00
   5   3  -2  381.66   16.70
   5   3  -2  388.16   16.70
  -5  -3   2  382.36   18.90
  -5  -3   2  399.76   17.20
  -5  -3   2  390.66   16.90
   4   3  -2   94.79    6.20
   4   3  -2   88.59    4.50
   4   3  -2   91.59    5.30
   4   3  -2   91.59    5.20
   4   3  -2   87.79    4.10
   4   3  -2   86.69    5.60
  -4  -3   2  103.29    6.10
  -4  -3   2   94.19    5.70
  -4  -3   2   93.69    4.90
  -4  -3   2  100.69    7.70
   3   3  -2 3374.66  135.29
   3   3  -2 3377.56  135.19
   3   3  -2 3522.75  135.59
   3   3  -2 3340.87  135.49
  -3  -3   2 3187.98  135.29
  -3  -3   2 3476.75  136.49
  -3  -3   2 3455.65  135.59
  -3  -3   2 3441.16  135.29
  -3  -3   2 3336.17  135.59
   2   3  -2 2414.36   92.39
   2   3  -2 2344.27   92.69
   2   3  -2 2277.97   91.99
   2   3  -2 2264.27   92.19
   2   3  -2 2307.17   92.29
   2   3  -2 2313.37   92.19
  -2  -3   2 1988.50   92.59
  -2  -3   2 2295.17   92.19
  -2  -3   2 2456.25   92.49
  -2  -3   2 2214.78   92.19
  -2  -3   2 2500.75   93.09
   1   3  -2  708.63   28.90
   1   3  -2  699.93   28.70
   1   3  -2  716.53   28.40
   1   3  -2  706.63   29.10
   1   3  -2  745.03   28.90
   1   3  -2  686.23   28.80
   1   3  -2  693.13   28.90
  -1  -3   2  688.73   28.80
  -1  -3   2  721.83   28.90
  -1  -3   2  735.13   29.40
  -1  -3   2  726.43   29.10
  -1  -3   2  727.43   28.40
  -1  -3   2  682.83   28.80
   0   3  -2  614.84   25.50
   0   3  -2  635.34   25.40
   0   3  -2  631.44   25.30
   0   3  -2  630.14   25.30
   0   3  -2  616.74   25.40
   0   3  -2  594.54   25.30
   0   3  -2  608.94   25.70
   0  -3   2  618.74   25.40
   0  -3   2  667.43   25.40
   0  -3   2  620.14   25.50
   0  -3   2  637.44   25.30
   0  -3   2  614.44   25.40
   0  -3   2  640.84   25.70
  -1   3  -2   65.09    3.70
  -1   3  -2   65.99    3.40
  -1   3  -2   60.79    3.80
  -1   3  -2   68.59    3.50
  -1   3  -2   71.59    4.10
  -1   3  -2   65.69    3.80
  -1   3  -2   63.19    4.00
   1  -3   2   67.19    3.70
   1  -3   2   70.09    4.10
   1  -3   2   65.79    3.90
   1  -3   2   66.39    3.60
   1  -3   2   73.19    3.30
   1  -3   2   64.79    3.10
   1  -3   2   64.19    3.60
  -2   3  -2 1498.15   59.39
  -2   3  -2 1434.56   58.89
  -2   3  -2 1507.35   58.29
  -2   3  -2 1407.96   58.99
   2  -3   2 1486.95   58.79
   2  -3   2 1486.85   58.79
   2  -3   2 1493.75   58.99
   2  -3   2 1455.35   58.79
   2  -3   2 1427.06   59.19
   2  -3   2 1450.65   58.39
   2  -3   2 1433.86   58.29
  -3   3  -2 1220.68   47.80
  -3   3  -2 1162.18   49.50
  -3   3  -2 1158.98   48.60
  -3   3  -2 1202.28   48.40
  -3   3  -2 1196.58   48.60
   3  -3   2 1219.08   48.50
   3  -3   2 1218.18   48.50
   3  -3   2 1210.68   48.60
   3  -3   2 1178.38   47.90
   3  -3   2 1208.18   48.50
   3  -3   2 1202.88   48.10
   3  -3   2 1165.48   48.60
  -4   3  -2 3027.40  122.09
  -4   3  -2 3000.80  121.79
  -4   3  -2 3060.79  122.09
  -4   3  -2 3124.19  121.19
   4  -3   2 3019.60  121.19
   4  -3   2 2976.70  121.19
   4  -3   2 3123.29  121.89
   4  -3   2 3008.90  121.79
   4  -3   2 3023.40  121.79
   4  -3   2 3041.30  121.89
   4  -3   2 3160.38  122.09
   4  -3   2 2919.31  121.59
  -5   3  -2  896.11   36.00
  -5   3  -2  881.31   36.20
  -5   3  -2  856.21   35.80
  -5   3  -2  891.21   35.10
   5  -3   2  897.71   35.10
   5  -3   2  834.02   36.20
   5  -3   2  778.52   35.60
   5  -3   2  871.31   35.80
   5  -3   2  874.01   35.00
   5  -3   2  856.91   35.90
  -6   3  -2  486.15   21.00
  -6   3  -2  477.05   21.60
  -6   3  -2  482.65   20.10
  -6   3  -2  490.45   21.00
   6  -3   2  501.15   21.00
   6  -3   2  453.45   20.80
   6  -3   2  504.05   20.20
   6  -3   2  458.45   20.90
   6  -3   2  470.15   21.10
  -7   3  -2  289.67   13.60
  -7   3  -2  286.87   14.50
  -7   3  -2  267.87   13.10
  -7   3  -2  272.37   12.40
   7  -3   2  287.77   13.70
   7  -3   2  259.97   13.50
   7  -3   2  275.27   12.40
   7  -3   2  281.87   12.50
   7  -3   2  271.67   13.50
  -8   3  -2   74.79    6.20
  -8   3  -2   77.89    9.60
   8  -3   2   71.79    7.30
   8  -3   2   64.49    6.80
   8  -3   2   70.79    7.10
  -9   3  -2   77.29    9.50
   9  -3   2   75.09    7.70
   9  -3   2   76.99    7.70
 -10   3  -2  151.28    9.70
 -10   3  -2  159.08   13.10
  10  -3   2  148.29   10.90
  10  -3   2  144.79   10.70
  10  -3   2  152.48   10.40
 -11   3  -2  152.18    9.80
  11  -3   2  147.09   11.60
  11  -3   2  153.18   11.00
  12  -3   2  148.89   13.20
  12  -3   2  182.68   13.10
  12  -3   2  172.58   12.20
  13  -3   2   53.19    8.30
  13  -3   2   50.89    7.50
  13  -3   2   61.29    8.60
  13  -3   2   56.79    7.70
  13  -3   2   51.39    8.40
  14  -3   2   16.60    6.50
  14  -3   2   16.60    7.30
  14  -3   2   17.10    6.90
  14  -3   2   20.60    6.60
  14  -3   2   23.70    7.40
  15  -3   2    5.90   14.20
  15  -3   2    9.00    6.70
  15  -3   2   10.30    5.30
  15  -3   2   11.60    6.30
  15  -3   2    6.50   11.20
  15  -3   2    2.00    6.40
  15   2  -2   20.20    8.30
  15   2  -2   28.10    6.50
  15   2  -2   16.20    6.50
  14   2  -2    0.00    5.30
  14   2  -2    1.90    5.80
  14   2  -2    0.60    6.60
  14   2  -2    2.60    5.30
  14   2  -2    4.40    4.70
  13   2  -2   11.60    5.50
  13   2  -2   12.40    5.20
  13   2  -2   12.80    6.70
  13   2  -2   16.00    6.10
  12   2  -2   72.69    8.50
  12   2  -2   54.59    7.40
  12   2  -2   65.89    7.10
 -12  -2   2   52.59    8.30
  11   2  -2  227.98   14.00
  11   2  -2  210.58   13.40
  11   2  -2  202.08   12.40
  11   2  -2  196.98   12.00
 -11  -2   2  211.28   14.80
  10   2  -2  366.96   17.70
  10   2  -2  374.56   17.20
 -10  -2   2  368.06   17.60
 -10  -2   2  362.86   19.90
 -10  -2   2  358.26   18.50
   9   2  -2  459.85   22.80
   9   2  -2  427.16   19.20
   9   2  -2  417.26   20.20
  -9  -2   2  426.16   19.60
  -9  -2   2  435.76   20.50
   8   2  -2  144.79    9.20
   8   2  -2  140.49    8.50
   8   2  -2  133.29    9.00
  -8  -2   2  140.09    9.70
  -8  -2   2  133.09   11.40
  -8  -2   2  137.39    8.30
   7   2  -2   35.50    4.20
   7   2  -2   38.80    4.90
   7   2  -2   40.10    3.60
  -7  -2   2   38.10    4.70
  -7  -2   2   31.80    4.20
  -7  -2   2   30.70    5.70
   6   2  -2  125.79    7.10
   6   2  -2  134.39    6.20
   6   2  -2  121.09    7.10
   6   2  -2  125.39    7.50
   6   2  -2  130.39    7.10
  -6  -2   2  129.59    7.80
  -6  -2   2  132.99    7.00
  -6  -2   2  118.99    9.70
   5   2  -2  839.72   33.70
   5   2  -2  869.31   34.00
   5   2  -2  837.42   33.80
   5   2  -2  767.82   34.00
   5   2  -2  809.32   33.20
  -5  -2   2  764.72   35.30
  -5  -2   2  826.12   33.70
  -5  -2   2  853.31   34.20
   4   2  -2 1611.14   63.69
   4   2  -2 1571.14   64.79
   4   2  -2 1676.83   64.09
   4   2  -2 1559.74   63.89
   4   2  -2 1519.75   63.19
   4   2  -2 1629.24   63.79
   4   2  -2 1584.44   63.89
  -4  -2   2 1585.74   63.79
  -4  -2   2 1491.05   65.09
  -4  -2   2 1613.04   64.09
   3   2  -2 3110.09  122.29
   3   2  -2 3074.19  121.89
   3   2  -2 2995.60  122.19
   3   2  -2 3103.59  121.59
   3   2  -2 3095.69  122.89
   3   2  -2 3228.18  122.29
  -3  -2   2 2966.80  123.19
  -3  -2   2 2874.31  122.19
  -3  -2   2 3025.80  122.09
  -3  -2   2 3212.08  122.29
  -3  -2   2 2961.20  122.09
   2   2  -2 4587.14  182.98
   1   2  -2  212.68    9.10
   1   2  -2  213.88    9.10
   1   2  -2  215.68    9.40
   1   2  -2  237.78    9.60
   1   2  -2  223.88    9.20
   1   2  -2  218.88    8.90
  -1  -2   2  210.38    8.90
  -1  -2   2  233.38    9.20
  -1  -2   2  200.28    9.90
  -1  -2   2  208.58    8.70
  -1  -2   2  190.88    9.00
  -1   2  -2   51.39    3.20
  -1   2  -2   58.99    3.30
  -1   2  -2   53.39    3.90
  -1   2  -2   66.89    2.90
   1  -2   2   55.79    3.20
   1  -2   2   62.19    2.60
   1  -2   2   56.59    3.00
   1  -2   2   56.29    3.30
   1  -2   2   55.69    3.30
  -2   2  -2 2376.76   93.49
  -2   2  -2 2130.79   94.19
  -2   2  -2 2346.87   93.89
  -2   2  -2 2314.07   93.79
   2  -2   2 2439.76   93.29
   2  -2   2 2409.76   93.89
   2  -2   2 2352.36   93.89
   2  -2   2 2391.96   93.69
   2  -2   2 2457.45   93.79
   2  -2   2 2358.56   93.59
   2  -2   2 2228.58   94.09
  -3   2  -2 2285.67   90.89
  -3   2  -2 2298.67   90.69
  -3   2  -2 2224.08   90.79
  -3   2  -2 2286.87   90.29
   3  -2   2 2125.39   90.29
   3  -2   2 2336.37   90.79
   3  -2   2 2211.88   90.59
   3  -2   2 2261.07   90.29
   3  -2   2 2288.57   90.19
   3  -2   2 2290.37   91.09
   3  -2   2 2304.27   90.79
   3  -2   2 2252.47   90.79
  -4   2  -2 4471.55  175.58
  -4   2  -2 4379.16  176.28
  -4   2  -2 4482.35  176.28
   4  -2   2 4371.76  175.38
   4  -2   2 4493.85  175.58
   4  -2   2 4324.17  176.08
   4  -2   2 4545.95  176.08
   4  -2   2 4530.85  176.08
   4  -2   2 4476.85  177.08
   4  -2   2 4335.07  175.68
   4  -2   2 4317.07  175.98
   4  -2   2 4187.88  175.88
  -5   2  -2 3517.25  140.29
  -5   2  -2 3560.04  139.39
  -5   2  -2 3479.95  139.99
   5  -2   2 3396.86  139.69
   5  -2   2 3503.95  139.89
   5  -2   2 3523.65  139.39
   5  -2   2 3522.05  139.19
   5  -2   2 3385.26  140.19
   5  -2   2 3535.65  140.19
  -6   2  -2  206.68   10.10
  -6   2  -2  192.48   11.10
  -6   2  -2  198.78    9.40
   6  -2   2  194.78   10.00
   6  -2   2  198.48   10.70
   6  -2   2  205.58    9.40
   6  -2   2  197.98   10.10
  -7   2  -2   34.70    4.90
  -7   2  -2   38.10    4.10
  -7   2  -2   35.50    5.20
   7  -2   2   42.20    3.70
   7  -2   2   32.00    5.20
   7  -2   2   38.20    5.20
  -8   2  -2  342.47   15.20
  -8   2  -2  356.76   22.40
  -8   2  -2  320.57   15.50
   8  -2   2  331.07   15.90
   8  -2   2  320.67   15.80
  -9   2  -2  679.43   29.00
  -9   2  -2  693.63   31.40
  -9   2  -2  668.93   29.30
   9  -2   2  675.13   29.60
   9  -2   2  673.03   29.70
 -10   2  -2  340.57   16.80
  10  -2   2  337.77   17.50
  10  -2   2  358.46   17.40
  11  -2   2  135.99   11.20
  11  -2   2  134.89   10.70
  11  -2   2  135.39   10.20
  11  -2   2  134.79   10.90
  12  -2   2   42.70    6.40
  12  -2   2   44.80    6.30
  12  -2   2   52.09    7.30
  12  -2   2   48.30    7.40
  13  -2   2    5.70    5.10
  13  -2   2   -3.60    5.60
  13  -2   2    1.00    5.80
  13  -2   2    0.60    5.10
  14  -2   2   67.79   15.60
  14  -2   2   49.99    7.10
  14  -2   2   48.40    7.30
  14  -2   2   53.69    7.60
  14  -2   2   48.00   12.00
  14  -2   2   48.70    8.80
  15  -2   2   49.70    7.40
  15  -2   2   53.49    8.30
  15  -2   2   61.89   13.60
  15  -2   2   73.29   10.30
  15  -2   2   49.90    7.40
  15  -2   2   41.00    9.10
  15   1  -2   30.80    7.90
  15   1  -2   37.80    6.40
  15   1  -2   35.40   11.70
  15   1  -2   42.30    7.10
  15   1  -2   27.30    6.60
  14   1  -2  124.59   11.70
  14   1  -2  113.69   11.60
  14   1  -2  134.49   15.20
  14   1  -2  126.19   15.80
  14   1  -2  110.99   13.20
  13   1  -2  206.88   14.80
  13   1  -2  202.98   15.10
  13   1  -2  214.28   15.10
  13   1  -2  190.28   13.60
  12   1  -2  158.88   12.80
  12   1  -2  168.18   11.30
  12   1  -2  165.98   11.40
  12   1  -2  156.48   12.70
  11   1  -2   56.49    7.30
  11   1  -2   56.49    7.10
  11   1  -2   60.39    7.20
 -11  -1   2   63.89    8.20
  10   1  -2   -5.60    3.80
  10   1  -2   -8.20    4.00
  10   1  -2   -4.00    3.20
 -10  -1   2    2.20    4.00
 -10  -1   2   -0.90    4.80
   9   1  -2  354.16   16.90
   9   1  -2  326.47   17.00
  -9  -1   2  342.77   16.30
   8   1  -2 2155.08   87.59
   8   1  -2 2169.28   88.29
  -8  -1   2 2191.88   87.99
  -8  -1   2 2112.19   89.39
  -8  -1   2 2212.68   89.69
   7   1  -2 1975.40   79.09
   7   1  -2 1928.91   79.19
   7   1  -2 1958.50   79.69
   7   1  -2 1872.31   78.79
  -7  -1   2 2040.40   81.09
  -7  -1   2 1980.00   79.49
  -7  -1   2 1940.81   78.99
  -7  -1   2 1984.80   79.79
   6   1  -2 2630.24  105.09
   6   1  -2 2522.85  104.69
   6   1  -2 2556.44  105.19
   6   1  -2 2579.34  105.09
   6   1  -2 2619.84  104.59
  -6  -1   2 2660.13  105.19
  -6  -1   2 2627.74  104.49
  -6  -1   2 2667.53  106.39
  -6  -1   2 2622.84  104.99
   5   1  -2 1869.71   70.09
   5   1  -2 1699.83   68.69
   5   1  -2 1722.03   69.69
   5   1  -2 1750.12   68.89
   5   1  -2 1677.93   68.99
   5   1  -2 1681.03   69.19
   5   1  -2 1734.33   69.09
   5   1  -2 1546.85   70.49
  -5  -1   2 1747.13   69.39
  -5  -1   2 1722.73   68.79
  -5  -1   2 1727.33   69.19
  -5  -1   2 1688.63   70.49
   4   1  -2    6.20    1.50
   4   1  -2    7.30    1.60
   4   1  -2   10.20    2.90
   4   1  -2    9.00    1.60
   4   1  -2    7.30    1.10
   4   1  -2    3.70    1.70
   4   1  -2    6.30    1.60
   4   1  -2    7.60    1.60
  -4  -1   2    6.80    2.70
  -4  -1   2    7.10    1.20
  -4  -1   2    8.10    2.00
  -4  -1   2    6.10    1.60
   3   1  -2  764.92   33.60
   3   1  -2  852.01   33.10
   3   1  -2  805.92   33.60
   3   1  -2  815.52   33.30
   3   1  -2  826.42   33.20
   3   1  -2  858.91   33.30
   3   1  -2  837.62   33.60
  -3  -1   2  834.42   33.10
  -3  -1   2  840.12   33.60
  -3  -1   2  822.52   35.30
  -3  -1   2  809.92   33.30
   2   1  -2 2613.34  100.69
   2   1  -2 2455.95  100.49
   2   1  -2 2437.66  100.09
  -2  -1   2 2565.24  100.69
   0   1  -2   -0.30    0.30
   1  -1   2 1539.25   62.79
   1  -1   2 1587.54   62.69
  -2   1  -2 1822.02   72.69
  -2   1  -2 1815.02   72.99
  -2   1  -2 1817.62   72.69
  -2   1  -2 1698.53   72.79
  -2   1  -2 1851.51   73.19
  -2   1  -2 1777.12   72.39
   2  -1   2 1834.02   72.89
   2  -1   2 1844.32   72.69
   2  -1   2 1814.42   72.99
   2  -1   2 1898.51   73.19
   2  -1   2 1863.21   72.79
   2  -1   2 1797.02   72.59
  -3   1  -2  714.73   29.60
  -3   1  -2  705.93   28.70
  -3   1  -2  719.73   29.00
   3  -1   2  724.83   29.40
   3  -1   2  724.33   28.70
   3  -1   2  717.63   29.20
   3  -1   2  711.03   29.00
   3  -1   2  713.03   29.20
   3  -1   2  699.23   29.50
   3  -1   2  696.63   28.90
  -4   1  -2 1946.81   77.99
  -4   1  -2 1895.81   77.29
  -4   1  -2 1943.41   77.99
  -4   1  -2 1936.01   78.19
   4  -1   2 1939.91   77.89
   4  -1   2 1860.41   77.49
   4  -1   2 1951.20   77.49
   4  -1   2 1916.01   78.09
   4  -1   2 1912.21   77.69
   4  -1   2 1926.41   77.19
   4  -1   2 1966.70   77.79
   4  -1   2 1988.10   77.89
   4  -1   2 1948.01   77.99
  -5   1  -2 3360.86  129.29
  -5   1  -2 3157.58  129.49
  -5   1  -2 3230.18  130.09
   5  -1   2 3165.88  129.19
   5  -1   2 3306.27  129.79
   5  -1   2 3221.18  129.19
   5  -1   2 3312.87  129.49
   5  -1   2 3171.78  129.69
   5  -1   2 3167.68  129.29
   5  -1   2 3211.98  128.89
  -6   1  -2 4015.40  162.48
  -6   1  -2 4127.79  162.08
  -6   1  -2 4166.28  163.28
  -6   1  -2 4144.69  162.28
   6  -1   2 3872.71  162.78
   6  -1   2 4135.99  161.78
   6  -1   2 3993.50  162.28
   6  -1   2 3986.30  162.18
  -7   1  -2 2527.05  103.19
  -7   1  -2 2578.94  103.39
  -7   1  -2 2651.14  104.59
   7  -1   2 2525.15  103.19
   7  -1   2 2524.85  103.19
  -8   1  -2  559.94   24.00
  -8   1  -2  540.75   24.20
   8  -1   2  564.84   24.20
   8  -1   2  543.45   24.10
  -9   1  -2    6.90    3.30
  -9   1  -2    9.60    4.60
   9  -1   2    8.90    3.80
   9  -1   2    4.30    3.70
   9  -1   2    2.10    5.70
 -10   1  -2  273.67   14.00
  10  -1   2  276.97   14.40
  10  -1   2  275.77   15.00
  11  -1   2  235.68   13.90
  11  -1   2  251.27   14.90
  11  -1   2  253.97   13.90
  12  -1   2  281.17   16.20
  12  -1   2  295.97   16.10
  12  -1   2  301.97   17.60
  13  -1   2  118.99   12.90
  13  -1   2   89.99   12.80
  13  -1   2  106.79   10.30
  13  -1   2  130.19   13.30
  13  -1   2  106.79   11.10
  14  -1   2   51.29    8.30
  14  -1   2   54.09    8.60
  14  -1   2   56.89    7.60
  14  -1   2   46.00   11.40
  15  -1   2   17.30    6.10
  15  -1   2    8.40    7.60
  15  -1   2   18.60   10.70
  15  -1   2   20.60    6.50
  15  -1   2   12.60    6.00
  15   0  -2   30.80    6.70
  15   0  -2   34.00    7.40
  15   0  -2   22.20    6.50
  15   0  -2   31.20    8.10
  15   0  -2   39.20   10.00
  15   0  -2   31.10    6.20
  14   0  -2    3.60    7.70
  14   0  -2    6.70    5.70
  14   0  -2   10.70    6.10
  14   0  -2    4.00    6.50
  14   0  -2   -2.60    4.80
  13   0  -2    0.50    4.60
  13   0  -2    0.10    4.20
  13   0  -2    5.80    6.80
  13   0  -2   -1.10    5.30
  13   0  -2   -2.30    5.60
  12   0  -2   57.69    7.50
  12   0  -2   54.49    7.40
  12   0  -2   53.59    7.60
  11   0  -2  281.27   15.30
  11   0  -2  250.47   17.10
  11   0  -2  273.87   14.00
  10   0  -2  317.97   17.30
  10   0  -2  335.87   15.90
  10   0  -2  346.07   16.80
 -10   0   2  327.87   16.50
   9   0  -2  260.07   12.60
   9   0  -2  263.27   13.60
  -9   0   2  252.17   12.80
  -9   0   2  259.47   17.70
  -9   0   2  277.97   17.80
   8   0  -2  221.88   11.50
   8   0  -2  207.08   10.60
  -8   0   2  216.68   10.80
  -8   0   2  219.78   11.50
  -8   0   2  218.88   13.40
   7   0  -2   12.10    2.60
   7   0  -2   11.20    3.20
   7   0  -2   12.30    2.60
  -7   0   2   12.00    2.70
  -7   0   2   11.70    4.70
   6   0  -2 2171.28   87.49
   6   0  -2 2198.78   87.89
   6   0  -2 2133.89   87.29
   6   0  -2 2071.69   87.29
   6   0  -2 2157.38   87.79
  -6   0   2 2266.77   89.19
  -6   0   2 2218.68   87.49
  -6   0   2 2200.78   87.99
   5   0  -2  916.41   37.90
   5   0  -2  971.40   38.70
   5   0  -2  931.81   37.60
   5   0  -2  902.71   37.50
   5   0  -2  940.31   37.90
   5   0  -2  899.11   37.50
   5   0  -2  886.11   38.00
   5   0  -2  904.31   37.50
   5   0  -2  960.50   40.40
  -5   0   2  915.01   38.00
  -5   0   2  929.41   39.10
  -5   0   2  940.51   37.70
   4   0  -2 1430.36   58.29
   4   0  -2 1424.66   58.69
   4   0  -2 1460.15   57.89
   4   0  -2 1449.46   59.29
   4   0  -2 1451.05   57.89
   4   0  -2 1431.06   57.79
   4   0  -2 1438.26   57.79
   4   0  -2 1443.96   58.19
  -4   0   2 1434.16   58.29
  -4   0   2 1497.55   57.99
  -4   0   2 1453.85   59.19
  -4   0   2 1387.46   57.99
   3   0  -2 1168.78   49.90
   3   0  -2 1253.57   49.60
   3   0  -2 1235.88   49.40
   3   0  -2 1245.58   49.80
   3   0  -2 1249.57   49.40
  -3   0   2 1256.57   49.60
  -3   0   2 1181.28   49.50
  -3   0   2 1203.28   49.99
  -3   0   2 1334.07   51.89
   2   0  -2  557.14   21.20
   2   0  -2  546.65   21.40
   2   0  -2  536.65   21.70
   2   0  -2  533.35   21.90
   2   0  -2  538.65   21.50
   2   0  -2  532.85   22.40
   2   0  -2  549.85   21.90
  -2   0   2  513.95   21.40
  -2   0   2  539.05   21.90
  -2   0   2  520.35   22.40
  -2   0   2  466.05   21.60
  -2   0   2  536.05   21.50
   1   0  -2 1019.00   43.00
   1   0  -2 1113.99   43.20
   0   0  -2  512.75   20.90
   0   0   2  514.05   21.00
  -2   0  -2 2719.93  108.89
  -2   0  -2 2671.53  109.09
   2   0   2 2704.63  108.79
   2   0   2 2910.51  108.89
   2   0   2 2751.42  109.19
   2   0   2 2794.52  109.39
   2   0   2 2785.82  109.09
   2   0   2 2553.34  109.49
  -3   0  -2  871.31   34.70
  -3   0  -2  830.12   34.10
  -3   0  -2  851.31   35.10
  -3   0  -2  845.82   34.90
   3   0   2  835.82   34.30
   3   0   2  884.11   34.50
   3   0   2  797.02   34.90
   3   0   2  794.72   34.60
   3   0   2  880.31   34.30
   3   0   2  877.81   34.10
  -4   0  -2  508.65   20.50
  -4   0  -2  474.65   20.20
  -4   0  -2  476.95   19.90
   4   0   2  475.85   20.20
   4   0   2  496.05   19.80
   4   0   2  496.05   20.10
   4   0   2  476.55   20.30
   4   0   2  468.55   20.80
   4   0   2  461.65   20.30
   4   0   2  482.15   20.40
  -5   0  -2   96.89    5.30
  -5   0  -2   91.89    5.70
  -5   0  -2   93.89    5.60
   5   0   2   95.49    5.40
   5   0   2   96.79    5.50
   5   0   2   92.49    5.30
   5   0   2   95.99    5.00
   5   0   2   92.39    6.00
   5   0   2   91.89    5.80
  -6   0  -2    7.50    2.60
  -6   0  -2   13.30    2.60
  -6   0  -2   12.00    2.90
   6   0   2   14.10    2.40
   6   0   2   13.90    2.40
   6   0   2   12.00    2.30
   6   0   2    9.00    2.60
  -7   0  -2   40.70    5.00
  -7   0  -2   35.20    5.00
  -7   0  -2   47.50    5.40
   7   0   2   38.50    5.70
   7   0   2   33.50    4.80
   7   0   2   49.20    6.00
  -8   0  -2  110.69    7.60
  -8   0  -2  111.19    7.60
   8   0   2   99.29    7.10
   8   0   2  107.49    8.10
  -9   0  -2  461.65   20.50
   9   0   2  428.66   19.90
 -10   0  -2  356.66   17.40
  10   0   2  353.66   17.50
  10   0   2  360.46   17.40
  10   0   2  368.16   18.30
  11   0   2  101.19   10.40
  11   0   2   92.79   10.20
  11   0   2  100.39    8.50
  11   0   2   90.99   10.60
  12   0   2   14.30    4.50
  12   0   2   13.90    5.70
  12   0   2   11.10    5.10
  12   0   2   -1.40    7.70
  13   0   2    2.70    4.90
  13   0   2    6.70    4.70
  13   0   2    3.60    6.00
  13   0   2   -3.10    8.20
  14   0   2   17.40    5.30
  14   0   2   16.80    5.50
  14   0   2   21.30    6.80
  14   0   2   22.40    7.60
  14   0   2   13.00    6.20
  14   0   2   10.80    9.70
  15   0   2   19.90    7.80
  15   0   2   31.80    7.50
  15   0   2   46.80   16.30
  15   0   2   26.60    6.10
  15   0   2   15.00   12.80
  15   0   2   31.20    7.00
  15  -1  -2   35.10    6.80
  15  -1  -2   26.00    6.90
  15  -1  -2   13.90    5.80
  15  -1  -2   13.00    4.90
  15  -1  -2   11.90    7.20
  15  -1  -2   10.70    6.30
  15  -1  -2   22.80    9.70
  14  -1  -2   67.49    9.10
  14  -1  -2   68.79   10.20
  14  -1  -2   62.59    9.90
  14  -1  -2   58.39    7.70
  14  -1  -2   73.69   11.20
  14  -1  -2   62.09    7.90
  13  -1  -2  112.99   10.50
  13  -1  -2   98.99   14.30
  13  -1  -2   86.69   12.50
  13  -1  -2   96.79    9.20
  12  -1  -2  182.28   14.30
  12  -1  -2  167.38   11.80
  12  -1  -2  155.88   13.20
  12  -1  -2  154.58   10.30
  11  -1  -2  210.28   11.60
  11  -1  -2  223.38   14.70
  11  -1  -2  201.48   12.60
  10  -1  -2  149.49    8.70
  10  -1  -2  140.19   11.30
  10  -1  -2  143.99    9.80
 -10   1   2  148.09   10.10
   9  -1  -2   14.50    3.10
   9  -1  -2    9.50    5.20
   9  -1  -2   11.30    3.80
  -9   1   2   15.10    3.50
   8  -1  -2  147.09    7.80
   8  -1  -2  148.39    8.70
  -8   1   2  154.18    8.70
  -8   1   2  145.69    9.20
   7  -1  -2  584.64   24.00
   7  -1  -2  570.24   24.30
   7  -1  -2  540.15   24.00
   7  -1  -2  586.84   24.60
  -7   1   2  604.94   26.30
  -7   1   2  558.44   25.10
  -7   1   2  576.04   24.50
  -7   1   2  572.04   25.00
   6  -1  -2 4082.19  161.68
   6  -1  -2 3989.40  161.38
   6  -1  -2 4483.95  162.28
   6  -1  -2 4013.50  160.98
  -6   1   2 4039.00  161.48
  -6   1   2 4059.39  162.68
  -6   1   2 3668.43  161.58
  -6   1   2 3964.70  161.78
   5  -1  -2 3640.64  142.89
   5  -1  -2 3491.05  143.09
   5  -1  -2 3742.33  143.29
   5  -1  -2 3551.64  142.99
   5  -1  -2 3552.34  142.79
   5  -1  -2 3568.94  143.29
  -5   1   2 3497.35  143.59
  -5   1   2 3627.64  143.29
  -5   1   2 3692.53  144.49
  -5   1   2 3486.45  143.39
   4  -1  -2 2412.96   96.39
   4  -1  -2 2487.25   97.29
   4  -1  -2 2415.36   96.59
   4  -1  -2 2404.16   96.39
   4  -1  -2 2377.76   96.29
   4  -1  -2 2400.16   97.69
   4  -1  -2 2356.46   96.99
   4  -1  -2 2462.85   96.69
   4  -1  -2 2324.77   96.99
  -4   1   2 2464.55   96.79
  -4   1   2 2409.16   96.69
  -4   1   2 2377.16   97.09
  -4   1   2 2516.85   97.79
   3  -1  -2 1702.13   67.59
   3  -1  -2 1699.13   67.59
   3  -1  -2 1703.93   67.19
   3  -1  -2 1703.43   67.29
   3  -1  -2 1632.04   68.09
   3  -1  -2 1707.03   67.19
  -3   1   2 1601.24   67.59
  -3   1   2 1733.13   67.69
  -3   1   2 1690.73   67.39
  -3   1   2 1660.83   67.89
  -3   1   2 1724.03   68.49
   2  -1  -2   58.49    2.80
   2  -1  -2   62.99    4.10
   2  -1  -2   56.69    3.40
   2  -1  -2   58.79    3.20
  -2   1   2   51.89    3.30
  -2   1   2   60.79    4.50
  -2   1   2   61.89    3.50
  -2   1   2   57.79    2.90
   1  -1  -2 1740.63   68.39
   1  -1  -2 1482.55   68.19
   1  -1  -2 1673.73   67.99
   1  -1  -2 1826.42   67.99
   1  -1  -2 1697.93   68.79
   1  -1  -2 1682.23   68.69
   1  -1  -2 1812.92   68.49
  -1   1   2 1522.15   68.49
  -1   1   2 1929.41   68.59
   0  -1  -2 1868.21   80.39
   0  -1  -2 2159.38   80.79
  -1  -1  -2 3396.76  145.49
   1   1   2 3888.31  145.29
  -3  -1  -2 1558.24   64.19
  -3  -1  -2 1687.03   64.59
  -3  -1  -2 1583.24   64.49
  -3  -1  -2 1469.65   64.39
  -3  -1  -2 1618.14   63.99
   3   1   2 1638.74   64.59
   3   1   2 1614.24   64.09
   3   1   2 1629.44   63.99
   3   1   2 1639.84   63.99
   3   1   2 1592.54   65.89
   3   1   2 1574.64   64.49
  -4  -1  -2  327.37   14.50
  -4  -1  -2  319.17   14.60
  -4  -1  -2  333.77   14.20
  -4  -1  -2  330.87   14.00
   4   1   2  328.67   14.00
   4   1   2  335.47   14.40
   4   1   2  344.67   14.10
   4   1   2  327.97   14.10
   4   1   2  345.97   14.00
   4   1   2  322.97   14.50
  -5  -1  -2  251.67   11.40
  -5  -1  -2  257.77   11.80
  -5  -1  -2  259.17   11.80
  -5  -1  -2  257.87   11.30
   5   1   2  247.78   11.20
   5   1   2  240.98   11.40
   5   1   2  263.87   11.20
   5   1   2  254.37   11.50
   5   1   2  259.17   11.20
   5   1   2  241.98   11.80
  -6  -1  -2  763.52   31.70
  -6  -1  -2  759.12   32.20
  -6  -1  -2  796.12   32.30
  -6  -1  -2  752.32   31.90
   6   1   2  753.82   31.50
   6   1   2  776.32   31.70
   6   1   2  757.42   32.00
   6   1   2  762.42   32.10
  -7  -1  -2 1635.44   65.89
  -7  -1  -2 1649.93   66.19
  -7  -1  -2 1601.74   66.19
   7   1   2 1558.14   67.49
   7   1   2 1658.73   65.79
   7   1   2 1592.74   65.39
   7   1   2 1612.04   66.09
   7   1   2 1622.84   66.09
  -8  -1  -2  595.84   26.90
  -8  -1  -2  581.34   25.30
   8   1   2  574.34   27.60
   8   1   2  574.54   25.50
   8   1   2  567.04   24.70
  -9  -1  -2  215.88   12.50
  -9  -1  -2  248.28   12.80
   9   1   2  239.78   13.00
   9   1   2  221.68   15.10
   9   1   2  220.78   11.50
 -10  -1  -2   50.69    7.50
 -10  -1  -2   47.60    7.20
  10   1   2   46.70    6.10
  10   1   2   49.10    6.00
  10   1   2   51.89    8.20
 -11  -1  -2   75.79    9.20
 -11  -1  -2   77.79    8.10
  11   1   2   80.39    9.70
  11   1   2   50.99    9.10
  12   1   2  245.38   13.80
  12   1   2  263.07   30.40
  12   1   2  254.27   16.10
  12   1   2  239.48   14.30
  13   1   2   74.89    8.70
  13   1   2   65.49   11.10
  13   1   2   62.39    8.30
  13   1   2   73.79    9.30
  14   1   2   88.09   12.70
  14   1   2   85.79    9.40
  14   1   2   74.29   12.00
  14   1   2   89.59    9.60
  14   1   2   89.29   13.50
  15   1   2   23.60    7.40
  15   1   2   22.20    8.10
  15   1   2   30.90   11.10
  15  -2  -2   67.69   11.70
  15  -2  -2   64.99   11.30
  15  -2  -2   58.69    8.60
  15  -2  -2   55.39    7.80
  14  -2  -2   37.40    7.90
  14  -2  -2   35.10    6.60
  14  -2  -2   28.60    8.40
  14  -2  -2   39.80    9.60
  14  -2  -2   34.40    5.50
  13  -2  -2    7.60    5.80
  13  -2  -2    2.20    7.50
  13  -2  -2   12.50    5.20
  13  -2  -2    8.40    7.00
  13  -2  -2   12.70    4.10
  12  -2  -2   28.50    4.40
  12  -2  -2   28.60    5.30
  12  -2  -2   20.90    7.10
  12  -2  -2   42.50    8.00
  11  -2  -2  233.78   13.00
  11  -2  -2  244.78   15.80
  11  -2  -2  241.98   13.00
 -11   2   2  224.78   13.20
  10  -2  -2  633.14   28.10
  10  -2  -2  645.14   27.20
  10  -2  -2  663.83   29.80
 -10   2   2  617.24   28.70
 -10   2   2  633.54   28.30
   9  -2  -2 1236.68   52.79
   9  -2  -2 1239.98   50.59
   9  -2  -2 1248.28   51.19
  -9   2   2 1258.47   52.09
  -9   2   2 1204.48   52.19
  -9   2   2 1247.68   51.69
   8  -2  -2 1081.19   43.60
   8  -2  -2 1087.09   44.20
   8  -2  -2 1066.79   45.50
  -8   2   2 1011.40   44.90
  -8   2   2 1083.39   44.60
  -8   2   2 1087.69   46.40
   7  -2  -2  174.48   10.80
   7  -2  -2  178.68    8.40
   7  -2  -2  182.88    9.00
   7  -2  -2  174.78    9.30
   7  -2  -2  183.38    9.10
  -7   2   2  181.18   10.00
  -7   2   2  180.38   10.10
  -7   2   2  183.48    9.60
   6  -2  -2  242.58   12.60
   6  -2  -2  249.18   11.00
   6  -2  -2  260.87   11.20
   6  -2  -2  241.18   11.10
   6  -2  -2  235.28   10.80
  -6   2   2  246.88   11.60
  -6   2   2  244.28   11.80
  -6   2   2  233.08   12.00
   5  -2  -2 1152.68   46.90
   5  -2  -2 1127.19   45.70
   5  -2  -2 1119.29   45.40
   5  -2  -2 1130.99   45.70
   5  -2  -2 1127.39   45.90
  -5   2   2 1135.59   46.60
  -5   2   2 1135.29   46.20
  -5   2   2 1126.79   46.10
   4  -2  -2 7973.70  319.87
   4  -2  -2 8061.59  318.47
   1  -2  -2 3338.37  140.39
  -1   2   2 3587.24  140.59
  -1   2   2 3692.13  139.49
  -1   2   2 3424.56  140.59
   0  -2  -2    5.30    1.50
   0  -2  -2   12.00    1.70
   0  -2  -2    4.00    1.40
   0  -2  -2   10.20    1.40
   0  -2  -2    9.00    1.60
   0  -2  -2    7.80    2.20
   0  -2  -2    8.70    1.80
   0   2   2    9.10    1.80
   0   2   2    6.60    1.90
   0   2   2    6.60    1.30
   0   2   2    4.30    1.60
   0   2   2    6.30    1.20
  -1  -2  -2 3153.58  128.29
  -1  -2  -2 3125.59  127.69
  -1  -2  -2 3180.18  127.59
   1   2   2 3254.17  127.09
   1   2   2 2993.20  127.89
   1   2   2 3148.28  127.39
   1   2   2 3265.87  127.39
   1   2   2 3227.88  127.79
   1   2   2 3192.28  127.49
   1   2   2 3408.36  127.29
  -2  -2  -2 5480.95  205.98
  -2  -2  -2 4824.52  206.68
  -2  -2  -2 5249.67  206.68
   2   2   2 5242.18  206.08
   2   2   2 5087.79  205.98
  -3  -2  -2 5853.71  233.38
  -3  -2  -2 5803.72  233.78
   3   2   2 5935.11  233.58
   3   2   2 5939.01  233.68
   3   2   2 5846.11  233.98
   3   2   2 5787.02  232.98
   3   2   2 5679.43  234.08
   3   2   2 5686.43  232.88
   3   2   2 6229.08  233.38
  -4  -2  -2 4460.35  176.38
  -4  -2  -2 4050.09  176.38
  -4  -2  -2 4545.15  176.18
  -4  -2  -2 4515.45  176.58
  -4  -2  -2 4495.05  176.58
   4   2   2 4255.67  177.18
   4   2   2 4405.06  176.18
   4   2   2 4365.96  175.78
   4   2   2 4570.64  175.68
   4   2   2 4473.55  175.88
   4   2   2 4450.45  176.68
  -5  -2  -2 1287.37   52.49
  -5  -2  -2 1280.97   52.89
  -5  -2  -2 1277.87   52.69
  -5  -2  -2 1330.97   52.99
   5   2   2 1301.57   51.99
   5   2   2 1310.27   52.09
   5   2   2 1266.27   52.89
   5   2   2 1317.37   52.29
   5   2   2 1263.47   53.79
  -6  -2  -2   40.20    5.10
  -6  -2  -2   32.60    4.50
  -6  -2  -2   47.00    5.00
  -6  -2  -2   41.40    4.40
   6   2   2   39.50    3.40
   6   2   2   35.80    3.40
   6   2   2   39.00    4.00
   6   2   2   32.90    5.60
   6   2   2   35.30    4.10
  -7  -2  -2   42.70    4.80
  -7  -2  -2   48.70    5.70
  -7  -2  -2   45.60    4.80
   7   2   2   42.50    4.70
   7   2   2   38.40    6.20
   7   2   2   45.70    4.00
   7   2   2   39.60    4.70
   7   2   2   44.00    4.10
  -8  -2  -2  368.36   16.70
  -8  -2  -2  350.36   17.20
  -8  -2  -2  368.16   17.70
   8   2   2  347.67   16.00
   8   2   2  349.27   21.00
   8   2   2  387.76   17.60
   8   2   2  376.56   18.00
  -9  -2  -2  610.24   28.40
  -9  -2  -2  666.43   29.90
   9   2   2  621.84   30.20
   9   2   2  665.73   28.70
   9   2   2  628.44   27.00
 -10  -2  -2  336.27   17.70
 -10  -2  -2  335.97   17.60
  10   2   2  370.06   18.00
  10   2   2  349.47   20.20
  10   2   2  336.97   16.00
 -11  -2  -2  264.07   15.90
 -11  -2  -2  276.07   15.30
  11   2   2  268.77   13.50
  11   2   2  268.27   19.00
  11   2   2  278.47   16.30
 -12  -2  -2   86.59   11.60
  12   2   2  103.39   11.60
  12   2   2  111.69   15.20
  12   2   2   83.49    9.00
  13   2   2    5.10    4.70
  13   2   2    3.70    6.00
  13   2   2    7.80    3.90
  13   2   2    1.70    8.20
  13   2   2    4.10    7.40
  14   2   2    9.50    9.20
  14   2   2   15.40    7.10
  14   2   2   11.60    7.10
  15   2   2   31.60    8.90
  15   2   2   22.30    9.60
  15   2   2   28.20    7.90
  15  -3  -2   33.40    9.70
  15  -3  -2   19.00   12.90
  15  -3  -2    8.10    5.20
  15  -3  -2    7.40   10.00
  14  -3  -2   62.79   10.70
  14  -3  -2   59.89   10.60
  14  -3  -2   76.09    7.80
  13  -3  -2   98.49   13.40
  13  -3  -2  118.59    8.20
  13  -3  -2  102.09    9.70
  13  -3  -2  114.99   15.70
  12  -3  -2   97.59    8.50
  12  -3  -2   89.99   10.70
  12  -3  -2   81.19   12.00
 -12   3   2   98.09    9.70
  11  -3  -2   44.30    5.50
  11  -3  -2   46.30    7.70
  11  -3  -2   54.09    6.40
  11  -3  -2   47.70    7.90
 -11   3   2   48.10    5.90
  10  -3  -2   24.50    6.30
  10  -3  -2   15.80    3.10
  10  -3  -2   17.60    5.70
  10  -3  -2   20.10    4.00
 -10   3   2   20.90    4.70
 -10   3   2   10.90    4.10
   9  -3  -2   67.49    8.80
   9  -3  -2   56.09    5.80
   9  -3  -2   60.29    4.70
  -9   3   2   58.79    7.60
  -9   3   2   54.29    6.90
  -9   3   2   58.09    7.60
   8  -3  -2   74.99    5.70
   8  -3  -2   63.19    5.60
   8  -3  -2   72.89    4.70
  -8   3   2   79.29    9.70
  -8   3   2   63.69    7.20
   7  -3  -2  567.04   24.30
   7  -3  -2  567.44   26.20
   7  -3  -2  565.64   24.30
  -7   3   2  596.24   25.10
  -7   3   2  578.04   25.20
  -7   3   2  584.84   25.60
   6  -3  -2  687.33   28.20
   6  -3  -2  681.93   28.20
   6  -3  -2  670.63   28.10
   6  -3  -2  683.93   30.00
   6  -3  -2  651.73   28.10
  -6   3   2  691.53   29.30
  -6   3   2  681.33   28.80
  -6   3   2  703.43   28.90
   5  -3  -2  351.46   15.00
   5  -3  -2  349.17   17.00
   5  -3  -2  354.86   15.10
   5  -3  -2  357.56   14.80
  -5   3   2  353.56   15.50
  -5   3   2  356.86   15.80
  -5   3   2  351.76   16.10
   4  -3  -2  197.98   10.30
   4  -3  -2  176.58    8.20
   4  -3  -2  181.38    8.00
  -4   3   2  170.98    8.90
  -4   3   2  180.28    8.40
  -4   3   2  173.38    8.70
  -4   3   2  167.48    7.90
   3  -3  -2    3.80    1.60
   3  -3  -2    4.90    2.30
   3  -3  -2    1.60    1.40
   3  -3  -2    2.40    2.10
   3  -3  -2    2.50    2.60
   3  -3  -2    3.60    3.10
   3  -3  -2    3.50    1.30
  -3   3   2    1.60    1.70
  -3   3   2    9.90    2.10
   2  -3  -2  749.23   30.10
   2  -3  -2  726.93   29.70
   2  -3  -2  740.73   29.70
   2  -3  -2  742.33   29.30
   2  -3  -2  651.33   29.70
  -2   3   2  730.03   29.80
  -2   3   2  721.93   29.80
  -2   3   2  707.03   29.90
  -2   3   2  706.73   31.70
  -2   3   2  747.23   29.50
   1  -3  -2  500.55   22.00
   1  -3  -2  537.15   22.80
   1  -3  -2  544.45   22.20
   1  -3  -2  534.55   22.00
   1  -3  -2  520.05   21.80
  -1   3   2  551.84   22.70
  -1   3   2  512.95   21.50
  -1   3   2  515.35   22.30
  -1   3   2  533.45   22.70
  -1   3   2  558.24   22.30
  -1   3   2  541.75   22.10
  -1   3   2  541.75   21.50
   0  -3  -2  127.09    6.10
   0  -3  -2  127.29    6.60
   0  -3  -2  126.29    6.40
   0  -3  -2  136.99    6.50
   0  -3  -2  134.19    6.50
   0  -3  -2  151.18    7.20
   0   3   2  125.89    6.30
   0   3   2  135.89    6.00
   0   3   2  134.79    6.80
   0   3   2  137.19    6.90
   0   3   2  131.59    6.50
   0   3   2  130.19    6.10
   0   3   2  137.09    6.70
  -1  -3  -2 1093.49   44.00
  -1  -3  -2 1065.89   44.50
  -1  -3  -2 1134.89   43.70
  -1  -3  -2 1090.29   43.60
  -1  -3  -2 1129.99   44.20
  -1  -3  -2 1038.60   44.00
   1   3   2 1080.59   43.70
   1   3   2 1069.99   44.20
   1   3   2 1033.00   43.50
   1   3   2 1087.39   43.40
   1   3   2 1105.69   43.90
   1   3   2 1068.19   44.10
   1   3   2 1066.39   44.00
  -2  -3  -2  408.36   19.90
  -2  -3  -2  435.86   19.40
  -2  -3  -2  464.35   18.30
  -2  -3  -2  448.66   19.10
  -2  -3  -2  442.56   19.10
  -2  -3  -2  485.95   18.90
   2   3   2  441.26   18.80
   2   3   2  426.66   19.50
   2   3   2  461.25   19.50
   2   3   2  455.05   18.20
   2   3   2  448.86   18.40
   2   3   2  452.35   19.40
   2   3   2  472.75   19.10
  -3  -3  -2   11.00    2.20
  -3  -3  -2   15.60    2.60
  -3  -3  -2   12.40    2.20
  -3  -3  -2   10.50    2.70
  -3  -3  -2   14.00    3.10
   3   3   2   15.80    2.60
   3   3   2   11.90    3.20
   3   3   2   12.10    1.90
   3   3   2   12.70    2.90
   3   3   2   15.50    2.20
   3   3   2   12.90    1.90
  -4  -3  -2   54.89    4.60
  -4  -3  -2   54.39    4.50
  -4  -3  -2   52.29    4.90
  -4  -3  -2   46.20    4.80
   4   3   2   57.59    3.50
   4   3   2   53.59    6.30
   4   3   2   59.99    3.20
  -5  -3  -2  117.69    6.90
  -5  -3  -2  117.39    7.00
  -5  -3  -2  115.09    7.30
   5   3   2  116.79    5.40
   5   3   2  104.39    8.70
   5   3   2  127.49    8.50
   5   3   2  109.89    5.40
   5   3   2  112.79    5.90
  -6  -3  -2  684.93   28.70
  -6  -3  -2  680.43   29.00
  -6  -3  -2  685.23   29.30
   6   3   2  673.53   29.50
   6   3   2  695.93   28.50
   6   3   2  659.23   30.20
   6   3   2  686.33   27.70
   6   3   2  666.13   27.80
  -7  -3  -2  807.02   33.00
  -7  -3  -2  757.92   33.40
  -7  -3  -2  797.92   34.30
   7   3   2  741.73   34.70
   7   3   2  790.62   32.60
   7   3   2  786.12   32.20
   7   3   2  799.82   33.80
  -8  -3  -2  106.29    7.30
  -8  -3  -2  112.39    8.50
  -8  -3  -2  108.09    8.60
   8   3   2  109.39    6.00
   8   3   2  102.79    9.00
   8   3   2  109.59    6.60
   8   3   2  106.49   10.30
  -9  -3  -2  121.19    9.60
  -9  -3  -2  129.59    9.60
  -9  -3  -2  130.49    8.30
   9   3   2  122.49    7.20
   9   3   2  133.79   11.30
   9   3   2  126.59    7.10
   9   3   2  115.49   11.90
 -10  -3  -2    7.50    4.80
 -10  -3  -2   16.90    5.10
  10   3   2   11.00    2.80
  10   3   2    6.30    6.50
  10   3   2    8.00    5.00
 -11  -3  -2   19.80    6.30
 -11  -3  -2   15.70    5.80
  11   3   2   13.20    7.30
  11   3   2   10.80    6.80
  11   3   2   15.60    3.30
  11   3   2   17.90    6.10
 -12  -3  -2   54.29    8.40
  12   3   2   48.10    6.30
  12   3   2   62.69    9.90
  12   3   2   52.59    8.10
  12   3   2   34.70    7.30
 -13  -3  -2   91.99   13.50
  13   3   2   93.89   11.80
  13   3   2  105.79    9.60
  13   3   2   92.79   14.10
  13   3   2   77.29    9.60
  14   3   2  107.89   14.10
  14   3   2   64.59   11.20
  14   3   2   65.59   12.70
  15  -4  -2  109.89   15.40
  15  -4  -2  168.68   18.40
  14  -4  -2   97.09   14.60
  14  -4  -2  106.89   15.60
  14  -4  -2   69.79    9.00
  13  -4  -2   75.39   10.50
  13  -4  -2   93.69    8.50
  13  -4  -2  113.09   16.00
  13  -4  -2   75.29    8.50
 -13   4   2   81.89   11.60
  12  -4  -2   -4.40    7.20
  12  -4  -2   10.90    3.10
  12  -4  -2    3.90    3.90
  12  -4  -2   -3.30    6.50
 -12   4   2    3.70    5.60
  11  -4  -2   11.80    7.10
  11  -4  -2   20.50    3.10
  11  -4  -2   21.20    4.10
  11  -4  -2    9.90    6.50
 -11   4   2   17.70    5.40
 -11   4   2   14.40    4.80
  10  -4  -2  173.68    8.10
  10  -4  -2  149.39   13.10
  10  -4  -2  154.38   12.80
  10  -4  -2  160.38    9.00
 -10   4   2  131.29   12.50
 -10   4   2  156.68   10.70
   9  -4  -2  621.44   26.30
   9  -4  -2  651.83   29.30
   9  -4  -2  617.44   25.60
   9  -4  -2  632.94   29.40
   9  -4  -2  587.34   26.40
  -9   4   2  593.84   27.90
  -9   4   2  618.74   28.00
  -9   4   2  622.34   27.50
   8  -4  -2 1146.79   48.00
   8  -4  -2 1122.19   48.10
   8  -4  -2 1104.19   45.40
   8  -4  -2 1069.29   45.30
   8  -4  -2 1096.69   44.80
  -8   4   2 1119.19   47.00
  -8   4   2 1132.89   47.10
  -8   4   2 1074.19   46.70
   7  -4  -2 1148.89   48.10
   7  -4  -2 1180.28   47.90
   7  -4  -2 1183.48   48.20
   7  -4  -2 1196.08   50.69
   7  -4  -2 1176.48   50.69
  -7   4   2 1181.28   49.60
  -7   4   2 1200.48   49.30
  -7   4   2 1194.18   49.99
   6  -4  -2 1510.25   62.39
   6  -4  -2 1522.75   64.49
   6  -4  -2 1547.65   61.79
   6  -4  -2 1538.05   64.29
  -6   4   2 1575.24   63.19
  -6   4   2 1545.45   63.59
  -6   4   2 1573.64   63.29
   5  -4  -2  251.37   13.30
   5  -4  -2  255.47   11.30
   5  -4  -2  247.28   13.90
  -5   4   2  249.08   12.50
  -5   4   2  254.67   12.30
  -5   4   2  269.57   12.00
   4  -4  -2  299.87   15.70
   4  -4  -2  332.27   13.80
   4  -4  -2  335.47   15.40
   4  -4  -2  307.97   14.40
  -4   4   2  328.87   14.60
  -4   4   2  329.67   14.80
  -4   4   2  323.77   14.20
  -4   4   2  314.27   13.60
   3  -4  -2 1253.67   56.19
   3  -4  -2 1330.17   57.19
   3  -4  -2 1376.96   56.99
   3  -4  -2 1413.86   55.99
   3  -4  -2 1422.16   57.09
  -3   4   2 1442.06   56.69
  -3   4   2 1448.76   56.39
  -3   4   2 1415.16   56.59
  -3   4   2 1419.96   56.09
   2  -4  -2 4274.07  174.38
   2  -4  -2 4415.16  174.58
   2  -4  -2 4246.77  174.68
   2  -4  -2 4460.65  175.18
   2  -4  -2 4304.67  174.68
   2  -4  -2 4349.16  175.38
  -2   4   2 4467.05  173.88
  -2   4   2 4523.45  175.88
  -2   4   2 4356.36  174.78
   0  -4  -2 1223.18   50.19
   0  -4  -2 1280.47   50.59
   0  -4  -2 1349.96   51.09
   0  -4  -2 1182.98   50.49
   0  -4  -2 1168.28   50.39
   0  -4  -2 1262.37   50.49
   0   4   2 1283.17   50.09
   0   4   2 1242.08   50.09
   0   4   2 1200.28   50.39
   0   4   2 1289.47   50.69
   0   4   2 1231.58   50.39
   0   4   2 1261.47   50.59
   0   4   2 1248.08   50.19
   0   4   2 1219.58   50.69
  -1  -4  -2  227.28   11.10
  -1  -4  -2  211.98   10.40
  -1  -4  -2  250.97   10.50
  -1  -4  -2  225.98    9.80
  -1  -4  -2  235.38   10.90
  -1  -4  -2  240.68   10.50
   1   4   2  218.28   10.30
   1   4   2  220.98   10.40
   1   4   2  226.78   10.00
   1   4   2  217.38   10.00
   1   4   2  227.28   10.80
   1   4   2  239.38   10.80
   1   4   2  224.18    9.70
  -2  -4  -2   46.60    4.20
  -2  -4  -2   46.10    4.00
  -2  -4  -2   44.00    4.30
  -2  -4  -2   46.90    6.00
   2   4   2   50.09    3.80
   2   4   2   44.70    4.80
   2   4   2   44.60    3.20
   2   4   2   43.60    3.40
   2   4   2   40.50    4.90
  -3  -4  -2 1246.08   47.40
  -3  -4  -2 1170.38   47.30
  -3  -4  -2 1131.29   47.40
   3   4   2 1061.59   47.40
   3   4   2 1138.59   46.40
   3   4   2 1162.68   47.60
  -4  -4  -2 2130.99   82.59
  -4  -4  -2 2063.59   82.79
  -4  -4  -2 2073.39   82.49
  -4  -4  -2 2028.30   83.29
   4   4   2 2032.50   82.89
   4   4   2 1919.01   82.69
   4   4   2 1999.00   81.49
  -5  -4  -2 1344.47   56.29
  -5  -4  -2 1381.56   56.49
  -5  -4  -2 1416.66   56.49
   5   4   2 1351.46   56.89
   5   4   2 1313.37   55.19
   5   4   2 1411.16   56.99
  -6  -4  -2 1024.60   44.10
  -6  -4  -2 1136.19   45.70
  -6  -4  -2 1085.09   44.00
   6   4   2 1008.00   44.70
   6   4   2 1021.20   42.90
  -7  -4  -2  267.47   15.70
  -7  -4  -2  267.87   13.00
  -7  -4  -2  264.67   13.60
   7   4   2  269.17   15.10
   7   4   2  240.68   11.80
   7   4   2  253.27   14.60
  -8  -4  -2  130.59    8.10
  -8  -4  -2  120.69    9.10
  -8  -4  -2  111.59    9.00
   8   4   2  112.39    5.70
   8   4   2  101.99   10.30
   8   4   2  101.79   10.70
   8   4   2  113.79    6.10
  -9  -4  -2  228.28   13.40
  -9  -4  -2  228.78   11.90
  -9  -4  -2  213.88   13.10
   9   4   2  208.88   10.40
   9   4   2  239.38   15.40
   9   4   2  227.98   14.40
 -10  -4  -2  188.68   12.70
 -10  -4  -2  196.78   10.90
 -10  -4  -2  196.18   13.20
  10   4   2  181.78    9.00
  10   4   2  191.38   14.00
  10   4   2  195.08   15.00
  10   4   2  186.08   13.00
 -11  -4  -2  239.08   15.90
 -11  -4  -2  228.48   14.60
  11   4   2  253.07   16.50
  11   4   2  209.88   10.80
  11   4   2  235.08   15.30
  11   4   2  248.68   24.90
 -12  -4  -2  116.49   13.30
  12   4   2  111.89   12.80
  12   4   2   85.99   11.10
  12   4   2  102.59   13.90
 -13  -4  -2    8.10    7.80
  13   4   2    9.70    8.50
  13   4   2   12.70    7.10
  13   4   2   17.70    7.60
 -14  -4  -2   19.20    8.60
  14   4   2    3.20    7.80
  15  -5  -2   15.70    9.40
  15  -5  -2    1.30    6.90
  15  -5  -2   -1.10    8.00
  14  -5  -2   54.39    9.80
  14  -5  -2   38.00    9.30
  13  -5  -2  108.99    9.50
  13  -5  -2  131.89   15.40
  13  -5  -2  132.69   14.80
 -13   5   2  118.89   13.00
  12  -5  -2  235.88   18.20
  12  -5  -2  253.77   22.10
  12  -5  -2  274.87   12.00
 -12   5   2  242.38   16.30
 -12   5   2  245.08   17.20
  11  -5  -2  433.06   17.60
  11  -5  -2  406.66   23.40
  11  -5  -2  408.16   18.60
 -11   5   2  388.76   20.60
 -11   5   2  394.76   21.50
  10  -5  -2  134.09    8.00
  10  -5  -2  121.59   12.90
  10  -5  -2  141.39    6.90
  10  -5  -2  133.39   12.60
 -10   5   2  132.69   10.90
 -10   5   2  133.69   10.30
   9  -5  -2   23.00    3.40
   9  -5  -2   22.70    6.00
   9  -5  -2   17.70    2.50
   9  -5  -2   23.90    2.30
   9  -5  -2   12.30    6.10
  -9   5   2   16.00    4.10
  -9   5   2   17.80    4.50
  -9   5   2   20.90    5.50
   8  -5  -2  114.69    5.50
   8  -5  -2  112.09   10.80
   8  -5  -2  129.89    6.50
   8  -5  -2  112.39   10.30
   8  -5  -2  117.59    6.90
  -8   5   2  116.29    8.90
  -8   5   2  108.29    9.00
  -8   5   2  111.99    8.60
   7  -5  -2 1856.91   76.49
   7  -5  -2 1784.12   73.99
   7  -5  -2 1987.50   81.79
   7  -5  -2 1765.32   74.29
  -7   5   2 1773.32   75.59
  -7   5   2 1821.62   75.39
  -7   5   2 1905.91   77.09
   6  -5  -2 2871.21  123.49
   6  -5  -2 2969.70  121.89
  -6   5   2 3119.09  126.29
  -6   5   2 3062.89  123.59
  -6   5   2 3167.48  122.69
   5  -5  -2 2323.47   99.09
   5  -5  -2 2539.55  100.49
   5  -5  -2 2283.27  100.29
  -5   5   2 2539.05   99.69
  -5   5   2 2586.14   99.59
  -5   5   2 2505.45   99.89
   4  -5  -2 1449.46   61.89
   4  -5  -2 1478.65   63.19
   4  -5  -2 1565.54   63.19
  -4   5   2 1482.05   61.49
  -4   5   2 1601.54   62.69
  -4   5   2 1540.65   62.49
  -4   5   2 1601.34   62.39
   3  -5  -2   58.89    6.50
   3  -5  -2   63.19    4.20
   3  -5  -2   60.59    6.10
  -3   5   2   69.99    5.00
  -3   5   2   61.29    5.10
  -3   5   2   60.39    4.50
  -3   5   2   60.19    5.10
   2  -5  -2  966.50   41.30
   2  -5  -2 1007.10   41.10
   2  -5  -2 1031.60   42.20
   2  -5  -2 1002.60   42.00
  -2   5   2 1030.50   41.60
  -2   5   2  994.90   40.50
  -2   5   2 1024.50   40.60
  -2   5   2 1029.90   42.30
  -2   5   2 1006.20   41.60
  -2   5   2 1018.80   41.50
   1  -5  -2 3230.28  126.29
   1  -5  -2 3225.88  125.69
   1  -5  -2 3189.98  126.39
  -1   5   2 2910.01  125.89
  -1   5   2 3149.68  125.79
  -1   5   2 3179.08  125.99
  -1   5   2 3149.68  125.19
  -1   5   2 3101.39  125.19
  -1   5   2 3068.99  125.89
  -1   5   2 3217.68  125.99
   0  -5  -2 4473.05  170.98
   0  -5  -2 4420.66  171.28
   0  -5  -2 4330.47  170.68
   0  -5  -2 4186.28  170.28
   0   5   2 4103.49  170.58
   0   5   2 4233.68  170.28
   0   5   2 4099.49  170.58
   0   5   2 4340.47  170.88
   0   5   2 4258.57  170.78
   0   5   2 4182.08  170.28
   0   5   2 4371.46  170.38
  -1  -5  -2 5430.66  232.08
  -1  -5  -2 5716.03  231.18
   1   5   2 5891.71  231.98
   1   5   2 5906.21  231.48
   1   5   2 5948.41  231.08
   1   5   2 5779.12  231.68
   1   5   2 6002.70  231.88
  -2  -5  -2 1212.58   50.99
  -2  -5  -2 1303.87   51.39
  -2  -5  -2 1238.38   51.29
  -2  -5  -2 1276.87   52.39
   2   5   2 1249.28   51.29
   2   5   2 1244.58   51.09
   2   5   2 1216.08   50.69
   2   5   2 1234.58   50.49
  -3  -5  -2  438.66   18.30
  -3  -5  -2  400.56   18.70
  -3  -5  -2  400.46   18.30
   3   5   2  403.76   18.30
   3   5   2  390.06   17.80
   3   5   2  392.66   17.10
   3   5   2  412.76   18.70
  -4  -5  -2    3.70    3.10
  -4  -5  -2    4.10    3.90
  -4  -5  -2    7.90    3.20
   4   5   2    3.20    3.90
   4   5   2    4.20    3.40
  -5  -5  -2  556.84   24.60
  -5  -5  -2  571.54   25.20
  -5  -5  -2  559.34   25.00
   5   5   2  529.35   24.80
   5   5   2  546.45   23.20
   5   5   2  566.24   26.70
  -6  -5  -2  978.50   38.80
  -6  -5  -2  936.91   38.70
  -6  -5  -2  931.01   38.80
   6   5   2  861.61   40.10
   6   5   2  844.22   37.00
   6   5   2  867.11   38.60
  -7  -5  -2  658.63   29.00
  -7  -5  -2  670.83   28.60
  -7  -5  -2  663.33   29.10
   7   5   2  615.94   29.20
   7   5   2  660.53   29.90
   7   5   2  639.14   28.90
  -8  -5  -2  581.94   26.10
  -8  -5  -2  590.74   27.10
  -8  -5  -2  594.74   27.20
   8   5   2  617.34   28.20
   8   5   2  578.54   27.60
   8   5   2  589.14   27.10
  -9  -5  -2  278.67   14.70
  -9  -5  -2  289.67   16.60
  -9  -5  -2  297.87   16.20
   9   5   2  295.27   17.40
   9   5   2  300.37   18.00
   9   5   2  303.07   16.60
 -10  -5  -2   -2.40    5.10
 -10  -5  -2    3.00    3.60
 -10  -5  -2   -1.30    5.90
  10   5   2   -0.40    5.10
  10   5   2   -3.10    5.40
  10   5   2   -1.40    6.10
 -11  -5  -2   -7.80   10.90
 -11  -5  -2    4.20    5.30
  11   5   2   -6.70    6.70
  11   5   2   -8.80    5.70
  11   5   2   -1.10    5.50
 -12  -5  -2    9.80    7.70
  12   5   2   18.60    7.10
  12   5   2   14.40    7.20
  12   5   2   11.60    8.40
 -13  -5  -2   65.89   11.40
  13   5   2   58.39   10.40
  13   5   2   47.40    8.50
 -14  -5  -2   61.19   19.20
  14   5   2   38.40   10.20
  14  -6  -2   29.90    8.50
  14  -6  -2   34.60   10.30
 -14   6   2   28.50    7.70
  13  -6  -2   36.60    8.30
  13  -6  -2   29.40    8.80
 -13   6   2   25.30    6.70
  12  -6  -2    0.20    3.90
  12  -6  -2    8.00    7.70
  12  -6  -2    3.30    6.70
 -12   6   2   -5.20    5.30
 -12   6   2   -2.60    5.80
  11  -6  -2    3.90    3.60
  11  -6  -2    7.40    7.10
  11  -6  -2   -0.60    6.50
 -11   6   2   -1.70    4.90
 -11   6   2    4.00    5.40
  10  -6  -2   60.89    6.30
  10  -6  -2   61.29    8.60
  10  -6  -2   67.19    9.20
 -10   6   2   62.89    9.20
 -10   6   2   65.39    8.80
   9  -6  -2  166.98   13.10
   9  -6  -2  164.48   13.40
   9  -6  -2  189.08    8.70
   9  -6  -2  170.08    9.60
  -9   6   2  183.78   12.00
  -9   6   2  172.98   11.60
   8  -6  -2   72.79    9.60
   8  -6  -2   85.69    4.90
   8  -6  -2   83.49    9.40
   8  -6  -2   78.19    6.50
  -8   6   2   82.99    9.10
  -8   6   2   75.19    7.70
  -8   6   2   81.19    8.30
   7  -6  -2   32.20    5.60
   7  -6  -2   34.70    4.20
   7  -6  -2   35.70    3.10
  -7   6   2   38.80    5.00
  -7   6   2   27.20    4.50
  -7   6   2   28.90    4.40
   6  -6  -2  192.48   10.10
   6  -6  -2  206.88   12.80
   6  -6  -2  183.18   14.50
  -6   6   2  205.08   11.20
  -6   6   2  194.08   11.50
   5  -6  -2   20.80    5.50
   5  -6  -2   28.70    4.00
  -5   6   2   27.50    4.10
  -5   6   2   30.20    4.40
   4  -6  -2  269.67   14.50
   4  -6  -2  277.57   12.10
   4  -6  -2  261.27   14.30
  -4   6   2  255.37   13.30
  -4   6   2  280.57   13.60
  -4   6   2  271.97   11.90
  -4   6   2  289.77   13.50
   3  -6  -2  367.36   17.30
   3  -6  -2  367.76   15.40
   3  -6  -2  355.26   17.00
  -3   6   2  359.16   16.40
  -3   6   2  297.77   15.90
  -3   6   2  370.46   16.40
  -3   6   2  376.96   16.40
   2  -6  -2  420.46   19.60
   2  -6  -2  430.76   18.10
   2  -6  -2  423.66   19.50
  -2   6   2  438.66   17.80
  -2   6   2  423.76   18.70
  -2   6   2  417.56   18.90
  -2   6   2  413.46   17.60
  -2   6   2  452.15   19.90
  -2   6   2  430.16   19.00
   1  -6  -2  417.06   18.30
   1  -6  -2  433.56   19.30
   1  -6  -2  427.26   18.30
   1  -6  -2  440.26   19.60
  -1   6   2  418.66   17.80
  -1   6   2  448.26   19.00
  -1   6   2  404.86   18.60
  -1   6   2  426.86   17.80
  -1   6   2  434.16   18.50
  -1   6   2  430.36   18.90
   0  -6  -2   65.79    4.20
   0  -6  -2   66.09    6.40
   0  -6  -2   60.79    4.80
   0  -6  -2   67.79    6.20
   0   6   2   67.59    4.40
   0   6   2   57.39    4.70
   0   6   2   72.69    5.80
   0   6   2   68.69    5.80
   0   6   2   65.39    4.50
   0   6   2   65.89    4.10
  -1  -6  -2   13.50    3.00
  -1  -6  -2   17.10    3.60
  -1  -6  -2   16.30    3.90
  -1  -6  -2   15.10    1.90
   1   6   2   14.80    2.70
   1   6   2   12.20    2.60
   1   6   2   17.50    3.70
   1   6   2   14.60    3.10
  -2  -6  -2  117.29    7.90
  -2  -6  -2  117.99    8.30
  -2  -6  -2  117.89    7.20
   2   6   2  100.89    6.60
   2   6   2  115.49    8.30
   2   6   2  107.79    6.30
   2   6   2  108.99    7.50
  -3  -6  -2  343.67   15.90
  -3  -6  -2  375.16   16.50
  -3  -6  -2  293.37   16.70
   3   6   2  325.77   14.80
   3   6   2  355.66   16.00
   3   6   2  342.07   15.60
   3   6   2  337.87   16.50
  -4  -6  -2  419.76   23.40
  -4  -6  -2  528.45   22.70
  -4  -6  -2  550.14   23.20
   4   6   2  507.35   24.80
   4   6   2  512.35   22.50
   4   6   2  500.25   21.40
   4   6   2  518.05   22.40
  -5  -6  -2  505.95   23.50
  -5  -6  -2  537.25   24.30
   5   6   2  488.85   23.20
   5   6   2  474.15   22.30
   5   6   2  474.25   21.20
  -6  -6  -2  463.25   22.70
  -6  -6  -2  501.75   23.10
  -6  -6  -2  524.95   23.40
   6   6   2  494.35   22.60
   6   6   2  510.45   23.50
   6   6   2  472.75   22.50
  -7  -6  -2  103.29    8.70
  -7  -6  -2   94.29    8.60
  -7  -6  -2  106.09    9.50
   7   6   2  104.49    9.30
   7   6   2  109.79    9.20
   7   6   2  117.99   10.80
  -8  -6  -2    3.40    4.80
  -8  -6  -2    2.90    3.70
  -8  -6  -2   -1.50    4.40
   8   6   2    0.80    4.40
   8   6   2   -0.20    5.40
   8   6   2   -6.20    4.30
  -9  -6  -2   32.20    5.10
  -9  -6  -2   33.80    6.20
  -9  -6  -2   35.00    6.80
   9   6   2   34.20    6.60
   9   6   2   22.80    6.70
 -10  -6  -2  126.79   11.50
 -10  -6  -2  128.69   15.90
 -10  -6  -2  116.69    9.10
  10   6   2  108.09   11.80
  10   6   2  111.89   11.90
  10   6   2  137.69   14.60
 -11  -6  -2  104.29   11.10
 -11  -6  -2  111.79   14.40
 -11  -6  -2  110.59   10.40
  11   6   2   99.69   12.90
  11   6   2   87.49   12.00
  11   6   2  115.79   15.70
 -12  -6  -2   44.80   10.30
  12   6   2   40.50    9.60
  12   6   2   35.20    7.40
  12   6   2   41.80    8.40
 -13  -6  -2   18.40   10.10
  13   6   2   27.30    8.70
  14  -7  -2    8.90    8.30
  14  -7  -2    0.80    7.00
 -14   7   2    2.10    6.30
 -14   7   2    2.80    7.80
  13  -7  -2    7.10    7.80
  13  -7  -2    1.80    6.60
 -13   7   2   11.10    7.10
 -13   7   2    2.20    5.80
  12  -7  -2  146.29   14.10
  12  -7  -2  176.18   15.80
 -12   7   2  104.79   13.70
 -12   7   2  132.19   13.20
  11  -7  -2  303.27   19.60
  11  -7  -2  339.77   20.50
 -11   7   2  305.07   19.20
 -11   7   2  321.27   18.70
  10  -7  -2  342.57   16.10
  10  -7  -2  353.76   20.40
  10  -7  -2  356.16   21.00
 -10   7   2  354.46   19.90
   9  -7  -2  497.55   24.70
   9  -7  -2  439.86   20.50
   9  -7  -2  454.05   24.20
  -9   7   2  496.55   23.80
  -9   7   2  486.65   23.10
   8  -7  -2   89.99   10.60
   8  -7  -2  109.09    5.40
   8  -7  -2  104.29   10.90
   8  -7  -2  107.29    7.20
  -8   7   2  104.99    9.40
  -8   7   2   98.79    8.90
   7  -7  -2   93.19    9.90
   7  -7  -2   93.99    9.80
   7  -7  -2   96.29    5.60
   7  -7  -2  101.89    5.00
  -7   7   2  107.89    9.90
  -7   7   2   90.99    8.20
   6  -7  -2  447.26   21.60
   6  -7  -2  428.16   22.20
   6  -7  -2  423.26   18.20
  -6   7   2  425.66   20.20
  -6   7   2  468.85   23.00
  -6   7   2  422.86   20.50
   5  -7  -2 1670.93   67.39
   5  -7  -2 1746.73   69.99
   5  -7  -2 1673.23   69.69
  -5   7   2 1540.75   67.29
  -5   7   2 1694.73   69.09
  -5   7   2 1761.62   69.29
  -5   7   2 1668.53   69.49
   4  -7  -2 3202.18  125.99
   4  -7  -2 3019.80  128.99
   4  -7  -2 3175.08  127.99
  -4   7   2 3070.19  126.09
  -4   7   2 3192.28  127.39
  -4   7   2 3263.17  127.49
  -4   7   2 3157.28  127.39
   3  -7  -2 1527.85   64.19
   3  -7  -2 1546.35   64.29
   3  -7  -2 1534.25   62.59
  -3   7   2 1554.64   63.69
  -3   7   2 1533.45   63.69
  -3   7   2 1620.84   63.99
   2  -7  -2  566.54   25.20
   2  -7  -2  558.04   23.60
   2  -7  -2  576.94   25.30
  -2   7   2  576.54   23.70
  -2   7   2  564.64   24.80
  -2   7   2  594.44   26.40
  -2   7   2  546.75   24.60
  -2   7   2  533.85   23.10
  -2   7   2  558.94   24.30
   1  -7  -2   22.20    2.90
   1  -7  -2   18.00    2.90
   1  -7  -2   18.70    4.40
   1  -7  -2   21.60    4.40
  -1   7   2   15.30    3.20
  -1   7   2   22.30    4.00
  -1   7   2   17.60    2.80
  -1   7   2   23.20    3.30
  -1   7   2   17.30    2.20
  -1   7   2   16.10    3.10
   0  -7  -2  761.82   31.60
   0  -7  -2  778.42   32.90
   0  -7  -2  750.32   31.80
   0  -7  -2  779.02   32.90
   0   7   2  756.92   32.30
   0   7   2  763.42   32.50
   0   7   2  741.03   31.50
   0   7   2  776.32   32.00
  -1  -7  -2 2568.24   98.39
  -1  -7  -2 2215.38   96.49
  -1  -7  -2 2397.76   97.39
  -1  -7  -2 2614.84   98.39
   1   7   2 2385.26   97.79
   1   7   2 2340.47   96.99
   1   7   2 2372.96   97.49
  -2  -7  -2 1464.45   59.49
  -2  -7  -2 1432.96   58.39
   2   7   2 1377.06   57.99
   2   7   2 1413.06   58.29
  -3  -7  -2  981.70   40.50
  -3  -7  -2  969.70   41.20
   3   7   2  928.81   40.10
   3   7   2  964.90   40.30
  -4  -7  -2  490.15   23.40
  -4  -7  -2  564.74   25.30
   4   7   2  480.55   22.50
   4   7   2  490.45   23.70
   4   7   2  510.85   23.50
  -5  -7  -2   33.50    4.80
  -5  -7  -2   54.09    6.30
  -5  -7  -2   39.30    6.60
   5   7   2   35.90    4.70
   5   7   2   42.00    5.40
   5   7   2   31.70    5.50
  -6  -7  -2  132.29   10.50
  -6  -7  -2  117.19    9.20
  -6  -7  -2  124.59   10.00
   6   7   2  125.49    9.70
   6   7   2  125.39    9.10
   6   7   2  114.69   10.80
  -7  -7  -2  266.17   15.00
  -7  -7  -2  277.97   15.10
  -7  -7  -2  274.67   15.70
   7   7   2  256.07   14.50
   7   7   2  262.27   16.10
   7   7   2  267.57   15.20
  -8  -7  -2  389.46   20.80
  -8  -7  -2  415.46   21.80
  -8  -7  -2  415.66   20.30
   8   7   2  432.06   21.30
   8   7   2  438.76   22.30
   8   7   2  396.86   20.60
  -9  -7  -2  232.28   13.40
  -9  -7  -2  231.68   16.50
  -9  -7  -2  245.78   15.30
   9   7   2  244.98   15.80
   9   7   2  229.18   14.20
   9   7   2  239.28   18.10
 -10  -7  -2   48.20    7.60
 -10  -7  -2   56.59    9.40
  10   7   2   41.00    8.50
  10   7   2   39.50    6.50
  10   7   2   47.60    7.90
 -11  -7  -2    5.20    6.00
 -11  -7  -2   -3.90    7.30
  11   7   2   -0.10    7.60
  11   7   2    0.50    5.20
  11   7   2    9.20    7.30
 -12  -7  -2    3.80    9.20
  12   7   2   -1.20    8.90
  12   7   2   12.50    8.70
 -13  -7  -2   25.50   12.20
  13   7   2   -1.50    9.00
 -14   8   2   69.69   11.30
 -14   8   2   94.89   14.10
  13  -8  -2   31.40    8.30
  13  -8  -2   25.20    9.20
 -13   8   2   20.40    8.50
 -13   8   2   25.50    8.20
  12  -8  -2    1.80    6.50
  12  -8  -2    1.30    7.30
 -12   8   2    8.00    5.90
 -12   8   2   -0.20    6.30
  11  -8  -2    7.50    7.00
  11  -8  -2    5.20    6.50
 -11   8   2    0.60    5.20
 -11   8   2   -8.70    5.70
  10  -8  -2  210.18   15.60
  10  -8  -2  232.98   17.00
 -10   8   2  214.58   15.70
 -10   8   2  205.78   14.60
   9  -8  -2  586.44   28.40
   9  -8  -2  553.84   34.20
  -9   8   2  555.54   33.70
  -9   8   2  612.84   28.70
   8  -8  -2  759.12   35.10
   8  -8  -2  771.82   35.70
  -8   8   2  795.12   35.20
  -8   8   2  742.23   34.20
   7  -8  -2  658.93   31.00
   7  -8  -2  648.84   30.50
  -7   8   2  656.13   29.90
  -7   8   2  691.03   30.60
   6  -8  -2  159.18   11.50
   6  -8  -2  165.58   12.10
  -6   8   2  167.28   10.50
  -6   8   2  161.98   11.00
   5  -8  -2   86.79    9.20
   5  -8  -2   75.99    9.00
   5  -8  -2   94.69    4.70
  -5   8   2  100.59    7.80
  -5   8   2   85.89    4.50
   4  -8  -2 1044.20   45.10
   4  -8  -2 1068.59   42.90
   4  -8  -2 1042.10   44.90
  -4   8   2 1084.79   44.80
  -4   8   2 1022.70   42.80
  -4   8   2 1040.80   44.30
   3  -8  -2 2148.19   90.09
   3  -8  -2 2047.30   83.39
  -3   8   2 1933.71   82.99
  -3   8   2 2057.69   87.69
  -3   8   2 2203.68   85.19
   2  -8  -2 2241.98   86.19
   2  -8  -2 1901.41   79.99
   2  -8  -2 1920.91   82.69
  -2   8   2 2028.60   80.09
  -2   8   2 2043.30   81.89
  -2   8   2 1898.41   81.49
  -2   8   2 1884.11   79.79
  -2   8   2 1994.50   81.49
   1  -8  -2 1443.06   58.79
   1  -8  -2 1490.85   60.29
   1  -8  -2 1474.45   61.09
  -1   8   2 1421.76   59.59
  -1   8   2 1429.36   58.59
  -1   8   2 1374.36   58.49
  -1   8   2 1493.75   59.99
   0  -8  -2  349.17   15.60
   0  -8  -2  352.56   16.10
   0  -8  -2  393.76   18.00
   0   8   2  355.36   15.80
   0   8   2  356.46   16.80
   0   8   2  341.07   18.40
  -1  -8  -2   67.19    8.40
  -1  -8  -2   61.59    4.20
  -1  -8  -2   83.19    8.30
  -1  -8  -2   62.49    4.40
  -1  -8  -2   59.29    5.80
   1   8   2   63.99    7.80
   1   8   2   63.59    5.50
   1   8   2   61.79    6.70
  -2  -8  -2  125.69    9.50
  -2  -8  -2  130.49   10.10
  -2  -8  -2  117.59    8.10
   2   8   2  121.29    9.30
   2   8   2  121.69    8.40
   2   8   2  119.99    7.90
  -3  -8  -2  731.33   31.90
  -3  -8  -2  707.53   31.10
   3   8   2  719.73   31.50
   3   8   2  712.53   30.70
   3   8   2  700.13   30.80
  -4  -8  -2  546.95   24.70
  -4  -8  -2  543.55   25.50
   4   8   2  528.95   24.10
   4   8   2  542.35   25.20
   4   8   2  550.34   24.40
  -5  -8  -2  361.16   18.80
  -5  -8  -2  326.57   19.60
  -5  -8  -2  366.76   18.00
   5   8   2  379.86   19.00
   5   8   2  361.26   17.90
   5   8   2  358.96   17.30
  -6  -8  -2  482.55   24.20
  -6  -8  -2  506.35   24.80
  -6  -8  -2  473.95   23.30
   6   8   2  489.25   22.60
   6   8   2  503.25   23.40
   6   8   2  506.15   24.20
  -7  -8  -2  122.59   10.60
  -7  -8  -2  113.09   11.40
  -7  -8  -2  113.39   10.40
   7   8   2  117.99   11.10
   7   8   2  139.39   12.20
   7   8   2  124.79   11.10
  -8  -8  -2    4.70    5.20
  -8  -8  -2    3.70    7.70
  -8  -8  -2    0.70    4.50
   8   8   2   -0.90    6.40
   8   8   2    0.40    5.50
  -9  -8  -2   -1.40    6.50
  -9  -8  -2    5.00    5.60
   9   8   2    1.00    6.80
   9   8   2   -1.40    4.60
   9   8   2    5.30    6.10
 -10  -8  -2   39.00    7.50
 -10  -8  -2   62.19   10.50
  10   8   2   44.80    6.50
  10   8   2   59.19    9.50
  10   8   2   60.29    8.90
 -11  -8  -2   54.19    8.40
 -11  -8  -2   63.39   12.20
  11   8   2   51.19    9.70
  11   8   2   44.30    9.80
 -12  -8  -2   71.89   16.10
  12   8   2   37.80    9.70
  12   8   2   27.00    9.90
  13  -9  -2    0.70    8.10
  13  -9  -2   10.80    9.10
  13  -9  -2   -4.60    6.70
 -13   9   2    4.80    6.90
 -13   9   2    0.90    7.50
  12  -9  -2   40.40    8.50
 -12   9   2   52.09    9.60
 -12   9   2   44.50    9.40
  11  -9  -2   -1.40    6.10
  11  -9  -2   13.60    7.80
 -11   9   2    2.50    5.30
 -11   9   2    0.20    6.40
  10  -9  -2   62.89    8.70
  10  -9  -2   65.19    9.80
 -10   9   2   48.70    7.30
 -10   9   2   63.49    9.40
   9  -9  -2   65.59    9.40
   9  -9  -2   80.49    9.40
  -9   9   2   66.19    9.90
  -9   9   2   70.79    9.40
   8  -9  -2    7.40    6.20
  -8   9   2   -3.00    5.40
   7  -9  -2    4.40    5.60
   7  -9  -2    8.40    6.20
  -7   9   2    4.30    5.00
  -7   9   2    3.30    4.50
   6  -9  -2   28.40    6.10
   6  -9  -2   21.40    6.50
  -6   9   2   20.70    4.90
  -6   9   2   24.60    5.60
   5  -9  -2  271.57   15.80
   5  -9  -2  263.37   15.10
  -5   9   2  256.57   14.40
  -5   9   2  270.57   15.00
   4  -9  -2  391.76   20.20
   4  -9  -2  409.76   20.00
  -4   9   2  385.16   17.10
  -4   9   2  413.36   19.70
  -4   9   2  395.96   19.20
   3  -9  -2  147.69   11.30
   3  -9  -2  139.09    7.30
   3  -9  -2  132.89   10.70
  -3   9   2  160.58   10.50
  -3   9   2  152.58    9.90
   2  -9  -2    8.50    2.70
   2  -9  -2   10.40    4.60
   2  -9  -2    8.10    5.10
  -2   9   2   14.00    4.30
  -2   9   2    6.60    3.50
  -2   9   2    7.20    2.00
  -2   9   2   17.10    3.20
   1  -9  -2    2.20    2.60
   1  -9  -2    4.60    4.20
  -1   9   2    1.40    3.70
  -1   9   2    6.70    4.10
  -1   9   2    4.10    2.70
   0  -9  -2   38.00    6.40
   0  -9  -2   32.20    4.00
   0  -9  -2   39.70    5.60
   0  -9  -2   30.90    4.50
   0   9   2   33.90    3.90
   0   9   2   24.70    4.90
   0   9   2   30.40    5.30
  -1  -9  -2  299.97   17.00
  -1  -9  -2  266.57   12.10
  -1  -9  -2  265.57   13.30
  -1  -9  -2  237.78   12.40
  -1  -9  -2  269.57   14.80
   1   9   2  284.97   14.80
   1   9   2  269.17   13.80
   1   9   2  277.17   13.20
  -2  -9  -2  334.37   18.00
  -2  -9  -2  332.17   16.00
  -2  -9  -2  345.57   17.40
   2   9   2  307.27   16.70
   2   9   2  322.57   15.60
  -3  -9  -2  298.07   16.10
  -3  -9  -2  278.57   14.90
   3   9   2  295.67   14.70
   3   9   2  285.27   15.90
  -4  -9  -2  100.39   10.30
  -4  -9  -2   95.79    8.70
   4   9   2  117.89   10.40
   4   9   2   90.39    8.70
  -5  -9  -2    5.00    5.80
  -5  -9  -2    8.30    4.30
  -5  -9  -2   14.80    5.70
   5   9   2   11.80    4.30
   5   9   2    8.80    4.70
   5   9   2   10.00    5.50
  -6  -9  -2    0.70    5.30
  -6  -9  -2   -2.40    5.30
  -6  -9  -2   -1.60    4.60
   6   9   2    0.30    4.50
   6   9   2   -0.40    5.20
   6   9   2    1.30    4.70
  -7  -9  -2   25.20    7.30
  -7  -9  -2   35.40    9.00
   7   9   2   26.00    6.90
   7   9   2   23.80    7.00
   7   9   2   28.90    5.70
  -8  -9  -2  147.89   14.90
  -8  -9  -2  153.68   13.00
   8   9   2  166.88   13.80
   8   9   2  150.18   15.00
   8   9   2  147.99   11.30
  -9  -9  -2   89.99    9.80
  -9  -9  -2   89.49   11.90
  -9  -9  -2   94.49   11.90
   9   9   2   77.59    9.70
   9   9   2   84.79   10.40
   9   9   2   92.99   12.90
 -10  -9  -2   44.20   10.70
 -10  -9  -2   50.19    8.40
  10   9   2   51.79    9.90
  10   9   2   55.69    9.00
  11   9   2   10.80    8.10
  11   9   2    4.20    9.30
 -12  -9  -2  -10.70   12.60
  12   9   2  -16.70   14.60
  12 -10  -2  128.19   16.30
  12 -10  -2   99.39   11.40
  12 -10  -2  117.99   16.70
 -12  10   2   99.19   14.50
 -12  10   2  102.59   13.40
  11 -10  -2   27.50    7.70
  11 -10  -2   37.60   10.70
 -11  10   2   34.40    9.00
 -11  10   2   36.00    7.60
  10 -10  -2   -2.40    6.00
  10 -10  -2   -7.20    6.80
 -10  10   2    5.80    5.40
 -10  10   2   -0.40    6.60
   9 -10  -2   64.39    9.50
   9 -10  -2   55.79    8.30
  -9  10   2   65.39    8.20
   8 -10  -2  361.26   20.50
   8 -10  -2  376.06   21.70
  -8  10   2  354.26   19.80
  -8  10   2  381.36   21.90
   7 -10  -2  856.71   38.80
   7 -10  -2  892.41   40.90
  -7  10   2  860.11   39.90
  -7  10   2  846.32   39.20
   6 -10  -2  830.22   37.70
   6 -10  -2  848.42   36.90
  -6  10   2  847.62   37.70
  -6  10   2  746.83   36.30
   5 -10  -2  409.96   21.00
   5 -10  -2  393.96   20.30
  -5  10   2  377.16   20.50
  -5  10   2  373.96   19.60
   4 -10  -2   90.69    9.70
   4 -10  -2  103.59   10.80
  -4  10   2   85.69    9.60
  -4  10   2   92.49    5.40
  -4  10   2   90.89    9.00
   3 -10  -2  169.78    8.30
   3 -10  -2  164.88   11.90
   3 -10  -2  166.38   12.60
  -3  10   2  176.38   11.10
  -3  10   2  159.08    7.90
  -3  10   2  186.88   12.00
   2 -10  -2  909.01   41.30
   2 -10  -2  907.81   39.10
   2 -10  -2  939.81   41.70
  -2  10   2  990.70   41.40
  -2  10   2  963.20   40.80
  -2  10   2  986.80   39.80
   1 -10  -2  801.82   35.30
   1 -10  -2  741.83   32.80
   1 -10  -2  734.83   33.20
   1 -10  -2  781.62   34.90
  -1  10   2  777.02   34.10
  -1  10   2  803.02   33.00
  -1  10   2  840.72   34.90
   0 -10  -2  500.15   22.50
   0 -10  -2  521.95   24.80
   0 -10  -2  511.65   24.50
   0 -10  -2  482.85   22.10
   0  10   2  506.05   23.40
   0  10   2  505.65   22.40
   0  10   2  537.05   24.40
  -1 -10  -2  841.62   37.70
  -1 -10  -2  887.81   38.70
  -1 -10  -2  824.72   35.60
  -1 -10  -2  823.52   35.10
  -1 -10  -2  867.11   36.40
   1  10   2  881.51   37.50
   1  10   2  842.32   36.20
   1  10   2  837.62   36.60
  -2 -10  -2   40.50    6.50
  -2 -10  -2   31.70    4.80
  -2 -10  -2   38.60    6.90
   2  10   2   28.30    4.70
   2  10   2   30.60    4.90
   2  10   2   27.10    5.60
  -3 -10  -2   34.50    7.80
  -3 -10  -2   38.80    5.40
  -3 -10  -2   30.70    6.20
   3  10   2   38.70    5.20
   3  10   2   40.40    5.60
   3  10   2   36.90    6.20
  -4 -10  -2  155.18   12.70
  -4 -10  -2  151.78   10.90
   4  10   2  149.39   10.30
   4  10   2  157.68   12.40
   4  10   2  158.28   11.10
  -5 -10  -2  348.47   21.80
  -5 -10  -2  347.47   18.40
   5  10   2  345.57   18.40
   5  10   2  393.86   27.50
   5  10   2  336.27   17.40
  -6 -10  -2  247.78   16.90
  -6 -10  -2  229.08   16.50
   6  10   2  245.78   13.90
   6  10   2  240.98   16.20
   6  10   2  224.68   17.20
  -7 -10  -2   73.19   10.70
  -7 -10  -2   87.99   10.90
  -7 -10  -2   84.59   11.10
   7  10   2   62.39    8.90
   7  10   2   80.39   11.60
   7  10   2   91.49    9.10
  -8 -10  -2   49.20   10.00
  -8 -10  -2   39.90    7.10
  -8 -10  -2   40.10    7.70
   8  10   2   39.80    8.60
   8  10   2   42.20    5.80
   8  10   2   38.00    8.10
  -9 -10  -2    5.50    6.60
  -9 -10  -2  -16.40    8.00
   9  10   2   -1.80    7.10
   9  10   2   -4.00    7.70
 -10 -10  -2   -9.50   19.10
 -10 -10  -2   11.90    7.00
  10  10   2   13.30    8.20
  10  10   2    9.30    9.60
 -11 -10  -2   13.10   12.60
  11  10   2    5.00    9.70
  12 -11  -2   52.49   14.00
 -12  11   2   60.49   13.60
  11 -11  -2  104.39   16.40
  11 -11  -2   94.29   11.10
  11 -11  -2  130.49   16.80
 -11  11   2   87.29   13.30
 -11  11   2  126.69   14.80
  10 -11  -2  216.58   18.90
  10 -11  -2  161.98   14.60
 -10  11   2  162.18   17.30
 -10  11   2  178.08   15.30
   9 -11  -2   18.70    6.60
   9 -11  -2   25.40    8.30
  -9  11   2   19.50    6.30
  -9  11   2   17.40    7.70
   8 -11  -2   -0.90    6.90
   8 -11  -2    1.90    5.90
  -8  11   2   -3.70    4.80
  -8  11   2   -4.00    5.60
   7 -11  -2   98.89   12.50
   7 -11  -2  107.69   13.70
  -7  11   2   92.49   10.80
   6 -11  -2  244.78   15.80
   6 -11  -2  256.97   17.90
  -6  11   2  238.68   16.70
  -6  11   2  241.88   15.60
   5 -11  -2  603.94   29.00
   5 -11  -2  621.74   31.80
  -5  11   2  559.84   29.90
  -5  11   2  643.54   29.90
   4 -11  -2  579.24   28.70
   4 -11  -2  642.64   29.80
  -4  11   2  644.04   29.70
  -4  11   2  581.64   28.30
   3 -11  -2  305.17   16.20
   3 -11  -2  317.97   14.00
   3 -11  -2  314.17   18.30
   3 -11  -2  314.47   17.50
  -3  11   2  340.87   18.10
  -3  11   2  298.37   16.80
   2 -11  -2  107.89   11.10
   2 -11  -2  102.29    6.70
   2 -11  -2   87.29    9.90
  -2  11   2  100.89   10.80
  -2  11   2   93.99    9.30
  -2  11   2  110.69    7.70
   1 -11  -2   32.20    6.70
   1 -11  -2   32.30    4.30
   1 -11  -2   32.80    4.30
   1 -11  -2   18.90    5.30
  -1  11   2   34.50    5.30
  -1  11   2   34.70    6.00
  -1  11   2   39.60    4.80
   0 -11  -2  218.28   14.40
   0 -11  -2  244.18   15.30
   0 -11  -2  212.28   11.50
   0  11   2  245.98   14.80
   0  11   2  220.98   12.30
   0  11   2  232.78   13.30
  -1 -11  -2  129.99    9.50
  -1 -11  -2  158.88   13.10
  -1 -11  -2  137.49    7.80
  -1 -11  -2  147.69   12.00
   1  11   2  148.99   10.50
   1  11   2  153.18   12.50
   1  11   2  136.09    9.60
  -2 -11  -2  285.17   18.10
  -2 -11  -2  302.47   17.40
  -2 -11  -2  279.47   15.20
   2  11   2  286.97   15.60
   2  11   2  291.17   15.30
   2  11   2  301.27   17.40
  -3 -11  -2  514.05   24.00
   3  11   2  516.25   24.10
   3  11   2  503.75   23.80
  -4 -11  -2  113.69   12.30
  -4 -11  -2  117.59   10.40
  -4 -11  -2   81.59   11.20
   4  11   2  127.09   10.90
   4  11   2  112.69    9.80
   4  11   2  113.59   11.80
  -5 -11  -2    5.10    5.90
  -5 -11  -2   13.10    6.60
   5  11   2    9.40    6.20
   5  11   2   15.20    4.70
   5  11   2   12.60    6.70
  -6 -11  -2   -0.70    5.50
  -6 -11  -2   -5.00    6.20
  -6 -11  -2  -10.30    5.10
   6  11   2   -2.00    6.20
   6  11   2   -6.80    4.10
   6  11   2    0.90    5.70
  -7 -11  -2   13.80    8.10
  -7 -11  -2   22.10    6.90
  -7 -11  -2   29.50    7.10
   7  11   2   32.80    5.50
   7  11   2   24.30    7.80
   7  11   2   30.20    7.50
  -8 -11  -2   41.50    7.40
  -8 -11  -2   53.59    8.70
  -8 -11  -2   59.39   11.40
   8  11   2   54.89    8.90
   8  11   2   44.60    9.40
  -9 -11  -2   27.20   12.70
  -9 -11  -2   26.40    8.70
   9  11   2   32.60    9.60
   9  11   2   33.20    8.80
 -10 -11  -2   29.30   13.10
  10  11   2   21.90   11.20
  11 -12  -2    5.20    8.20
  10 -12  -2   -4.20    9.00
  10 -12  -2    2.30    7.30
 -10  12   2    1.60    7.00
   9 -12  -2    4.20    6.70
   9 -12  -2    6.40    6.80
  -9  12   2    1.30    7.10
   8 -12  -2    8.40    6.40
   8 -12  -2   18.80    8.40
   8 -12  -2   16.60    6.50
  -8  12   2   18.00    6.20
  -8  12   2   -4.10    6.50
   7 -12  -2   61.49    9.80
   7 -12  -2   59.69    8.30
   7 -12  -2   64.89    8.70
  -7  12   2   61.39    7.80
  -7  12   2   67.59    9.80
   6 -12  -2   43.90    9.20
   6 -12  -2   47.20    8.10
   6 -12  -2   52.69    7.40
  -6  12   2   40.90    6.90
  -6  12   2   45.70    8.30
   5 -12  -2   29.50    6.20
   5 -12  -2   26.10    7.20
   5 -12  -2   36.40    8.70
  -5  12   2   33.40    7.40
  -5  12   2   32.20    6.40
   4 -12  -2   93.99   10.60
   4 -12  -2   93.09   11.10
   4 -12  -2   94.39   13.10
  -4  12   2   92.49   11.20
  -4  12   2   99.19   12.30
   3 -12  -2    2.20    6.00
   3 -12  -2    5.60    2.50
   3 -12  -2   20.30    9.10
   3 -12  -2    1.50    4.40
  -3  12   2   -0.30    5.60
  -3  12   2    3.80    6.50
  -3  12   2   -4.30    4.20
   2 -12  -2   37.90   11.60
   2 -12  -2   51.99    5.90
   2 -12  -2   43.40    7.90
   2 -12  -2   49.30    5.40
  -2  12   2   49.70   10.30
  -2  12   2   35.50    6.30
  -2  12   2   54.39    6.10
   1 -12  -2   84.49   12.40
   1 -12  -2   85.59    6.90
   1 -12  -2   63.89    9.00
   1 -12  -2   91.49   11.60
  -1  12   2   74.79    9.70
  -1  12   2   79.09    9.10
  -1  12   2   89.19    8.30
   0 -12  -2  180.28   14.10
   0 -12  -2  194.68   15.40
   0 -12  -2  206.08   10.80
   0 -12  -2  184.18   11.30
   0  12   2  200.68   13.10
   0  12   2  207.48   14.70
   0  12   2  209.88   11.90
  -1 -12  -2  146.19   13.00
  -1 -12  -2  132.39    9.70
  -1 -12  -2  133.89   12.90
  -1 -12  -2  128.29    8.00
   1  12   2  138.19   11.30
   1  12   2  137.79   10.20
   1  12   2  129.29   13.00
  -2 -12  -2   14.10    4.80
  -2 -12  -2    7.20    5.80
  -2 -12  -2   19.90    7.10
   2  12   2   18.00    5.30
   2  12   2   13.10    5.00
   2  12   2    6.70    6.10
  -3 -12  -2   29.80    7.40
  -3 -12  -2   41.90    8.00
  -3 -12  -2   46.70    6.60
   3  12   2   40.50    7.60
   3  12   2   43.90    6.80
   3  12   2   62.19    8.90
  -4 -12  -2   14.60    6.40
  -4 -12  -2   28.30    7.80
  -4 -12  -2    9.10   10.40
   4  12   2   14.70    6.90
   4  12   2   21.90    6.30
   4  12   2   16.90    5.20
  -5 -12  -2  108.69   14.10
  -5 -12  -2   85.79   12.30
  -5 -12  -2  117.69   12.10
   5  12   2  123.89   14.00
   5  12   2   99.19   12.50
   5  12   2  112.59   10.10
  -6 -12  -2   83.79   12.30
  -6 -12  -2   96.39   12.30
  -6 -12  -2  117.19   15.60
   6  12   2   95.79   10.00
   6  12   2   98.59   14.20
   6  12   2  110.19   13.40
  -7 -12  -2   66.69   11.20
  -7 -12  -2   57.69    8.80
  -7 -12  -2   72.39    9.60
   7  12   2   58.49    9.50
   7  12   2   61.19    9.10
  -8 -12  -2   38.00   12.10
  -8 -12  -2   26.70   10.60
   8  12   2   24.70    9.10
   8  12   2   26.50    8.60
  -9 -12  -2  -18.80   14.40
   9  12   2    3.50   13.80
 -10  13   2   70.99   12.60
   9 -13  -2  236.88   19.70
   9 -13  -2  197.78   16.20
   9 -13  -2  220.78   20.00
  -9  13   2  197.98   17.30
   8 -13  -2  191.28   16.80
   8 -13  -2  164.18   14.90
   8 -13  -2  165.08   19.40
  -8  13   2  121.59   16.90
  -8  13   2  160.28   19.90
   7 -13  -2   19.70    6.80
   7 -13  -2   23.40    9.20
   7 -13  -2    6.40    6.60
  -7  13   2   15.20    6.40
  -7  13   2   21.70    8.50
   6 -13  -2   -5.50    5.90
   6 -13  -2    3.50    8.00
   6 -13  -2    0.10    5.60
  -6  13   2    3.10    5.50
  -6  13   2   10.70    7.10
   5 -13  -2  151.38   14.00
   5 -13  -2  189.68   14.30
   5 -13  -2  183.28   16.90
  -5  13   2  174.68   14.30
  -5  13   2  190.88   15.70
   4 -13  -2  222.98   16.20
   4 -13  -2  216.28   17.90
   4 -13  -2  243.08   15.80
  -4  13   2  237.28   16.00
  -4  13   2  264.07   18.00
   3 -13  -2  362.06   19.00
   3 -13  -2  350.76   21.40
   3 -13  -2  332.47   20.30
  -3  13   2  354.36   21.10
  -3  13   2  348.67   17.80
  -3  13   2  341.57   19.50
   2 -13  -2  347.87   21.10
   2 -13  -2  356.66   20.40
   2 -13  -2  319.87   15.90
   2 -13  -2  357.06   18.20
  -2  13   2  349.87   19.70
  -2  13   2  372.76   21.00
   1 -13  -2   91.09   12.60
   1 -13  -2   79.89   11.50
   1 -13  -2   83.59    7.20
  -1  13   2   80.69    9.30
  -1  13   2   69.89    8.60
  -1  13   2   67.89    9.20
   0 -13  -2    2.10    3.10
   0 -13  -2   -0.10    3.60
   0 -13  -2    3.60    6.10
   0  13   2   -3.90    4.40
   0  13   2   -2.70    6.00
   0  13   2   -6.30    5.60
  -1 -13  -2   31.90    5.40
  -1 -13  -2   31.00    7.50
  -1 -13  -2   20.30    7.80
   1  13   2   30.60    6.00
   1  13   2   26.00    5.90
   1  13   2   27.10    7.40
  -2 -13  -2   91.59   11.90
  -2 -13  -2  112.69   10.30
  -2 -13  -2  125.69   13.60
   2  13   2  133.19   14.40
   2  13   2  137.69   11.70
   2  13   2  123.29   11.30
  -3 -13  -2  112.19   13.00
  -3 -13  -2  144.39   14.90
   3  13   2  141.89   12.30
   3  13   2  160.78   15.20
   3  13   2  156.58   12.80
  -4 -13  -2  114.99   11.70
  -4 -13  -2  112.29   15.10
  -4 -13  -2  107.19   12.90
   4  13   2  126.79   11.50
   4  13   2  127.59   13.00
   4  13   2  115.79   15.20
  -5 -13  -2  109.39   15.40
  -5 -13  -2   59.09   10.50
  -5 -13  -2   99.89   12.10
   5  13   2  109.29   13.50
   5  13   2   90.89   10.00
   5  13   2   82.19   10.70
  -6 -13  -2   13.10    7.10
  -6 -13  -2   21.70   10.00
   6  13   2   12.20    7.70
   6  13   2   -3.80    7.50
  -7 -13  -2   -9.30    8.80
  -7 -13  -2    4.30    7.20
   7  13   2   -2.00    7.40
   7  13   2   -9.20    8.20
   8 -14  -2  102.69   11.50
  -8  14   2  101.49   14.30
  -8  14   2  113.49   14.90
   7 -14  -2  177.88   17.00
   7 -14  -2  161.98   19.10
   7 -14  -2  121.29   16.80
  -7  14   2  145.09   15.80
   6 -14  -2   98.59   13.20
   6 -14  -2  116.59   13.70
  -6  14   2  103.59   13.10
  -6  14   2   98.39   15.60
   5 -14  -2   46.20    9.10
   5 -14  -2   56.49    8.00
   5 -14  -2   46.40   10.00
  -5  14   2   44.40    7.70
  -5  14   2   52.19    9.60
   4 -14  -2  -10.40    7.40
   4 -14  -2    3.40    5.10
   4 -14  -2   -4.90    6.50
  -4  14   2    5.70    5.70
  -4  14   2    5.40    6.70
   3 -14  -2   28.80    8.00
   3 -14  -2   34.70    6.30
   3 -14  -2   17.80    7.90
  -3  14   2   31.50    6.90
  -3  14   2   26.70    7.50
   2 -14  -2   31.30    8.80
   2 -14  -2   34.70    8.30
   2 -14  -2   43.90    6.20
  -2  14   2   36.00    7.00
  -2  14   2   31.80    8.10
   1 -14  -2  137.29   11.80
   1 -14  -2  139.09   14.80
   1 -14  -2  138.09   14.80
  -1  14   2  146.59   15.90
  -1  14   2  104.69   11.20
  -1  14   2  141.49   13.20
   0 -14  -2  127.89    9.70
   0 -14  -2  110.59   13.50
   0 -14  -2  135.89   14.70
   0  14   2  149.19   15.50
   0  14   2  114.09   11.30
   0  14   2  126.99   12.50
  -1 -14  -2   74.49    8.60
  -1 -14  -2   54.79    9.30
  -1 -14  -2   53.79    9.30
   1  14   2   64.09    7.90
   1  14   2   65.09    9.50
   1  14   2   76.19   10.80
  -2 -14  -2   38.80   11.50
  -2 -14  -2   20.50    7.90
  -2 -14  -2   14.20    6.00
   2  14   2   23.60    6.60
   2  14   2   18.40    8.20
   2  14   2   27.00    6.30
  -3 -14  -2   10.20    5.80
  -3 -14  -2   -2.60    4.80
  -3 -14  -2    8.70   10.10
   3  14   2    0.40    5.20
   3  14   2   -0.20    8.90
   3  14   2   -2.50    5.90
  -4 -14  -2   12.70    8.50
  -4 -14  -2    8.40    6.50
  -4 -14  -2    5.10    6.10
   4  14   2   12.90    5.30
   4  14   2    2.20    6.40
   4  14   2   -2.30    7.90
  -5 -14  -2    5.70    6.20
  -5 -14  -2    9.50    9.40
  -5 -14  -2    6.50    6.90
   5  14   2    7.80    6.90
   5  14   2    0.50    8.00
   6  14   2   28.70    8.30
   6 -15  -2    8.80   12.20
   6 -15  -2   27.40    7.50
   6 -15  -2    3.60    8.00
  -6  15   2    5.10    7.40
  -6  15   2   -2.20    8.50
   5 -15  -2   -1.50    7.70
   5 -15  -2   -4.30    8.40
  -5  15   2   -3.90    6.40
  -5  15   2   -4.30    7.60
   4 -15  -2   16.90    8.40
   4 -15  -2   19.30    9.40
   4 -15  -2   22.40    6.10
  -4  15   2   19.50   11.60
  -4  15   2   16.90    8.40
   3 -15  -2   58.89   11.50
   3 -15  -2   71.89   13.30
   3 -15  -2   96.29   11.10
  -3  15   2   92.79   13.10
  -3  15   2   71.79   11.10
   2 -15  -2   56.19   10.60
  -2  15   2   58.49   10.70
  -2  15   2   51.99    8.20
   1 -15  -2   48.20   12.60
   1 -15  -2   29.30    9.00
  -1  15   2   35.90    9.50
  -1  15   2   36.20    7.60
   0 -15  -2    8.90    8.00
   0 -15  -2   10.40    7.30
   0  15   2   19.80    8.50
   0  15   2   14.40    6.60
  -1 -15  -2    2.90    7.80
  -1 -15  -2    2.20    6.20
   1  15   2    3.10    5.80
   1  15   2   -4.50    7.60
   1  15   2  -12.30    5.50
  -2 -15  -2   10.60    5.60
  -2 -15  -2   15.90    8.90
   2  15   2   12.70    6.90
   2  15   2   13.40    8.40
   2  15   2   18.60    6.30
  -3 -15  -2   17.40    6.60
  -3 -15  -2   39.80   10.70
   3  15   2   36.60    6.60
   3  15   2   39.60   10.90
  -4 -15  -2   13.80    6.40
   2 -16  -2   -5.20    7.60
  -2  16   2    5.50    6.40
  -1  16   2   39.60    8.50
   0 -16  -2   27.30    8.50
   1  17  -3   17.50   10.80
  -1 -17   3   41.80   10.90
   0  17  -3   26.40    8.50
   0 -17   3   60.19   10.10
  -1  17  -3   12.60    8.40
   1 -17   3   36.40    9.00
  -2  17  -3   12.60    5.70
   2 -17   3    9.90    7.70
  -3  17  -3    0.80    8.50
   3 -17   3    1.30    6.70
   4  16  -3   18.80    7.50
   4  16  -3   31.80    6.70
   4  16  -3   14.90    9.20
  -4 -16   3   33.60    9.90
  -4 -16   3    6.20    4.70
   3  16  -3   36.40    8.80
  -3 -16   3   27.50    8.80
   2  16  -3   39.40    8.70
   2  16  -3   29.50    7.90
  -2 -16   3   54.29   15.20
   1  16  -3   18.30    7.40
   1  16  -3   12.20    7.20
  -1 -16   3   22.50    8.30
   0  16  -3    0.20    6.60
   0  16  -3    2.80    5.30
   0  16  -3  -13.20    6.30
   0 -16   3    0.90    7.10
  -1  16  -3    9.50    5.00
  -1  16  -3   11.00    6.80
  -1  16  -3    1.50    6.90
   1 -16   3   13.60    7.20
  -2  16  -3   26.60    7.50
  -2  16  -3   28.10    9.30
  -2  16  -3   34.80    6.30
   2 -16   3   24.70    7.30
   2 -16   3   23.60   10.10
   2 -16   3   21.70    6.60
  -3  16  -3   20.00    8.80
  -3  16  -3   49.20    8.80
  -3  16  -3   44.90    7.00
   3 -16   3   47.20    7.50
   3 -16   3   42.80    7.70
   3 -16   3   30.60    8.70
  -4  16  -3   24.30    6.60
  -4  16  -3   25.90    8.20
   4 -16   3    8.70    7.50
   4 -16   3   29.20    7.10
   4 -16   3   32.20    6.80
  -5  16  -3   29.20    8.50
   5 -16   3   27.00    9.00
   5 -16   3   34.20    7.30
   5 -16   3   33.20    7.00
  -6  16  -3   11.50    7.20
   6 -16   3   15.00    6.90
   6 -16   3    9.40    6.10
   6  15  -3   43.00    9.00
   6  15  -3   31.50    8.30
  -6 -15   3   40.20    9.50
   5  15  -3   39.70    8.30
   5  15  -3   36.30    8.90
  -5 -15   3   19.90    7.30
  -5 -15   3   50.19    9.60
   4  15  -3   18.70    8.40
   4  15  -3   26.60    6.60
   4  15  -3   20.60    7.20
  -4 -15   3   20.80    8.40
  -4 -15   3    6.00    5.10
   3  15  -3    7.90    6.10
   3  15  -3   -3.70    5.90
   3  15  -3   -0.40    6.40
  -3 -15   3    7.00    6.70
  -3 -15   3    0.60    4.70
   2  15  -3   11.20    5.00
   2  15  -3    2.90    6.10
   2  15  -3   -1.30    5.90
  -2 -15   3    5.10    6.50
  -2 -15   3   -0.30    4.40
   1  15  -3   47.90    5.80
   1  15  -3   29.90    4.90
   1  15  -3   35.90    7.20
   1  15  -3   29.60    7.70
  -1 -15   3   32.00    7.30
  -1 -15   3   14.80    5.80
   0  15  -3  130.79   13.50
   0  15  -3  148.79   13.70
   0  15  -3  138.09   10.60
   0 -15   3  137.59   14.50
   0 -15   3  145.39   13.50
   0 -15   3  128.89   12.40
  -1  15  -3  182.58   15.10
  -1  15  -3  191.38   14.70
  -1  15  -3  175.48   12.50
   1 -15   3  183.18   13.70
   1 -15   3  167.78   15.20
   1 -15   3  178.78   14.20
  -2  15  -3  175.58   14.70
  -2  15  -3  169.48   16.80
  -2  15  -3  164.48   12.60
   2 -15   3  165.58   14.80
   2 -15   3  172.68   13.40
   2 -15   3  181.78   13.60
  -3  15  -3   65.29   10.20
  -3  15  -3   90.89   12.40
  -3  15  -3   87.19   10.60
   3 -15   3   69.19    8.40
   3 -15   3   76.29   11.20
   3 -15   3   63.29    9.90
  -4  15  -3    3.30    5.40
  -4  15  -3    2.80    6.10
  -4  15  -3   12.30    7.60
   4 -15   3    6.00    7.20
   4 -15   3   -0.20    5.10
   4 -15   3    5.10    5.50
  -5  15  -3   11.90    7.20
  -5  15  -3   17.50    6.20
  -5  15  -3    8.60    6.90
   5 -15   3   19.70    5.90
   5 -15   3    9.60    7.90
   5 -15   3   11.30    6.10
  -6  15  -3   50.49    7.90
  -6  15  -3   58.29    9.60
   6 -15   3   54.29    7.10
   6 -15   3   40.00    9.20
   6 -15   3   53.39    8.10
  -7  15  -3  225.48   18.90
  -7  15  -3  229.88   17.30
   7 -15   3  216.88   14.10
   7 -15   3  216.18   17.70
  -8  15  -3  147.39   15.90
   8 -15   3  187.28   17.10
   8  14  -3   43.50    9.40
   8  14  -3   36.70    8.90
   7  14  -3    3.30   14.90
   7  14  -3    7.30    7.10
   7  14  -3   13.70    7.90
  -7 -14   3   14.80    7.90
  -7 -14   3    1.80    5.00
   6  14  -3   -3.40    6.50
   6  14  -3   -1.90    6.50
   6  14  -3   -7.00    6.50
  -6 -14   3    0.50    5.00
  -6 -14   3   -0.90    8.80
   5  14  -3   10.40    6.30
   5  14  -3    5.90    6.30
   5  14  -3    8.70    6.70
  -5 -14   3    3.40    6.70
  -5 -14   3    3.50    5.90
   4  14  -3   66.79    8.50
   4  14  -3   73.09   12.30
   4  14  -3   64.19    8.10
  -4 -14   3   60.09    8.80
   3  14  -3  164.78   12.80
   3  14  -3  157.78   13.70
   3  14  -3  142.29   11.40
   3  14  -3  127.29    9.90
  -3 -14   3  137.79   13.50
  -3 -14   3  127.79   14.40
   2  14  -3  130.89   12.30
   2  14  -3  151.98   13.00
   2  14  -3  122.59   12.00
   2  14  -3  131.89   10.20
  -2 -14   3  124.99   13.40
  -2 -14   3  127.29   12.90
   1  14  -3   82.99    7.50
   1  14  -3   72.49    8.50
   1  14  -3   59.09    7.70
   1  14  -3   80.09    7.80
  -1 -14   3   68.59   10.30
  -1 -14   3   68.39   10.70
  -1 -14   3   63.89    7.90
   0  14  -3   15.20    5.70
   0  14  -3   16.90    4.50
   0  14  -3   24.60    6.30
   0  14  -3   24.90    4.10
   0 -14   3   16.40    6.00
   0 -14   3   19.90    7.30
   0 -14   3   15.50    5.00
  -1  14  -3    9.30    5.70
  -1  14  -3   17.50    4.60
  -1  14  -3   22.10    6.40
   1 -14   3   13.80    5.80
   1 -14   3   24.90    7.40
   1 -14   3   15.30    4.90
  -2  14  -3  131.09   12.40
  -2  14  -3   92.89   10.00
  -2  14  -3   97.69   11.80
   2 -14   3  101.19   12.70
   2 -14   3  110.29   10.80
  -3  14  -3  236.58   18.00
  -3  14  -3  249.88   16.50
  -3  14  -3  263.57   18.40
   3 -14   3  252.17   15.50
   3 -14   3  252.97   17.60
   3 -14   3  237.28   15.40
  -4  14  -3  266.37   16.00
  -4  14  -3  244.28   18.80
  -4  14  -3  260.07   17.10
   4 -14   3  255.57   17.40
   4 -14   3  244.98   15.00
   4 -14   3  255.77   16.70
  -5  14  -3  101.09   13.20
  -5  14  -3  127.29   12.40
  -5  14  -3  132.49   13.20
   5 -14   3  136.99   13.60
   5 -14   3  131.89   10.70
   5 -14   3  140.09   12.50
  -6  14  -3   15.40    5.80
  -6  14  -3   22.10    7.00
  -6  14  -3   21.20    6.20
   6 -14   3   19.10    6.20
   6 -14   3   15.10    7.60
   6 -14   3   20.70    6.40
  -7  14  -3   -0.30    5.70
  -7  14  -3   -9.70    6.00
   7 -14   3    0.20    5.70
   7 -14   3   -7.80    6.90
  -8  14  -3   70.49   12.50
   8 -14   3   66.99   10.50
   8 -14   3   65.99   11.80
   8 -14   3   57.49    7.00
  -9  14  -3  184.68   16.80
  -9  14  -3  179.58   19.00
   9 -14   3  208.08   17.30
   9 -14   3  188.08   17.90
   9  13  -3   -4.10    8.50
   9  13  -3    1.60    7.10
   9  13  -3   -2.30    8.10
  -9 -13   3    0.40    9.30
  -9 -13   3   -8.10    4.20
   8  13  -3    1.90    7.00
   8  13  -3   -1.00    7.00
   8  13  -3    7.10    7.80
  -8 -13   3   -7.30    4.00
  -8 -13   3    0.20    7.40
   7  13  -3   27.10    7.30
   7  13  -3   28.90    8.10
   7  13  -3   28.10    7.30
  -7 -13   3   24.50    7.70
   6  13  -3  144.49   13.50
   6  13  -3  149.99   13.50
   6  13  -3  134.99   13.60
  -6 -13   3  128.09   13.80
   5  13  -3  113.09   11.70
   5  13  -3  101.29   11.60
   5  13  -3   98.59   12.10
  -5 -13   3   99.39   12.40
   4  13  -3   83.19    9.90
   4  13  -3   74.09    8.60
   4  13  -3   64.69    7.50
   4  13  -3   58.39    7.80
  -4 -13   3   70.99   10.70
  -4 -13   3   84.89   13.00
   3  13  -3   43.40    6.70
   3  13  -3   45.10    6.60
   3  13  -3   55.19    8.50
   3  13  -3   52.59    5.80
  -3 -13   3   37.70    8.50
  -3 -13   3   47.80    7.10
   2  13  -3   -5.50    3.90
   2  13  -3    1.80    3.30
   2  13  -3    4.00    4.80
   2  13  -3    8.70    5.40
  -2 -13   3   -4.30    8.00
  -2 -13   3   -9.80    4.90
   1  13  -3   69.09    8.80
   1  13  -3   71.39    9.50
   1  13  -3   61.39    7.00
  -1 -13   3   53.49    6.90
  -1 -13   3   61.39    8.90
   0  13  -3   63.99    6.40
   0  13  -3   67.59    9.50
   0  13  -3   80.79    9.00
   0  13  -3   67.69    7.40
   0 -13   3   74.99   10.20
   0 -13   3   65.69    8.90
  -1  13  -3  125.29   10.80
  -1  13  -3  111.99    6.60
  -1  13  -3  104.39    8.90
  -1  13  -3  129.59   10.80
   1 -13   3  107.49   12.70
   1 -13   3   97.49    9.80
   1 -13   3  121.49    9.60
  -2  13  -3  241.58   13.70
  -2  13  -3  223.48   14.80
  -2  13  -3  268.07   15.40
   2 -13   3  250.97   16.30
   2 -13   3  244.38   14.00
   2 -13   3  226.48   13.80
  -3  13  -3   73.09   10.20
  -3  13  -3   83.89    9.10
  -3  13  -3   98.59   11.90
   3 -13   3   85.49    8.80
   3 -13   3   74.39    9.40
   3 -13   3   78.59   11.10
  -4  13  -3   14.30    5.30
  -4  13  -3    9.80    5.60
   4 -13   3   19.40    4.90
   4 -13   3   23.30    6.70
   4 -13   3   15.20    5.20
  -5  13  -3   11.20    5.60
  -5  13  -3    8.70    5.30
  -5  13  -3   -4.10    5.90
   5 -13   3    4.30    4.30
   5 -13   3    8.50    6.40
   5 -13   3    6.10    7.10
  -6  13  -3    9.90    5.60
  -6  13  -3    5.60    5.90
  -6  13  -3   -1.90    5.30
   6 -13   3   13.60    5.80
   6 -13   3    9.00    4.40
   6 -13   3   19.40    7.10
  -7  13  -3   37.90    6.70
  -7  13  -3   34.30    7.70
  -7  13  -3   31.90    6.00
   7 -13   3   30.80    8.00
   7 -13   3   31.20    6.90
   7 -13   3   32.00    5.30
  -8  13  -3   57.19    8.10
  -8  13  -3   51.99    8.90
   8 -13   3   40.90    7.60
   8 -13   3   51.09    8.90
   8 -13   3   47.30    6.00
  -9  13  -3   46.40    9.60
  -9  13  -3   58.29   10.20
   9 -13   3   54.29    6.50
   9 -13   3   65.39   10.20
 -10  13  -3   20.90    7.40
 -10  13  -3   12.70    8.80
  10 -13   3   22.20    7.90
  10 -13   3   22.80    8.80
  10  12  -3    8.30    8.60
  10  12  -3    4.10    7.90
 -10 -12   3    4.40    8.10
 -10 -12   3   -0.80    4.70
   9  12  -3   62.89   10.50
   9  12  -3   39.10    8.50
   9  12  -3   36.60    8.10
  -9 -12   3   47.50   10.20
   8  12  -3   91.49   12.30
   8  12  -3   89.19   12.20
  -8 -12   3   66.19    9.60
   7  12  -3   59.79    7.80
   7  12  -3   56.09    7.70
  -7 -12   3   56.89    8.50
   6  12  -3   57.89    7.40
   6  12  -3   54.89    7.30
  -6 -12   3   56.79    8.10
   5  12  -3   -1.70    4.90
   5  12  -3   -0.70    5.00
  -5 -12   3   -1.50    5.30
  -5 -12   3    3.70    6.50
   4  12  -3   98.79    6.10
   4  12  -3   97.09   10.70
   4  12  -3  100.09   11.20
  -4 -12   3   92.29   12.90
   3  12  -3  234.68   13.50
   3  12  -3  231.48   11.20
   3  12  -3  237.48   14.10
  -3 -12   3  235.58   14.20
  -3 -12   3  235.88   16.40
  -3 -12   3  203.18   12.50
   2  12  -3  326.37   16.80
   2  12  -3  320.47   15.20
   2  12  -3  327.57   16.40
   2  12  -3  329.97   17.40
  -2 -12   3  335.67   17.40
  -2 -12   3  313.27   17.90
  -2 -12   3  345.27   19.80
   1  12  -3  559.54   26.50
   1  12  -3  556.24   25.20
   1  12  -3  583.44   26.00
   1  12  -3  560.64   25.10
  -1 -12   3  609.84   28.80
  -1 -12   3  574.14   26.60
  -1 -12   3  596.84   26.20
   0  12  -3  265.97   12.90
   0  12  -3  277.27   14.50
   0  12  -3  269.87   14.90
   0  12  -3  261.27   13.80
   0 -12   3  279.37   14.20
   0 -12   3  273.37   14.70
   0 -12   3  278.17   16.60
  -1  12  -3   39.60    5.50
  -1  12  -3   24.70    5.20
  -1  12  -3   30.90    3.90
  -1  12  -3   29.20    4.50
  -1  12  -3   21.20    4.00
   1 -12   3   25.90    4.80
   1 -12   3   30.90    6.60
  -2  12  -3    0.40    3.90
  -2  12  -3    6.20    4.20
  -2  12  -3    1.80    3.50
   2 -12   3    3.90    3.70
   2 -12   3    1.60    5.00
   2 -12   3    0.00    3.60
  -3  12  -3  201.08   12.10
  -3  12  -3  182.48   12.60
  -3  12  -3  219.08   14.00
   3 -12   3  196.68   13.60
   3 -12   3  203.28   11.50
   3 -12   3  194.68   12.20
  -4  12  -3  804.72   34.20
  -4  12  -3  754.62   34.90
   4 -12   3  790.52   34.40
   4 -12   3  758.92   35.40
   4 -12   3  756.32   33.40
  -5  12  -3  690.43   31.30
  -5  12  -3  662.03   33.20
   5 -12   3  680.63   32.20
   5 -12   3  713.63   31.70
   5 -12   3  696.73   30.10
  -6  12  -3  402.36   22.60
  -6  12  -3  375.86   20.90
   6 -12   3  378.16   18.50
   6 -12   3  381.66   21.10
   6 -12   3  410.16   28.40
  -7  12  -3  298.87   17.30
  -7  12  -3  284.67   18.20
  -7  12  -3  255.57   16.00
   7 -12   3  300.57   18.20
   7 -12   3  295.77   15.00
   7 -12   3  296.67   17.90
  -8  12  -3   16.40    5.90
  -8  12  -3    9.60    4.10
  -8  12  -3   10.90    6.00
   8 -12   3   15.20    4.40
   8 -12   3   15.00    6.20
   8 -12   3   10.00    7.00
  -9  12  -3   41.30    7.30
  -9  12  -3   47.00    6.30
  -9  12  -3   43.80    8.50
   9 -12   3   41.10    5.40
   9 -12   3   47.40    8.60
   9 -12   3   39.60    7.80
 -10  12  -3  162.98   16.70
 -10  12  -3  153.18   20.60
  10 -12   3  187.08   23.20
  10 -12   3  146.89   15.10
 -11  12  -3  192.78   17.30
 -11  12  -3  207.68   19.80
  11 -12   3  193.08   17.10
  11 -12   3  223.38   18.70
  11  11  -3   42.90   14.20
  11  11  -3   23.30    8.00
  11  11  -3   42.60   11.10
 -11 -11   3   34.40   10.40
 -11 -11   3   27.30   10.30
  10  11  -3   22.30    7.50
  10  11  -3   10.00    7.00
 -10 -11   3   21.60   10.90
 -10 -11   3    7.30    6.50
   9  11  -3    7.20    6.20
   9  11  -3    6.60    6.40
  -9 -11   3   -1.50    6.40
  -9 -11   3   -1.20    5.90
   8  11  -3   -2.20    5.80
   8  11  -3   -6.90    5.30
  -8 -11   3   -1.80    6.90
  -8 -11   3    0.70    6.10
   7  11  -3   31.60    6.40
   7  11  -3   23.40    6.40
  -7 -11   3    5.70    7.90
  -7 -11   3   31.10    6.70
   6  11  -3  187.48   12.90
   6  11  -3  195.88   13.20
  -6 -11   3  179.98   13.60
   5  11  -3  290.17   15.70
   5  11  -3  279.47   15.50
  -5 -11   3  308.47   16.60
  -5 -11   3  250.87   19.60
   4  11  -3  387.46   18.90
   4  11  -3  387.26   18.60
   4  11  -3  380.06   16.30
  -4 -11   3  366.06   22.40
  -4 -11   3  370.06   19.40
   3  11  -3  125.69    9.90
   3  11  -3  124.89    9.30
   3  11  -3  129.69    7.10
  -3 -11   3  116.99    9.80
  -3 -11   3  124.09    7.20
  -3 -11   3  118.19   11.70
   2  11  -3    2.20    3.90
   2  11  -3    1.80    3.80
   2  11  -3    8.10    2.70
  -2 -11   3    9.20    5.00
  -2 -11   3   10.70    4.30
  -2 -11   3    6.30    4.10
   1  11  -3  189.38   11.10
   1  11  -3  184.08   11.70
   1  11  -3  178.68   10.00
   1  11  -3  174.98   10.10
  -1 -11   3  191.88   11.40
  -1 -11   3  198.58   13.60
  -1 -11   3  208.68   11.10
   0  11  -3  409.66   18.60
   0  11  -3  382.16   18.90
   0  11  -3  372.56   17.30
   0  11  -3  374.26   17.80
   0 -11   3  406.46   20.20
   0 -11   3  401.96   18.30
   0 -11   3  398.86   18.70
  -1  11  -3  745.73   34.70
  -1  11  -3  851.11   36.80
  -1  11  -3  814.22   34.80
  -1  11  -3  864.61   37.00
  -1  11  -3  901.91   36.60
   1 -11   3  851.41   36.40
   1 -11   3  914.21   38.00
   1 -11   3  869.11   37.40
  -2  11  -3  577.74   26.50
  -2  11  -3  595.04   25.90
   2 -11   3  575.74   25.80
   2 -11   3  565.94   26.10
   2 -11   3  603.64   27.30
  -3  11  -3  208.28   13.00
  -3  11  -3  188.28   11.00
  -3  11  -3  178.58   11.60
   3 -11   3  175.08   11.20
   3 -11   3  194.68   12.70
   3 -11   3  178.38   10.50
  -4  11  -3   20.30    4.50
  -4  11  -3   16.10    5.70
  -4  11  -3   17.30    4.10
   4 -11   3   19.20    4.40
   4 -11   3   21.10    5.20
   4 -11   3   17.50    4.30
  -5  11  -3   76.49    8.70
  -5  11  -3   76.19    9.10
   5 -11   3   79.29    9.00
   5 -11   3   78.99    7.50
   5 -11   3   76.39    9.70
  -6  11  -3  552.04   26.80
  -6  11  -3  568.94   26.40
   6 -11   3  538.15   24.60
   6 -11   3  562.94   26.60
   6 -11   3  570.14   26.90
  -7  11  -3  301.97   18.40
  -7  11  -3  286.97   18.20
  -7  11  -3  286.47   22.10
   7 -11   3  294.27   17.50
   7 -11   3  280.77   14.40
   7 -11   3  291.57   20.90
  -8  11  -3  232.48   14.10
  -8  11  -3  224.38   15.80
  -8  11  -3  221.58   15.10
   8 -11   3  216.38   12.10
   8 -11   3  234.58   15.70
   8 -11   3  210.48   15.40
  -9  11  -3  135.19   13.40
  -9  11  -3  124.79    8.80
  -9  11  -3  136.99   12.40
   9 -11   3  126.79    8.90
   9 -11   3  137.89   13.40
   9 -11   3  135.49   13.00
 -10  11  -3   14.80    3.60
 -10  11  -3    7.90    5.60
 -10  11  -3    7.90    7.10
  10 -11   3   11.50    6.80
  10 -11   3    9.10    6.40
  10 -11   3    5.40    3.80
 -11  11  -3   33.90   14.30
 -11  11  -3   22.50    8.20
  11 -11   3   18.70    7.70
  11 -11   3   19.90   12.40
 -12  11  -3   32.20   10.30
  12 -11   3   32.90    8.80
  12 -11   3   27.20    8.40
  12  10  -3   -8.30    6.80
 -12 -10   3    1.00    7.80
  11  10  -3   -1.90    8.00
  11  10  -3   -2.30    6.60
  11  10  -3   -8.10    6.30
 -11 -10   3   -0.60    8.70
 -11 -10   3   -3.20    7.30
  10  10  -3   20.50    6.80
  10  10  -3   19.00    6.40
 -10 -10   3    1.20    6.10
 -10 -10   3   13.50    7.00
   9  10  -3   53.29    7.30
   9  10  -3   53.39    8.00
  -9 -10   3   62.89    8.70
  -9 -10   3   27.80   10.70
   8  10  -3  125.09   11.50
   8  10  -3  143.69   11.80
  -8 -10   3  138.19   12.60
   7  10  -3  112.29   10.30
   7  10  -3  129.39   10.60
  -7 -10   3   95.19   14.70
  -7 -10   3  119.79   11.40
   6  10  -3  123.69   10.00
   6  10  -3  118.79    9.90
  -6 -10   3   97.19   14.20
  -6 -10   3  122.99   10.60
   5  10  -3   62.09    8.00
   5  10  -3   41.90    5.60
  -5 -10   3   32.80    8.10
  -5 -10   3   46.30    6.10
   4  10  -3    3.00    3.90
   4  10  -3   -0.60    3.80
  -4 -10   3    4.30    5.70
  -4 -10   3    0.10    3.70
  -4 -10   3   10.10    2.40
   3  10  -3  206.38    9.70
   3  10  -3  211.68   11.70
   3  10  -3  212.78   11.80
  -3 -10   3  202.08   14.20
  -3 -10   3  209.38   12.20
   2  10  -3  364.06   17.20
   2  10  -3  349.17   16.00
   2  10  -3  373.76   17.60
  -2 -10   3  394.76   19.80
  -2 -10   3  357.96   16.20
  -2 -10   3  357.46   17.60
  -2 -10   3  374.56   18.00
   1  10  -3  456.95   20.30
   1  10  -3  453.85   20.80
   1  10  -3  447.56   20.00
   1  10  -3  456.15   21.10
  -1 -10   3  478.95   22.80
  -1 -10   3  489.45   20.90
  -1 -10   3  464.55   21.20
   0  10  -3  314.87   15.00
   0  10  -3  318.87   14.50
   0  10  -3  310.17   16.60
   0  10  -3  324.87   16.00
   0 -10   3  357.56   17.50
   0 -10   3  332.07   17.20
   0 -10   3  325.07   15.30
  -1  10  -3  182.18   11.20
  -1  10  -3  187.18   10.20
  -1  10  -3  183.08    8.90
   1 -10   3  197.18   10.60
   1 -10   3  194.68   12.10
  -2  10  -3  131.29    9.50
  -2  10  -3  150.68    9.30
   2 -10   3  134.19    8.50
   2 -10   3  135.89   10.30
  -3  10  -3   17.50    4.90
  -3  10  -3   13.60    4.00
  -3  10  -3    8.10    3.60
   3 -10   3    9.70    4.50
   3 -10   3    6.00    3.30
   3 -10   3   10.70    3.70
  -4  10  -3  151.58   10.00
  -4  10  -3  153.48    9.70
  -4  10  -3  112.29   11.30
   4 -10   3  152.78   10.10
   4 -10   3  151.78   10.80
   4 -10   3  150.88    8.70
  -5  10  -3  239.28   13.80
  -5  10  -3  249.48   13.50
   5 -10   3  237.68   14.20
   5 -10   3  242.08   12.10
   5 -10   3  245.08   13.80
  -6  10  -3  270.27   14.60
  -6  10  -3  224.78   15.50
  -6  10  -3  271.37   15.10
   6 -10   3  254.87   12.80
   6 -10   3  264.07   15.10
   6 -10   3  275.27   15.20
  -7  10  -3  259.17   15.70
  -7  10  -3  260.17   15.20
   7 -10   3  259.57   15.60
   7 -10   3  265.67   15.70
  -8  10  -3    6.80    4.40
  -8  10  -3    7.90    7.10
  -8  10  -3    5.00    5.60
   8 -10   3    9.30    3.60
   8 -10   3    5.40    5.40
  -9  10  -3   28.90    7.20
  -9  10  -3   21.90    6.10
  -9  10  -3   19.40    4.40
   9 -10   3   14.20    6.20
   9 -10   3   24.40    4.50
   9 -10   3   26.50    7.00
 -10  10  -3    6.50    5.40
 -10  10  -3    6.70    6.30
 -10  10  -3    6.10    3.50
  10 -10   3    7.00    6.40
  10 -10   3    1.10    5.80
  10 -10   3    4.90    3.60
 -11  10  -3   65.59    8.60
 -11  10  -3   71.09    6.70
 -11  10  -3   80.99   11.10
  11 -10   3   58.39    7.20
  11 -10   3   68.89    9.10
  11 -10   3   71.69    9.40
 -12  10  -3   43.20    9.60
  12 -10   3   54.19    9.30
  12 -10   3   51.49    9.10
 -13  10  -3   19.90    9.60
  13 -10   3   22.60    8.10
  13   9  -3   -3.60    7.50
 -13  -9   3    2.20    8.00
  12   9  -3   19.50    7.80
  12   9  -3   23.40    7.20
  12   9  -3   26.70    9.00
 -12  -9   3   17.70    8.70
 -12  -9   3   22.00    9.40
  11   9  -3   49.30    7.70
  11   9  -3   43.80    8.00
  11   9  -3   64.39    9.90
 -11  -9   3   43.90   11.20
 -11  -9   3   46.90    8.80
  10   9  -3   92.09   11.50
  10   9  -3   97.99   11.80
 -10  -9   3   80.09   15.00
 -10  -9   3  102.79   12.40
   9   9  -3  102.59   10.60
   9   9  -3   94.79   10.60
  -9  -9   3   54.89   10.90
  -9  -9   3   82.39   11.30
   8   9  -3   -1.90    4.40
   8   9  -3    7.90    4.50
  -8  -9   3   -5.00    6.70
  -8  -9   3    4.00    5.80
   7   9  -3   56.09    6.50
   7   9  -3   47.70    5.70
  -7  -9   3   41.50    6.30
  -7  -9   3   28.90    8.90
   6   9  -3  190.08   11.40
   6   9  -3  190.68   11.60
  -6  -9   3  199.58   12.40
  -6  -9   3  165.58   15.80
   5   9  -3  442.16   20.20
   5   9  -3  423.86   20.30
  -5  -9   3  437.46   24.40
  -5  -9   3  456.25   21.20
   4   9  -3 1078.89   43.80
   4   9  -3 1058.59   42.20
   4   9  -3 1055.29   43.80
  -4  -9   3 1038.80   42.90
  -4  -9   3 1076.89   47.10
  -4  -9   3 1013.80   42.50
  -4  -9   3 1006.60   44.30
   3   9  -3  800.02   34.50
   3   9  -3  836.12   35.60
   3   9  -3  861.81   35.80
  -3  -9   3  870.71   38.10
  -3  -9   3  853.61   36.20
   2   9  -3  334.97   15.20
  -2  -9   3  334.97   15.80
  -2  -9   3  373.96   17.20
  -2  -9   3  377.46   17.40
   1   9  -3    0.00    3.30
   1   9  -3   -1.00    1.90
  -1  -9   3    1.90    2.60
  -1  -9   3    1.30    3.10
  -1  -9   3   -3.40    2.90
   0   9  -3  234.18   13.10
   0   9  -3  242.38   11.80
   0   9  -3  245.28   11.30
   0   9  -3  229.38   11.00
   0   9  -3  232.58   10.80
   0  -9   3  238.58   11.90
   0  -9   3  236.48   11.70
  -1   9  -3 1574.74   64.59
  -1   9  -3 1620.54   65.69
  -1   9  -3 1630.64   65.39
  -1   9  -3 1588.14   64.59
   1  -9   3 1615.34   65.59
   1  -9   3 1610.24   65.59
  -2   9  -3 1868.81   76.89
  -2   9  -3 1886.21   77.39
  -2   9  -3 1934.91   77.29
   2  -9   3 1900.91   76.69
   2  -9   3 1877.11   77.69
   2  -9   3 1877.81   77.09
  -3   9  -3 2618.64  107.39
  -3   9  -3 2644.34  107.99
  -3   9  -3 2712.43  108.09
   3  -9   3 2647.94  107.59
   3  -9   3 2610.24  106.59
  -4   9  -3 1734.13   80.29
  -4   9  -3 2064.19   79.69
  -4   9  -3 1930.21   79.09
   4  -9   3 1953.30   78.99
   4  -9   3 1952.20   79.19
   4  -9   3 1918.51   77.99
  -5   9  -3  335.77   16.40
  -5   9  -3  321.77   16.70
   5  -9   3  351.86   16.90
   5  -9   3  332.47   17.00
   5  -9   3  324.97   15.10
  -6   9  -3   37.10    5.40
  -6   9  -3   45.00    6.90
  -6   9  -3   39.00    6.70
   6  -9   3   45.10    4.90
   6  -9   3   35.80    5.00
   6  -9   3   42.30    6.10
  -7   9  -3  370.46   19.20
  -7   9  -3  382.96   18.90
  -7   9  -3  382.26   18.70
   7  -9   3  381.86   19.20
   7  -9   3  373.26   19.10
   7  -9   3  366.06   16.90
  -8   9  -3  887.11   39.40
  -8   9  -3  897.31   38.90
   8  -9   3  832.02   36.80
   8  -9   3  889.51   38.90
   8  -9   3  898.71   39.20
  -9   9  -3  706.93   35.80
  -9   9  -3  724.23   32.80
   9  -9   3  740.03   33.30
   9  -9   3  729.83   33.30
   9  -9   3  663.63   31.20
 -10   9  -3  319.07   19.50
 -10   9  -3  331.07   18.40
 -10   9  -3  292.87   15.40
  10  -9   3  310.37   18.80
  10  -9   3  309.17   18.20
 -11   9  -3   77.09    7.30
 -11   9  -3  100.39   11.40
 -11   9  -3   80.29   10.40
  11  -9   3   85.59   12.50
  11  -9   3   73.09    7.20
  11  -9   3   74.99   11.50
 -12   9  -3   -3.30    7.00
 -12   9  -3    3.60    3.90
  12  -9   3    0.10    6.20
  12  -9   3    0.20    6.30
 -13   9  -3   54.99   17.50
  13  -9   3   39.10    8.70
  13   8  -3   26.80    8.10
  13   8  -3   38.60   10.60
  13   8  -3   16.00    6.90
 -13  -8   3   22.00    9.00
 -13  -8   3   23.70    9.40
  12   8  -3   16.90    7.30
  12   8  -3   10.50    6.40
  12   8  -3   11.90   10.30
 -12  -8   3   17.30    8.90
 -12  -8   3    8.10    7.60
  11   8  -3    0.00    5.90
  11   8  -3   -1.40    6.80
  11   8  -3   -2.20    6.00
 -11  -8   3    0.50    8.40
 -11  -8   3   -6.20    5.80
  10   8  -3    4.70    5.00
  10   8  -3    6.70    5.50
 -10  -8   3    9.20    5.90
 -10  -8   3   -5.90    8.10
   9   8  -3   97.29   10.40
   9   8  -3  107.09   10.10
  -9  -8   3  113.49   11.00
   8   8  -3  539.35   24.40
   8   8  -3  557.64   24.90
  -8  -8   3  509.15   25.60
   7   8  -3  419.36   19.60
   7   8  -3  431.06   19.30
  -7  -8   3  409.26   20.40
  -7  -8   3  361.16   24.20
   6   8  -3  267.87   13.60
   6   8  -3  261.47   13.80
  -6  -8   3  264.67   14.50
  -6  -8   3  274.87   18.40
   5   8  -3    8.70    3.70
   5   8  -3    7.50    1.60
   5   8  -3    5.40    3.20
  -5  -8   3    7.30    6.60
  -5  -8   3    4.00    3.80
  -5  -8   3    6.10    1.70
   4   8  -3   37.20    3.20
   4   8  -3   29.40    4.70
   4   8  -3   31.50    4.30
  -4  -8   3   45.30    7.40
  -4  -8   3   30.70    4.60
  -4  -8   3   32.40    4.60
   3   8  -3  248.28   12.50
   3   8  -3  248.58   12.50
   3   8  -3  237.18   10.80
  -3  -8   3  281.07   16.50
   2   8  -3 1345.37   54.79
   2   8  -3 1257.47   53.89
   2   8  -3 1339.87   54.89
  -2  -8   3 1443.26   56.69
  -2  -8   3 1348.47   55.49
  -2  -8   3 1290.87   54.29
  -2  -8   3 1349.86   55.19
   1   8  -3 1441.16   59.09
   1   8  -3 1453.25   59.79
   1   8  -3 1424.86   59.59
  -1  -8   3 1527.25   59.99
  -1  -8   3 1522.75   60.99
  -1  -8   3 1484.65   59.69
  -1  -8   3 1397.26   59.09
   0   8  -3  351.06   15.50
   0   8  -3  360.96   15.80
   0   8  -3  354.86   15.60
   0   8  -3  372.16   16.50
   0   8  -3  361.36   16.10
   0  -8   3  378.56   16.40
   0  -8   3  361.26   17.40
   0  -8   3  348.27   16.10
   0  -8   3  359.16   16.10
  -1   8  -3   69.69    4.40
  -1   8  -3   71.09    4.10
  -1   8  -3   73.19    5.80
  -1   8  -3   74.79    6.20
  -1   8  -3   69.19    5.30
   1  -8   3   67.59    6.80
   1  -8   3   60.39    5.60
   1  -8   3   73.29    5.50
  -2   8  -3    2.50    2.50
  -2   8  -3    8.80    3.40
  -2   8  -3    0.50    2.80
   2  -8   3    4.80    2.40
   2  -8   3    3.00    2.60
   2  -8   3    1.10    3.30
  -3   8  -3  830.52   35.00
  -3   8  -3  798.02   33.90
   3  -8   3  798.32   33.40
   3  -8   3  794.32   34.20
  -4   8  -3  378.26   20.20
  -4   8  -3  376.96   19.70
   4  -8   3  396.76   19.60
   4  -8   3  397.76   17.00
  -5   8  -3  684.33   30.00
  -5   8  -3  678.03   29.90
   5  -8   3  674.93   28.60
   5  -8   3  698.63   30.10
   5  -8   3  682.23   30.10
  -6   8  -3  808.02   36.80
  -6   8  -3  830.92   35.70
  -6   8  -3  840.02   36.20
   6  -8   3  810.02   34.40
   6  -8   3  847.02   36.10
   6  -8   3  850.01   36.00
  -7   8  -3   82.39    8.00
  -7   8  -3   90.29    8.40
  -7   8  -3   83.99    7.80
   7  -8   3   80.99    5.90
   7  -8   3   79.29    8.30
   7  -8   3   82.49    8.40
  -8   8  -3   15.30    4.70
  -8   8  -3   14.50    4.50
  -8   8  -3   22.00    4.40
   8  -8   3   18.30    3.50
   8  -8   3   20.80    5.10
   8  -8   3    9.80    4.20
  -9   8  -3   49.90    7.10
  -9   8  -3   40.70    6.30
   9  -8   3   52.69    6.80
   9  -8   3   48.40    6.50
   9  -8   3   41.60    5.90
 -10   8  -3  264.07   15.80
 -10   8  -3  237.68   13.20
  10  -8   3  273.97   16.60
  10  -8   3  244.98   13.20
  10  -8   3  251.97   15.70
 -11   8  -3  159.78   10.30
 -11   8  -3  169.38   15.50
  11  -8   3  167.08   14.20
  11  -8   3  161.18   13.40
 -12   8  -3   70.29    8.30
 -12   8  -3   72.09   10.40
  12  -8   3   70.59    9.00
  12  -8   3   78.29    9.80
  12  -8   3   61.49    8.00
 -13   8  -3   52.09   11.20
  13  -8   3   37.40    9.60
  13  -8   3   37.70    7.60
 -14   8  -3    9.40   10.30
  14  -8   3   12.40    6.80
  14   7  -3   -1.70    7.30
 -14  -7   3    2.30    7.40
  13   7  -3   -2.70    5.70
  13   7  -3    1.30    7.90
  13   7  -3    5.50    8.90
 -13  -7   3    4.20    8.80
 -13  -7   3    4.20    7.60
  12   7  -3   30.60    6.50
  12   7  -3   26.30    8.40
  12   7  -3   37.30    7.50
 -12  -7   3   30.90    7.80
 -12  -7   3   33.30    9.70
  11   7  -3   79.99   12.40
  11   7  -3   74.89   10.60
  11   7  -3   80.99    9.90
 -11  -7   3   62.79   14.30
 -11  -7   3   76.89   11.40
  10   7  -3  118.09   10.40
  10   7  -3  124.79   10.80
 -10  -7   3   99.59   16.00
 -10  -7   3  116.89   11.60
   9   7  -3  219.78   13.10
   9   7  -3  229.98   12.80
  -9  -7   3  181.48   16.60
  -9  -7   3  216.48   13.80
   8   7  -3  183.18    8.90
   8   7  -3  209.08   11.90
   8   7  -3  219.58   11.70
  -8  -7   3  163.58   15.90
  -8  -7   3  206.38   12.90
   7   7  -3    5.70    3.90
   7   7  -3    6.90    1.80
  -7  -7   3    5.20    6.80
  -7  -7   3   10.00    4.40
  -7  -7   3   12.60    2.10
   6   7  -3  262.57   12.90
   6   7  -3  259.37   12.60
   6   7  -3  236.88   10.80
  -6  -7   3  256.37   13.60
  -6  -7   3  240.98   11.00
   5   7  -3  368.46   16.70
   5   7  -3  356.66   16.30
   5   7  -3  325.47   15.00
  -5  -7   3  338.37   15.20
  -5  -7   3  405.06   21.20
  -5  -7   3  375.66   22.00
   4   7  -3  794.12   34.20
   4   7  -3  842.52   37.00
   4   7  -3  738.33   33.70
  -4  -7   3  811.22   35.10
  -4  -7   3  871.21   34.90
  -4  -7   3  885.41   37.20
   3   7  -3  640.74   26.00
   3   7  -3  641.44   27.30
   3   7  -3  608.14   26.40
   3   7  -3  622.64   27.10
  -3  -7   3  658.23   27.60
  -3  -7   3  686.73   29.40
   2   7  -3  675.93   28.10
   2   7  -3  652.53   27.50
   2   7  -3  657.93   28.40
   2   7  -3  671.73   28.40
  -2  -7   3  651.83   27.70
  -2  -7   3  683.73   29.20
  -2  -7   3  683.03   28.70
  -2  -7   3  735.23   30.20
   1   7  -3  529.95   22.40
   1   7  -3  528.75   22.80
   1   7  -3  542.95   22.70
   1   7  -3  522.65   22.10
   1   7  -3  519.45   22.50
   1   7  -3  524.35   22.40
  -1  -7   3  558.54   23.00
  -1  -7   3  548.65   22.80
  -1  -7   3  541.45   23.90
  -1  -7   3  515.65   22.00
   0   7  -3    6.60    2.10
   0   7  -3   10.10    2.60
   0   7  -3   12.00    2.00
   0   7  -3    9.00    2.10
   0   7  -3   10.30    2.50
   0  -7   3   10.10    2.00
   0  -7   3    6.90    2.50
   0  -7   3   10.90    2.50
   0  -7   3   12.50    3.40
  -1   7  -3   72.59    5.30
  -1   7  -3   66.19    5.50
  -1   7  -3   62.89    4.80
  -1   7  -3   65.49    3.70
  -1   7  -3   64.69    3.80
  -1   7  -3   66.49    5.50
   1  -7   3   69.99    5.00
   1  -7   3   62.99    5.20
   1  -7   3   71.69    4.90
   1  -7   3   66.49    6.20
  -2   7  -3  214.98   11.80
  -2   7  -3  252.57   10.10
  -2   7  -3  225.18   11.40
  -2   7  -3  248.18   11.70
  -2   7  -3  228.68   11.00
   2  -7   3  224.38   10.60
   2  -7   3  230.68   11.40
   2  -7   3  232.98   11.80
  -3   7  -3 1108.29   44.80
  -3   7  -3 1043.60   44.00
  -3   7  -3 1049.99   43.70
   3  -7   3 1048.50   44.20
   3  -7   3 1049.00   44.00
   3  -7   3 1060.19   43.20
  -4   7  -3  817.52   38.60
  -4   7  -3  902.31   37.90
  -4   7  -3  874.01   39.60
  -4   7  -3  915.01   38.10
   4  -7   3  917.01   37.00
   4  -7   3  960.70   38.30
   4  -7   3  940.11   38.30
  -5   7  -3  587.74   25.60
  -5   7  -3  573.44   24.70
  -5   7  -3  631.94   28.20
  -5   7  -3  485.15   26.30
   5  -7   3  580.74   25.50
   5  -7   3  574.54   24.00
  -6   7  -3  458.05   21.70
  -6   7  -3  454.65   20.80
  -6   7  -3  438.96   21.00
   6  -7   3  451.65   19.40
   6  -7   3  450.85   21.10
  -7   7  -3   71.89    7.90
  -7   7  -3   69.09    7.40
  -7   7  -3   81.69    7.40
   7  -7   3   70.29    7.70
   7  -7   3   72.39    5.50
   7  -7   3   72.79    7.80
  -8   7  -3   97.79    7.60
  -8   7  -3   95.59    9.20
  -8   7  -3   98.69    8.70
   8  -7   3   94.69    8.90
   8  -7   3   90.19    8.80
   8  -7   3   98.39    6.70
  -9   7  -3  174.98   12.10
  -9   7  -3  196.38   12.20
  -9   7  -3  194.28   13.10
   9  -7   3  180.48   10.20
   9  -7   3  193.28   12.70
   9  -7   3  198.28   12.30
 -10   7  -3  276.77   16.80
 -10   7  -3  256.87   13.50
  10  -7   3  250.27   13.30
  10  -7   3  254.67   15.30
 -11   7  -3  147.59   14.20
 -11   7  -3  145.49   10.10
  11  -7   3  145.89   12.70
  11  -7   3  166.08   18.40
  11  -7   3  164.08   13.60
 -12   7  -3   46.00    6.10
 -12   7  -3   48.60    9.60
  12  -7   3   46.20    7.70
  12  -7   3   47.60    8.20
  12  -7   3   44.60    5.80
 -13   7  -3    9.20    8.50
  13  -7   3   -8.50    5.60
  13  -7   3    1.80    6.50
 -14   7  -3    5.20   11.90
  14  -7   3    2.30    7.20
  14  -7   3   11.30    6.30
  14   6  -3   32.70    8.00
  14   6  -3   26.20    9.20
  14   6  -3   16.60    6.40
 -14  -6   3   27.10    8.60
  13   6  -3   61.49    8.40
  13   6  -3   49.90    7.30
  13   6  -3   70.79   11.40
 -13  -6   3   56.69   10.40
 -13  -6   3   63.79   10.20
  12   6  -3   56.39    7.00
  12   6  -3   62.19    9.60
  12   6  -3   61.59    7.90
 -12  -6   3   49.70   10.40
 -12  -6   3   56.19    9.10
  11   6  -3   40.50    7.90
  11   6  -3   35.30    6.30
  11   6  -3   35.90    5.70
 -11  -6   3   31.10    6.70
 -11  -6   3   45.90    9.60
  10   6  -3   -3.70    4.00
  10   6  -3   -4.90    4.40
 -10  -6   3   -3.90    5.50
 -10  -6   3   -8.60    6.60
   9   6  -3   57.99    7.90
   9   6  -3   71.89    7.60
  -9  -6   3   66.09    8.60
  -9  -6   3   73.89    5.20
  -9  -6   3   50.09    9.50
   8   6  -3  259.97   13.60
   8   6  -3  234.78   12.10
   8   6  -3  270.57   13.10
  -8  -6   3  228.58   17.40
  -8  -6   3  265.07   11.80
  -8  -6   3  266.67   14.40
   7   6  -3 1279.57   52.79
   7   6  -3 1262.07   52.49
  -7  -6   3 1257.87   51.69
  -7  -6   3 1303.97   53.49
   6   6  -3 2556.34  106.09
   6   6  -3 2525.35  105.19
   6   6  -3 2749.32  105.79
  -6  -6   3 2704.53  109.69
  -6  -6   3 2625.34  106.89
  -6  -6   3 2597.64  105.19
   5   6  -3  341.57   15.20
   5   6  -3  318.47   14.70
   5   6  -3  346.47   16.60
  -5  -6   3  337.57   16.20
  -5  -6   3  337.87   18.70
   4   6  -3  186.98    9.30
   4   6  -3  192.38    9.60
   4   6  -3  173.28    8.50
  -4  -6   3  186.68   11.80
  -4  -6   3  187.78   10.20
  -4  -6   3  203.48   12.50
   3   6  -3    9.90    2.50
   3   6  -3   15.20    2.00
   3   6  -3    8.60    2.40
  -3  -6   3   21.70    4.70
  -3  -6   3   15.00    3.00
   2   6  -3 2099.29   88.09
   2   6  -3 2166.38   88.39
   2   6  -3 2331.77   89.19
   2   6  -3 2182.48   87.69
   2   6  -3 2159.48   88.39
  -2  -6   3 2356.26   89.79
  -2  -6   3 2128.99   87.79
  -2  -6   3 2166.68   89.29
  -2  -6   3 2208.78   88.69
   1   6  -3 3426.36  134.59
   1   6  -3 3286.07  134.19
   1   6  -3 3309.07  134.29
   1   6  -3 3376.96  133.89
   1   6  -3 3278.07  134.29
   1   6  -3 3329.67  134.29
  -1  -6   3 3441.16  134.49
  -1  -6   3 3445.96  135.19
  -1  -6   3 3301.97  133.89
  -1  -6   3 3393.06  134.49
   0   6  -3 4101.39  164.08
   0   6  -3 4065.69  164.38
   0   6  -3 4046.20  164.08
   0   6  -3 4232.98  164.58
   0   6  -3 3908.81  164.28
   0   6  -3 4081.29  164.48
   0  -6   3 4112.49  164.98
   0  -6   3 4305.87  164.48
   0  -6   3 4045.20  164.48
   0  -6   3 4274.57  164.18
  -1   6  -3 5014.90  198.28
  -1   6  -3 4837.22  198.28
  -1   6  -3 4973.30  198.68
  -1   6  -3 4974.20  199.28
   1  -6   3 5113.19  198.68
   1  -6   3 4990.40  198.68
  -2   6  -3 1424.36   56.39
  -2   6  -3 1366.66   57.29
  -2   6  -3 1382.26   57.59
  -2   6  -3 1338.97   57.69
  -2   6  -3 1465.25   56.89
  -2   6  -3 1504.35   57.89
   2  -6   3 1418.66   57.79
   2  -6   3 1407.76   56.99
   2  -6   3 1417.26   57.59
  -3   6  -3    7.90    2.20
  -3   6  -3   12.90    3.90
  -3   6  -3    7.30    3.50
  -3   6  -3    8.20    2.70
   3  -6   3    7.20    2.70
   3  -6   3   14.10    2.10
   3  -6   3   15.20    3.40
  -4   6  -3  461.05   20.40
  -4   6  -3  469.75   20.20
  -4   6  -3  448.06   21.90
  -4   6  -3  470.75   20.20
   4  -6   3  461.25   19.20
   4  -6   3  457.85   20.50
   4  -6   3  445.86   20.40
  -5   6  -3 2531.85  102.69
  -5   6  -3 2529.15  102.39
  -5   6  -3 2362.76  103.29
   5  -6   3 2642.54  102.69
   5  -6   3 2546.45  101.39
   5  -6   3 2579.44  102.49
  -6   6  -3 2390.36   96.29
  -6   6  -3 2366.36   95.79
  -6   6  -3 2389.26   96.19
   6  -6   3 2343.07   95.59
   6  -6   3 2321.57   96.89
   6  -6   3 2324.07   94.59
  -7   6  -3 1222.28   51.79
  -7   6  -3 1274.07   51.49
  -7   6  -3 1239.78   51.29
   7  -6   3 1257.67   50.19
   7  -6   3 1150.88   49.90
   7  -6   3 1227.18   51.49
   7  -6   3 1221.88   51.49
  -8   6  -3  704.13   30.90
  -8   6  -3  723.13   32.00
  -8   6  -3  719.43   31.20
   8  -6   3  729.33   31.60
   8  -6   3  727.13   31.20
   8  -6   3  713.73   30.10
   8  -6   3  657.83   29.20
  -9   6  -3   48.50    7.40
  -9   6  -3   53.49    7.10
  -9   6  -3   59.89    6.60
   9  -6   3   46.50    5.90
   9  -6   3   55.29    7.50
   9  -6   3   54.59    3.80
   9  -6   3   39.30    5.50
   9  -6   3   43.30    4.20
 -10   6  -3   52.19    6.60
 -10   6  -3   61.79    7.90
  10  -6   3   60.89    4.50
  10  -6   3   55.89    8.90
  10  -6   3   57.89    8.30
  10  -6   3   48.60    6.80
 -11   6  -3  202.38   12.00
 -11   6  -3  242.48   23.00
  11  -6   3  215.98   14.50
  11  -6   3  200.08   10.00
  11  -6   3  199.18   13.40
  11  -6   3  187.68   13.80
 -12   6  -3  275.47   19.90
 -12   6  -3  240.58   14.60
  12  -6   3  275.77   17.50
  12  -6   3  234.18   14.10
  12  -6   3  249.88   17.40
  12  -6   3  258.87   13.70
 -13   6  -3  209.28   19.60
  13  -6   3  182.88   16.00
  13  -6   3  163.98   15.60
  13  -6   3  157.78   13.50
  14  -6   3   87.69   11.60
  14  -6   3   75.49   13.50
  14   5  -3   13.50    8.40
  14   5  -3   11.50    5.70
  14   5  -3    5.60   13.60
 -14  -5   3    9.20    7.00
  13   5  -3    2.20    5.90
  13   5  -3   -0.70    7.00
  13   5  -3   -5.20    4.80
 -13  -5   3    7.20    7.30
  12   5  -3   29.50    6.50
  12   5  -3   33.50    8.10
 -12  -5   3   36.00    7.60
 -12  -5   3   30.00   13.80
  11   5  -3  132.59   12.80
  11   5  -3  107.39    8.60
  11   5  -3  141.09   10.40
  11   5  -3  117.89   15.70
 -11  -5   3  122.39   14.80
 -11  -5   3  139.49   12.20
  10   5  -3  241.58   12.80
  10   5  -3  196.88   11.90
  10   5  -3  254.87   13.70
 -10  -5   3  220.68   17.30
 -10  -5   3  239.18   11.60
 -10  -5   3  228.28   14.30
   9   5  -3  259.87   13.00
   9   5  -3  297.37   14.30
   9   5  -3  282.57   12.10
   9   5  -3  291.67   14.90
  -9  -5   3  300.47   13.50
  -9  -5   3  284.27   18.80
  -9  -5   3  277.67   15.60
   8   5  -3  139.49    8.80
   8   5  -3  147.19    9.40
  -8  -5   3  147.69   10.00
  -8  -5   3  126.29   12.70
  -8  -5   3  155.98    8.00
   7   5  -3   22.60    4.00
   7   5  -3   21.60    4.20
   7   5  -3   21.70    3.60
  -7  -5   3   24.30    3.80
  -7  -5   3   16.70    4.00
   6   5  -3    7.20    2.80
   6   5  -3    9.80    4.20
  -6  -5   3    7.30    5.80
  -6  -5   3   11.50    6.40
  -6  -5   3   10.00    2.20
   5   5  -3 1014.50   41.60
   5   5  -3 1009.30   41.30
   5   5  -3  959.90   41.40
  -5  -5   3 1061.59   44.30
  -5  -5   3  999.10   41.20
  -5  -5   3 1007.80   42.10
   4   5  -3 1261.27   52.39
   4   5  -3 1319.47   52.79
   4   5  -3 1273.77   52.39
  -4  -5   3 1279.17   53.29
  -4  -5   3 1354.46   54.79
  -4  -5   3 1279.37   53.09
   3   5  -3  500.25   21.00
   3   5  -3  488.95   20.70
   3   5  -3  475.35   20.60
  -3  -5   3  519.45   22.60
  -3  -5   3  501.65   21.30
  -3  -5   3  462.15   22.70
  -3  -5   3  522.25   21.40
   2   5  -3  498.65   21.50
   2   5  -3  527.35   20.90
   2   5  -3  516.65   21.60
   2   5  -3  504.45   21.70
   2   5  -3  515.05   21.70
   2   5  -3  499.65   21.70
  -2  -5   3  532.15   22.00
  -2  -5   3  516.85   21.00
  -2  -5   3  520.55   21.80
  -2  -5   3  557.94   22.90
   1   5  -3   17.00    2.20
   1   5  -3   15.30    2.40
   1   5  -3   22.80    3.10
   1   5  -3   20.30    2.50
   1   5  -3   14.40    2.00
   1   5  -3   15.50    2.40
   1   5  -3   21.40    2.40
   1   5  -3   15.50    1.90
  -1  -5   3   12.50    1.90
  -1  -5   3   15.70    2.30
  -1  -5   3   14.20    2.70
  -1  -5   3   15.10    2.20
  -1  -5   3   13.40    1.70
  -1  -5   3   14.00    2.00
   0   5  -3 1112.09   47.30
   0   5  -3 1177.68   46.70
   0   5  -3 1139.09   46.80
   0   5  -3 1188.18   46.80
   0   5  -3 1162.28   47.00
   0   5  -3 1157.28   46.70
   0   5  -3 1176.38   47.40
   0   5  -3 1159.28   47.00
   0  -5   3 1212.08   46.70
   0  -5   3 1105.09   47.00
   0  -5   3 1180.68   47.50
   0  -5   3 1143.79   46.90
   0  -5   3 1105.89   46.90
   0  -5   3 1212.38   46.90
  -1   5  -3 1305.67   54.49
  -1   5  -3 1341.17   54.29
  -1   5  -3 1302.67   54.79
  -1   5  -3 1304.77   53.89
  -1   5  -3 1361.56   54.49
  -1   5  -3 1386.76   54.29
  -1   5  -3 1365.76   54.49
   1  -5   3 1386.06   54.29
   1  -5   3 1342.37   54.59
   1  -5   3 1359.36   54.79
   1  -5   3 1284.87   54.29
   1  -5   3 1443.06   54.19
   1  -5   3 1307.87   54.19
  -2   5  -3 1536.65   61.49
  -2   5  -3 1543.65   62.19
  -2   5  -3 1480.15   61.29
  -2   5  -3 1607.74   61.89
  -2   5  -3 1464.45   61.49
   2  -5   3 1513.25   61.59
   2  -5   3 1538.45   60.89
   2  -5   3 1502.95   61.29
   2  -5   3 1500.15   61.59
   2  -5   3 1492.15   61.19
  -3   5  -3 1834.12   72.99
  -3   5  -3 1871.81   74.09
  -3   5  -3 1591.24   72.99
  -3   5  -3 1796.12   73.09
   3  -5   3 1820.02   72.79
   3  -5   3 1877.31   73.29
   3  -5   3 1831.42   72.29
   3  -5   3 1830.62   73.09
  -4   5  -3  409.36   21.50
  -4   5  -3  483.95   20.70
  -4   5  -3  492.05   20.50
  -4   5  -3  469.25   19.80
   4  -5   3  486.25   19.50
   4  -5   3  491.15   20.60
  -5   5  -3   27.30    2.10
  -5   5  -3   25.10    3.80
  -5   5  -3   28.70    4.70
  -5   5  -3   37.50    4.70
   5  -5   3   33.00    3.70
   5  -5   3   23.90    3.70
   5  -5   3   18.50    3.20
   5  -5   3   24.20    3.40
  -6   5  -3  321.17   15.40
  -6   5  -3  301.37   14.70
  -6   5  -3  310.57   15.20
  -6   5  -3  301.77   12.90
   6  -5   3  300.17   13.30
   6  -5   3  312.77   15.00
   6  -5   3  307.37   13.30
   6  -5   3  307.97   13.80
   6  -5   3  298.77   14.70
  -7   5  -3  146.79    9.90
  -7   5  -3  159.48   11.40
  -7   5  -3  164.68    9.50
   7  -5   3  150.68    7.40
   7  -5   3  148.59    7.50
   7  -5   3  135.59   10.80
   7  -5   3  143.69    9.30
   7  -5   3  142.69    8.50
  -8   5  -3  636.14   27.60
  -8   5  -3  637.54   27.40
  -8   5  -3  629.74   28.40
   8  -5   3  624.04   27.70
   8  -5   3  583.84   25.80
   8  -5   3  615.24   26.80
   8  -5   3  613.14   27.50
  -9   5  -3  255.27   15.40
  -9   5  -3  257.97   14.70
   9  -5   3  270.47   13.60
   9  -5   3  249.28   14.40
   9  -5   3  257.67   14.00
 -10   5  -3  186.88   11.20
 -10   5  -3  178.58   13.90
  10  -5   3  195.88   12.00
  10  -5   3  197.58   11.80
  10  -5   3  191.88   12.70
 -11   5  -3   99.99    8.50
 -11   5  -3  109.59   12.80
  11  -5   3  107.89    9.90
  11  -5   3   89.29    9.60
  11  -5   3  101.49   10.80
  11  -5   3  111.89    7.30
 -12   5  -3    0.20    7.30
 -12   5  -3    6.90    4.60
  12  -5   3    6.80    4.80
  12  -5   3   12.50    5.40
  12  -5   3   11.90    5.70
  12  -5   3    1.00    5.30
  13  -5   3   10.70    5.80
  13  -5   3   20.00    5.60
  13  -5   3   13.20    6.40
  13  -5   3   14.80    4.10
  14  -5   3    3.80    7.50
  14  -5   3   10.40    6.10
  14  -5   3   -2.00    6.50
  15  -5   3   29.90    6.80
  15  -5   3   23.50    7.90
  15  -5   3   10.90    8.80
  15   4  -3   12.70   12.90
  15   4  -3    9.20    6.70
  14   4  -3   43.70   15.70
  14   4  -3   29.80    6.00
  14   4  -3   34.20    7.40
  13   4  -3   52.09    6.80
  13   4  -3   57.59    7.80
  13   4  -3   78.19    9.90
 -13  -4   3   53.59    9.80
  12   4  -3  125.09   11.50
  12   4  -3  125.09   10.60
  12   4  -3  139.09   10.50
  12   4  -3  141.99   13.40
 -12  -4   3  118.29   16.10
 -12  -4   3  140.49   12.80
  11   4  -3  147.69   10.40
  11   4  -3  129.79    9.60
  11   4  -3  142.89   10.80
 -11  -4   3  144.29   13.10
 -11  -4   3  126.29   13.90
  10   4  -3    1.40    4.20
  10   4  -3    2.90    2.40
  10   4  -3    1.80    5.10
  10   4  -3    0.20    4.30
  10   4  -3    3.40    3.10
 -10  -4   3   -5.30    5.90
 -10  -4   3    1.20    2.90
 -10  -4   3    4.70    4.80
   9   4  -3    4.50    2.70
   9   4  -3    4.50    3.40
   9   4  -3    4.80    3.90
  -9  -4   3   -3.20    5.70
  -9  -4   3    5.30    2.90
  -9  -4   3    4.70    4.10
   8   4  -3   87.99    8.30
   8   4  -3   83.69    7.10
   8   4  -3   81.59    4.50
   8   4  -3   78.79    6.60
  -8  -4   3   79.69    7.70
  -8  -4   3   78.89    6.10
   7   4  -3  625.84   26.10
   7   4  -3  603.64   27.50
   7   4  -3  613.94   25.50
   7   4  -3  625.74   25.00
  -7  -4   3  630.94   26.00
  -7  -4   3  565.54   29.40
  -7  -4   3  631.94   28.30
   6   4  -3  700.63   31.50
   6   4  -3  748.23   30.70
   6   4  -3  751.72   31.00
  -6  -4   3  761.92   31.60
  -6  -4   3  746.33   30.70
  -6  -4   3  720.93   33.90
   5   4  -3  855.71   34.80
   5   4  -3  774.72   36.10
   5   4  -3  884.31   35.20
  -5  -4   3  870.41   37.80
  -5  -4   3  787.92   35.80
  -5  -4   3  881.01   35.60
  -5  -4   3  884.81   35.00
   4   4  -3 2302.97   90.09
   4   4  -3 2235.58   89.69
   4   4  -3 1925.61   90.29
  -4  -4   3 2398.66   90.49
  -4  -4   3 2346.97   90.39
  -4  -4   3 2237.98   91.79
   3   4  -3   14.50    3.00
   3   4  -3   23.10    2.70
   3   4  -3   19.50    2.60
   3   4  -3   19.50    2.60
   3   4  -3   16.10    2.40
   3   4  -3   18.20    2.40
  -3  -4   3   25.70    3.30
  -3  -4   3   16.10    3.10
  -3  -4   3   15.60    2.50
   2   4  -3  235.28   10.60
   2   4  -3  235.68   10.50
   2   4  -3  249.88   10.50
   2   4  -3  229.38   11.10
   2   4  -3  238.78   10.50
   2   4  -3  254.27   10.80
   2   4  -3  236.58   10.70
  -2  -4   3  254.57   11.80
  -2  -4   3  238.68   10.50
  -2  -4   3  237.28   10.70
  -2  -4   3  215.48   12.20
  -2  -4   3  231.98   10.50
   1   4  -3  105.09    5.30
   1   4  -3  112.59    5.60
   1   4  -3  116.69    4.90
   1   4  -3  103.79    5.90
   1   4  -3  104.59    5.40
   1   4  -3  106.59    5.80
   1   4  -3  107.79    5.40
  -1  -4   3  106.09    6.60
  -1  -4   3  107.09    5.30
  -1  -4   3  108.59    4.80
  -1  -4   3  114.49    6.30
  -1  -4   3  111.29    5.50
  -1  -4   3  102.19    5.30
   0   4  -3 1322.47   54.49
   0   4  -3 1308.87   54.29
   0   4  -3 1393.06   54.49
   0   4  -3 1373.76   54.39
   0   4  -3 1425.06   54.29
   0   4  -3 1288.57   54.59
   0  -4   3 1365.16   54.29
   0  -4   3 1320.37   54.39
   0  -4   3 1435.96   54.39
   0  -4   3 1357.16   54.89
   0  -4   3 1301.57   54.59
   1  -4   3 4649.23  184.88
  -2   4  -3 3543.25  133.39
  -2   4  -3 3384.56  133.09
  -2   4  -3 3214.18  132.89
  -2   4  -3 2872.21  132.59
  -2   4  -3 3187.98  132.59
  -2   4  -3 3428.06  132.69
   2  -4   3 3340.07  133.19
   2  -4   3 3441.86  132.79
   2  -4   3 3311.07  132.19
   2  -4   3 3374.06  132.69
   2  -4   3 3451.45  132.19
   2  -4   3 3262.37  132.69
   2  -4   3 3364.26  132.89
  -3   4  -3 3095.19  122.89
  -3   4  -3 3093.19  123.09
  -3   4  -3 3129.09  123.79
  -3   4  -3 3106.69  123.59
  -3   4  -3 3011.20  123.89
  -3   4  -3 3048.90  124.59
   3  -4   3 2950.00  122.99
   3  -4   3 3109.29  123.69
   3  -4   3 3109.29  123.59
   3  -4   3 3155.88  123.69
   3  -4   3 3053.99  122.89
   3  -4   3 3184.68  123.89
  -4   4  -3  723.33   30.30
  -4   4  -3  679.63   30.90
  -4   4  -3  750.92   29.10
  -4   4  -3  733.43   30.50
  -4   4  -3  721.43   30.00
   4  -4   3  729.23   30.00
   4  -4   3  736.83   30.30
   4  -4   3  693.43   30.20
   4  -4   3  745.03   29.20
   4  -4   3  684.03   29.50
  -5   4  -3  186.98    9.90
  -5   4  -3  189.28   10.20
  -5   4  -3  185.88    8.10
  -5   4  -3  180.48    9.40
   5  -4   3  178.98    8.30
   5  -4   3  168.98    9.50
   5  -4   3  189.08    8.10
   5  -4   3  178.08    8.60
   5  -4   3  172.48    9.30
  -6   4  -3  630.74   27.50
  -6   4  -3  637.14   26.10
  -6   4  -3  648.24   27.40
  -6   4  -3  608.14   26.90
   6  -4   3  632.34   26.80
   6  -4   3  594.44   27.00
   6  -4   3  656.83   25.90
   6  -4   3  610.84   25.90
  -7   4  -3  887.41   36.90
  -7   4  -3  882.21   35.50
   7  -4   3  817.22   35.50
   7  -4   3  905.61   35.60
   7  -4   3  847.32   36.40
   7  -4   3  899.61   40.60
   7  -4   3  831.12   36.30
  -8   4  -3  581.74   25.60
  -8   4  -3  574.14   24.30
  -8   4  -3  596.14   26.80
   8  -4   3  598.54   24.40
   8  -4   3  578.94   25.50
   8  -4   3  543.75   25.40
   8  -4   3  562.74   25.70
  -9   4  -3  439.76   22.00
   9  -4   3  412.56   20.20
   9  -4   3  426.26   21.40
   9  -4   3  449.16   20.80
 -10   4  -3   56.09    7.00
 -10   4  -3   65.59    8.30
  10  -4   3   59.99    7.90
  10  -4   3   53.39    8.40
  10  -4   3   75.29    8.40
 -11   4  -3    6.20    6.10
 -11   4  -3    5.00    4.10
  11  -4   3   -4.20    4.20
  11  -4   3    5.40    4.70
  11  -4   3    3.00    5.00
 -12   4  -3   80.89    8.90
  12  -4   3   68.39   10.40
  12  -4   3   77.29   10.70
  12  -4   3   67.89    9.40
  13  -4   3  189.78   15.50
  13  -4   3  147.69   10.70
  13  -4   3  160.98   13.20
  13  -4   3  165.38   14.10
  14  -4   3   66.49    8.30
  14  -4   3   73.59    8.70
  14  -4   3   77.79   10.40
  14  -4   3   85.89   13.70
  15  -4   3   17.00    8.30
  15  -4   3   19.00    6.20
[truncated: 1,154,732 more chars]
