# Supplementary material for: Synthesis, Characterization and Photoactivation Studies on the Novel Pt(IV)-Based [Pt(OCOCH3)3(phterpy)] Complex
Source: Int J Mol Sci. 2023 Jan 6;24(2):1106. doi: 10.3390/ijms24021106 (PMC9864011; doi:10.3390/ijms24021106)
Supplement: Supplementary file 1 [file ijms-24-01106-s001.zip › platerac_0m.cif]

 
data_shelx
 
_audit_creation_method            'SHELXL-2014/7'
_shelx_SHELXL_version_number      '2014/7'
_chemical_name_systematic         ?
_chemical_name_common             ?
_chemical_melting_point           ?
_chemical_formula_moiety          'C23 H18 N3 O2 Pt, C F3 O3 S, H2 O' 
_chemical_formula_sum             'C24 H20 F3 N3 O6 Pt S'   
_chemical_formula_weight          730.58

loop_
 _atom_type_symbol
 _atom_type_description
 _atom_type_scat_dispersion_real
 _atom_type_scat_dispersion_imag
 _atom_type_scat_source
 'C'  'C'   0.0033   0.0016
 'International Tables Vol C Tables 4.2.6.8 and 6.1.1.4'
 'H'  'H'   0.0000   0.0000
 'International Tables Vol C Tables 4.2.6.8 and 6.1.1.4'
 'F'  'F'   0.0171   0.0103
 'International Tables Vol C Tables 4.2.6.8 and 6.1.1.4'
 'N'  'N'   0.0061   0.0033
 'International Tables Vol C Tables 4.2.6.8 and 6.1.1.4'
 'O'  'O'   0.0106   0.0060
 'International Tables Vol C Tables 4.2.6.8 and 6.1.1.4'
 'Pt'  'Pt'  -1.7033   8.3905
 'International Tables Vol C Tables 4.2.6.8 and 6.1.1.4'
 'S'  'S'   0.1246   0.1234
 'International Tables Vol C Tables 4.2.6.8 and 6.1.1.4'
 
_space_group_crystal_system       monoclinic
_space_group_IT_number            14
_space_group_name_H-M_alt         'P 21/n'
_space_group_name_Hall            '-P 2yn'
 
_shelx_space_group_comment
;
The symmetry employed for this shelxl refinement is uniquely defined
by the following loop, which should always be used as a source of
symmetry information in preference to the above space-group names.
They are only intended as comments.
;
 
loop_
 _space_group_symop_operation_xyz
 'x, y, z'
 '-x+1/2, y+1/2, -z+1/2'
 '-x, -y, -z'
 'x-1/2, -y-1/2, z-1/2'
 
_cell_length_a                    10.1509(3)
_cell_length_b                    15.2578(5)
_cell_length_c                    16.3529(5)
_cell_angle_alpha                 90
_cell_angle_beta                  97.9700(10)
_cell_angle_gamma                 90
_cell_volume                      2508.28(13)
_cell_formula_units_Z             4
_cell_measurement_temperature     296(2)
_cell_measurement_reflns_used      9880
_cell_measurement_theta_min        2.60
_cell_measurement_theta_max       30.54
 
_exptl_crystal_description        'Prism'
_exptl_crystal_colour             'orange'
_exptl_crystal_density_meas       ?
_exptl_crystal_density_method     ?
_exptl_crystal_density_diffrn     1.935          
_exptl_crystal_F_000              1416
_exptl_transmission_factor_min    ?
_exptl_transmission_factor_max    ?
_exptl_crystal_size_max           0.350
_exptl_crystal_size_mid           0.170
_exptl_crystal_size_min           0.140
_exptl_absorpt_coefficient_mu     5.746
_shelx_estimated_absorpt_T_min    0.238
_shelx_estimated_absorpt_T_max    0.500
_exptl_absorpt_correction_type    multi-scan
_exptl_absorpt_correction_T_min   0.4600
_exptl_absorpt_correction_T_max   0.7461
_exptl_absorpt_process_details    'Bruker SADABS-2016/2'
_exptl_absorpt_special_details    ?
_diffrn_ambient_temperature       296(2)
_diffrn_radiation_wavelength      0.71073
_diffrn_radiation_type            MoK\a
_diffrn_radiation_source          'sealed tube'
_diffrn_radiation_monochromator   'graphite'
_diffrn_measurement_device_type   'Bruker APEX-II CCD'
_diffrn_measurement_method        '\f and \w scans'
_diffrn_detector_area_resol_mean  ?
_diffrn_reflns_number             41208
_diffrn_reflns_av_unetI/netI      0.0207
_diffrn_reflns_av_R_equivalents   0.0303
_diffrn_reflns_limit_h_min        -14
_diffrn_reflns_limit_h_max        14
_diffrn_reflns_limit_k_min        -21
_diffrn_reflns_limit_k_max        21
_diffrn_reflns_limit_l_min        -23
_diffrn_reflns_limit_l_max        23
_diffrn_reflns_theta_min          2.859
_diffrn_reflns_theta_max          30.586
_diffrn_reflns_theta_full         25.242
_diffrn_measured_fraction_theta_max   0.987
_diffrn_measured_fraction_theta_full  0.983
_diffrn_reflns_Laue_measured_fraction_max    0.987
_diffrn_reflns_Laue_measured_fraction_full   0.983
_diffrn_reflns_point_group_measured_fraction_max   0.987
_diffrn_reflns_point_group_measured_fraction_full  0.983
_reflns_number_total              7617
_reflns_number_gt                 6987
_reflns_threshold_expression      'I > 2\s(I)'
_reflns_Friedel_coverage          0.000
_reflns_Friedel_fraction_max      .
_reflns_Friedel_fraction_full     .
 
_reflns_special_details
;
 Reflections were merged by SHELXL according to the crystal
 class for the calculation of statistics and refinement.
 
 _reflns_Friedel_fraction is defined as the number of unique
 Friedel pairs measured divided by the number that would be
 possible theoretically, ignoring centric projections and
 systematic absences.
;
 
_computing_data_collection        'Bruker APEX2'
_computing_cell_refinement        'Bruker SAINT'
_computing_data_reduction         'Bruker SAINT'
_computing_structure_solution     'SHELXT (Sheldrick, 2015)'
_computing_structure_refinement   'SHELXL-2014/7 (Sheldrick, 2014)'
_computing_molecular_graphics     'Bruker SHELXTL'
_computing_publication_material   'WinGX publication routines (Farrugia, 1999)'
_refine_special_details           ?
_refine_ls_structure_factor_coef  Fsqd
_refine_ls_matrix_type            full
_refine_ls_weighting_scheme       calc
_refine_ls_weighting_details
'w=1/[\s^2^(Fo^2^)+(0.0193P)^2^+3.3544P] where P=(Fo^2^+2Fc^2^)/3'
_atom_sites_solution_primary      ?
_atom_sites_solution_secondary    ?
_atom_sites_solution_hydrogens    mixed
_refine_ls_hydrogen_treatment     constr
_refine_ls_extinction_method      none
_refine_ls_extinction_coef        .
_refine_ls_number_reflns          7617
_refine_ls_number_parameters      347
_refine_ls_number_restraints      0
_refine_ls_R_factor_all           0.0276
_refine_ls_R_factor_gt            0.0243
_refine_ls_wR_factor_ref          0.0595
_refine_ls_wR_factor_gt           0.0579
_refine_ls_goodness_of_fit_ref    1.078
_refine_ls_restrained_S_all       1.078
_refine_ls_shift/su_max           0.004
_refine_ls_shift/su_mean          0.000
 
loop_
 _atom_site_label
 _atom_site_type_symbol
 _atom_site_fract_x
 _atom_site_fract_y
 _atom_site_fract_z
 _atom_site_U_iso_or_equiv
 _atom_site_adp_type
 _atom_site_occupancy
 _atom_site_site_symmetry_order  
 _atom_site_calc_flag
 _atom_site_refinement_flags_posn
 _atom_site_refinement_flags_adp
 _atom_site_refinement_flags_occupancy
 _atom_site_disorder_assembly
 _atom_site_disorder_group
Pt1 Pt 0.41919(2) 0.56845(2) 0.55246(2) 0.03345(4) Uani 1 1 d . . . . .
O1 O 0.5676(2) 0.65681(15) 0.54801(15) 0.0506(5) Uani 1 1 d . . . . .
O2 O 0.5171(4) 0.7315(2) 0.6531(2) 0.0976(13) Uani 1 1 d . . . . .
C1 C 0.5798(3) 0.7201(2) 0.5966(2) 0.0459(7) Uani 1 1 d . . . . .
C2 C 0.6869(5) 0.7856(3) 0.5828(3) 0.0800(14) Uani 1 1 d . . . . .
H2A H 0.7716 0.7649 0.6091 0.120 Uiso 1 1 calc R U . . .
H2B H 0.6676 0.8411 0.6060 0.120 Uiso 1 1 calc R U . . .
H2C H 0.6893 0.7921 0.5246 0.120 Uiso 1 1 calc R U . . .
N1 N 0.3128(2) 0.60565(14) 0.44506(14) 0.0357(4) Uani 1 1 d . . . . .
C3 C 0.3319(3) 0.67654(19) 0.39941(19) 0.0449(6) Uani 1 1 d . . . . .
H3 H 0.4065 0.7114 0.4144 0.054 Uiso 1 1 calc R U . . .
C4 C 0.2435(4) 0.6986(2) 0.3310(2) 0.0519(7) Uani 1 1 d . . . . .
H4 H 0.2581 0.7484 0.3007 0.062 Uiso 1 1 calc R U . . .
C5 C 0.1336(4) 0.6473(2) 0.3075(2) 0.0497(7) Uani 1 1 d . . . . .
H5 H 0.0726 0.6625 0.2619 0.060 Uiso 1 1 calc R U . . .
C6 C 0.1147(3) 0.57241(18) 0.35295(18) 0.0406(6) Uani 1 1 d . . . . .
H6 H 0.0424 0.5359 0.3371 0.049 Uiso 1 1 calc R U . . .
C7 C 0.2046(3) 0.55293(16) 0.42176(16) 0.0341(5) Uani 1 1 d . . . . .
C8 C 0.1912(2) 0.47858(16) 0.47749(15) 0.0321(5) Uani 1 1 d . . . . .
N2 N 0.2809(2) 0.48127(13) 0.54636(13) 0.0320(4) Uani 1 1 d . . . . .
C9 C 0.1018(3) 0.40966(17) 0.46617(16) 0.0342(5) Uani 1 1 d . . . . .
H9 H 0.0400 0.4066 0.4187 0.041 Uiso 1 1 calc R U . . .
C10 C 0.1052(3) 0.34456(17) 0.52670(16) 0.0341(5) Uani 1 1 d . . . . .
C11 C 0.1973(3) 0.35206(17) 0.59879(16) 0.0360(5) Uani 1 1 d . . . . .
H11 H 0.1986 0.3108 0.6408 0.043 Uiso 1 1 calc R U . . .
C12 C 0.2859(3) 0.42119(16) 0.60672(16) 0.0326(5) Uani 1 1 d . . . . .
C13 C 0.3951(3) 0.43819(17) 0.67483(17) 0.0357(5) Uani 1 1 d . . . . .
N3 N 0.4776(2) 0.50605(15) 0.66052(14) 0.0363(4) Uani 1 1 d . . . . .
C14 C 0.4153(3) 0.3897(2) 0.74675(18) 0.0430(6) Uani 1 1 d . . . . .
H14 H 0.3576 0.3445 0.7559 0.052 Uiso 1 1 calc R U . . .
C15 C 0.5241(3) 0.4099(2) 0.8054(2) 0.0511(7) Uani 1 1 d . . . . .
H15 H 0.5395 0.3788 0.8547 0.061 Uiso 1 1 calc R U . . .
C16 C 0.6088(3) 0.4766(2) 0.7894(2) 0.0524(7) Uani 1 1 d . . . . .
H16 H 0.6833 0.4896 0.8273 0.063 Uiso 1 1 calc R U . . .
C17 C 0.5828(3) 0.5241(2) 0.71729(19) 0.0443(6) Uani 1 1 d . . . . .
H17 H 0.6394 0.5697 0.7077 0.053 Uiso 1 1 calc R U . . .
C18 C 0.0164(3) 0.26702(18) 0.51486(17) 0.0375(5) Uani 1 1 d . . . . .
C19 C -0.1031(3) 0.2699(2) 0.4615(2) 0.0460(6) Uani 1 1 d . . . . .
H19 H -0.1281 0.3206 0.4319 0.055 Uiso 1 1 calc R U . . .
C20 C -0.1851(4) 0.1959(3) 0.4526(3) 0.0627(10) Uani 1 1 d . . . . .
H20 H -0.2656 0.1980 0.4177 0.075 Uiso 1 1 calc R U . . .
C21 C -0.1479(5) 0.1208(3) 0.4947(3) 0.0724(12) Uani 1 1 d . . . . .
H21 H -0.2038 0.0722 0.4891 0.087 Uiso 1 1 calc R U . . .
C22 C -0.0287(5) 0.1165(3) 0.5450(3) 0.0720(12) Uani 1 1 d . . . . .
H22 H -0.0028 0.0644 0.5720 0.086 Uiso 1 1 calc R U . . .
C23 C 0.0536(4) 0.1889(2) 0.5560(2) 0.0546(8) Uani 1 1 d . . . . .
H23 H 0.1340 0.1855 0.5909 0.065 Uiso 1 1 calc R U . . .
S1 S 0.01277(9) 0.62151(5) 0.78638(6) 0.05200(18) Uani 1 1 d . . . . .
O3 O 0.0945(3) 0.5937(2) 0.7280(2) 0.0822(9) Uani 1 1 d . . . . .
O4 O 0.0505(3) 0.70265(19) 0.8275(2) 0.0787(9) Uani 1 1 d . . . . .
O5 O -0.1254(3) 0.6102(3) 0.7572(3) 0.0953(11) Uani 1 1 d . . . . .
C24 C 0.0461(9) 0.5434(4) 0.8677(4) 0.115(2) Uani 1 1 d . . . . .
F1 F 0.0219(7) 0.4640(3) 0.8426(3) 0.201(3) Uani 1 1 d . . . . .
F2 F -0.0410(9) 0.5639(4) 0.9249(3) 0.221(4) Uani 1 1 d . . . . .
F3 F 0.1610(6) 0.5485(3) 0.9070(4) 0.198(3) Uani 1 1 d . . . . .
O6 O 0.3143(4) 0.7206(3) 0.7446(2) 0.0903(11) Uani 1 1 d G . . . .
H6A H 0.3752 0.7205 0.7144 0.108 Uiso 1 1 d G U . . .
H6B H 0.2588 0.6786 0.7386 0.108 Uiso 1 1 d G U . . .
 
loop_
 _atom_site_aniso_label
 _atom_site_aniso_U_11
 _atom_site_aniso_U_22
 _atom_site_aniso_U_33
 _atom_site_aniso_U_23
 _atom_site_aniso_U_13
 _atom_site_aniso_U_12
Pt1 0.03260(5) 0.02988(5) 0.03924(6) -0.00488(4) 0.00982(4) -0.00550(3)
O1 0.0479(11) 0.0469(12) 0.0614(13) -0.0139(10) 0.0235(10) -0.0173(9)
O2 0.104(2) 0.092(2) 0.113(3) -0.064(2) 0.073(2) -0.0539(19)
C1 0.0372(13) 0.0506(16) 0.0522(16) -0.0108(13) 0.0146(12) -0.0077(12)
C2 0.079(3) 0.061(2) 0.109(4) -0.034(2) 0.045(3) -0.036(2)
N1 0.0407(11) 0.0276(10) 0.0408(11) -0.0009(8) 0.0130(9) -0.0028(8)
C3 0.0540(17) 0.0338(13) 0.0490(15) 0.0017(11) 0.0143(13) -0.0086(12)
C4 0.070(2) 0.0377(14) 0.0502(17) 0.0106(13) 0.0159(15) -0.0050(14)
C5 0.0635(19) 0.0412(15) 0.0441(15) 0.0098(12) 0.0063(14) 0.0019(14)
C6 0.0452(15) 0.0359(13) 0.0410(13) 0.0020(10) 0.0075(11) -0.0017(11)
C7 0.0379(12) 0.0285(11) 0.0374(12) -0.0009(9) 0.0107(10) -0.0013(9)
C8 0.0337(11) 0.0283(11) 0.0351(11) -0.0006(9) 0.0078(9) 0.0001(9)
N2 0.0322(10) 0.0283(9) 0.0362(10) -0.0027(8) 0.0070(8) -0.0025(8)
C9 0.0345(12) 0.0325(11) 0.0354(12) 0.0000(9) 0.0047(9) -0.0031(9)
C10 0.0340(12) 0.0311(11) 0.0386(12) -0.0011(9) 0.0096(10) -0.0047(9)
C11 0.0373(12) 0.0338(12) 0.0376(12) 0.0009(10) 0.0081(10) -0.0052(10)
C12 0.0333(11) 0.0331(11) 0.0323(11) -0.0010(9) 0.0079(9) -0.0028(9)
C13 0.0326(12) 0.0369(12) 0.0378(12) -0.0042(10) 0.0052(10) 0.0000(9)
N3 0.0314(10) 0.0381(11) 0.0400(11) -0.0060(9) 0.0069(8) -0.0019(8)
C14 0.0417(14) 0.0447(15) 0.0425(14) 0.0023(12) 0.0052(11) -0.0005(12)
C15 0.0483(17) 0.0607(19) 0.0425(15) 0.0036(14) 0.0001(13) 0.0059(14)
C16 0.0420(15) 0.064(2) 0.0484(16) -0.0059(15) -0.0042(13) -0.0004(14)
C17 0.0359(13) 0.0492(16) 0.0472(15) -0.0087(13) 0.0036(11) -0.0057(12)
C18 0.0402(13) 0.0347(12) 0.0395(13) -0.0025(10) 0.0122(11) -0.0095(10)
C19 0.0413(14) 0.0441(15) 0.0529(16) -0.0064(13) 0.0080(12) -0.0092(12)
C20 0.0503(18) 0.069(2) 0.069(2) -0.0171(19) 0.0085(16) -0.0247(17)
C21 0.085(3) 0.058(2) 0.076(3) -0.0085(19) 0.017(2) -0.042(2)
C22 0.097(3) 0.0439(18) 0.074(3) 0.0082(17) 0.010(2) -0.028(2)
C23 0.065(2) 0.0408(16) 0.0559(18) 0.0077(13) 0.0028(15) -0.0161(14)
S1 0.0500(4) 0.0429(4) 0.0629(5) -0.0029(3) 0.0075(4) -0.0019(3)
O3 0.0730(19) 0.087(2) 0.091(2) -0.0272(18) 0.0279(17) -0.0208(17)
O4 0.089(2) 0.0501(15) 0.099(2) -0.0199(15) 0.0204(18) -0.0073(14)
O5 0.0525(16) 0.103(3) 0.126(3) -0.026(2) -0.0040(18) 0.0035(17)
C24 0.165(7) 0.080(4) 0.087(4) 0.020(3) -0.026(4) -0.041(4)
F1 0.320(7) 0.069(2) 0.177(4) 0.045(3) -0.092(5) -0.070(3)
F2 0.314(9) 0.260(8) 0.093(3) 0.043(4) 0.050(4) -0.087(6)
F3 0.234(6) 0.098(3) 0.209(5) 0.033(3) -0.156(5) 0.001(3)
O6 0.080(2) 0.116(3) 0.082(2) -0.036(2) 0.0359(17) -0.029(2)
 
_geom_special_details
;
 All esds (except the esd in the dihedral angle between two l.s. planes)
 are estimated using the full covariance matrix.  The cell esds are taken
 into account individually in the estimation of esds in distances, angles
 and torsion angles; correlations between esds in cell parameters are only
 used when they are defined by crystal symmetry.  An approximate (isotropic)
 treatment of cell esds is used for estimating esds involving l.s. planes.
;
 
loop_
 _geom_bond_atom_site_label_1
 _geom_bond_atom_site_label_2
 _geom_bond_distance
 _geom_bond_site_symmetry_2
 _geom_bond_publ_flag
Pt1 N2 1.926(2) . ?
Pt1 N1 2.012(2) . ?
Pt1 N3 2.023(2) . ?
Pt1 O1 2.030(2) . ?
O1 C1 1.246(4) . ?
O2 C1 1.206(4) . ?
C1 C2 1.516(5) . ?
C2 H2A 0.9600 . ?
C2 H2B 0.9600 . ?
C2 H2C 0.9600 . ?
N1 C3 1.344(3) . ?
N1 C7 1.372(3) . ?
C3 C4 1.375(5) . ?
C3 H3 0.9300 . ?
C4 C5 1.374(5) . ?
C4 H4 0.9300 . ?
C5 C6 1.391(4) . ?
C5 H5 0.9300 . ?
C6 C7 1.379(4) . ?
C6 H6 0.9300 . ?
C7 C8 1.473(3) . ?
C8 N2 1.347(3) . ?
C8 C9 1.385(3) . ?
N2 C12 1.343(3) . ?
C9 C10 1.399(4) . ?
C9 H9 0.9300 . ?
C10 C11 1.404(4) . ?
C10 C18 1.484(3) . ?
C11 C12 1.380(3) . ?
C11 H11 0.9300 . ?
C12 C13 1.481(4) . ?
C13 N3 1.372(3) . ?
C13 C14 1.381(4) . ?
N3 C17 1.342(4) . ?
C14 C15 1.393(4) . ?
C14 H14 0.9300 . ?
C15 C16 1.380(5) . ?
C15 H15 0.9300 . ?
C16 C17 1.378(5) . ?
C16 H16 0.9300 . ?
C17 H17 0.9300 . ?
C18 C19 1.394(4) . ?
C18 C23 1.395(4) . ?
C19 C20 1.397(4) . ?
C19 H19 0.9300 . ?
C20 C21 1.363(6) . ?
C20 H20 0.9300 . ?
C21 C22 1.367(6) . ?
C21 H21 0.9300 . ?
C22 C23 1.382(5) . ?
C22 H22 0.9300 . ?
C23 H23 0.9300 . ?
S1 O3 1.414(3) . ?
S1 O5 1.428(3) . ?
S1 O4 1.435(3) . ?
S1 C24 1.783(6) . ?
C24 F3 1.253(8) . ?
C24 F1 1.292(7) . ?
C24 F2 1.410(11) . ?
O6 H6A 0.8441 . ?
O6 H6B 0.8496 . ?
 
loop_
 _geom_angle_atom_site_label_1
 _geom_angle_atom_site_label_2
 _geom_angle_atom_site_label_3
 _geom_angle
 _geom_angle_site_symmetry_1
 _geom_angle_site_symmetry_3
 _geom_angle_publ_flag
N2 Pt1 N1 81.41(9) . . ?
N2 Pt1 N3 81.00(9) . . ?
N1 Pt1 N3 162.29(9) . . ?
N2 Pt1 O1 174.61(9) . . ?
N1 Pt1 O1 95.30(10) . . ?
N3 Pt1 O1 102.40(10) . . ?
C1 O1 Pt1 120.06(19) . . ?
O2 C1 O1 125.7(3) . . ?
O2 C1 C2 119.0(3) . . ?
O1 C1 C2 115.2(3) . . ?
C1 C2 H2A 109.5 . . ?
C1 C2 H2B 109.5 . . ?
H2A C2 H2B 109.5 . . ?
C1 C2 H2C 109.5 . . ?
H2A C2 H2C 109.5 . . ?
H2B C2 H2C 109.5 . . ?
C3 N1 C7 119.3(3) . . ?
C3 N1 Pt1 127.7(2) . . ?
C7 N1 Pt1 112.91(17) . . ?
N1 C3 C4 121.4(3) . . ?
N1 C3 H3 119.3 . . ?
C4 C3 H3 119.3 . . ?
C5 C4 C3 120.1(3) . . ?
C5 C4 H4 119.9 . . ?
C3 C4 H4 119.9 . . ?
C4 C5 C6 119.0(3) . . ?
C4 C5 H5 120.5 . . ?
C6 C5 H5 120.5 . . ?
C7 C6 C5 119.3(3) . . ?
C7 C6 H6 120.4 . . ?
C5 C6 H6 120.4 . . ?
N1 C7 C6 120.9(2) . . ?
N1 C7 C8 114.7(2) . . ?
C6 C7 C8 124.3(2) . . ?
N2 C8 C9 119.3(2) . . ?
N2 C8 C7 112.6(2) . . ?
C9 C8 C7 128.1(2) . . ?
C12 N2 C8 123.1(2) . . ?
C12 N2 Pt1 118.72(17) . . ?
C8 N2 Pt1 117.87(17) . . ?
C8 C9 C10 119.6(2) . . ?
C8 C9 H9 120.2 . . ?
C10 C9 H9 120.2 . . ?
C9 C10 C11 119.0(2) . . ?
C9 C10 C18 121.3(2) . . ?
C11 C10 C18 119.8(2) . . ?
C12 C11 C10 119.4(2) . . ?
C12 C11 H11 120.3 . . ?
C10 C11 H11 120.3 . . ?
N2 C12 C11 119.7(2) . . ?
N2 C12 C13 112.4(2) . . ?
C11 C12 C13 127.9(2) . . ?
N3 C13 C14 121.8(3) . . ?
N3 C13 C12 114.5(2) . . ?
C14 C13 C12 123.6(2) . . ?
C17 N3 C13 118.8(3) . . ?
C17 N3 Pt1 128.1(2) . . ?
C13 N3 Pt1 113.08(17) . . ?
C13 C14 C15 118.5(3) . . ?
C13 C14 H14 120.7 . . ?
C15 C14 H14 120.7 . . ?
C16 C15 C14 119.2(3) . . ?
C16 C15 H15 120.4 . . ?
C14 C15 H15 120.4 . . ?
C17 C16 C15 119.9(3) . . ?
C17 C16 H16 120.1 . . ?
C15 C16 H16 120.1 . . ?
N3 C17 C16 121.6(3) . . ?
N3 C17 H17 119.2 . . ?
C16 C17 H17 119.2 . . ?
C19 C18 C23 118.9(3) . . ?
C19 C18 C10 121.1(3) . . ?
C23 C18 C10 120.0(3) . . ?
C18 C19 C20 119.6(3) . . ?
C18 C19 H19 120.2 . . ?
C20 C19 H19 120.2 . . ?
C21 C20 C19 120.5(4) . . ?
C21 C20 H20 119.7 . . ?
C19 C20 H20 119.7 . . ?
C20 C21 C22 120.2(3) . . ?
C20 C21 H21 119.9 . . ?
C22 C21 H21 119.9 . . ?
C21 C22 C23 120.6(4) . . ?
C21 C22 H22 119.7 . . ?
C23 C22 H22 119.7 . . ?
C22 C23 C18 120.1(4) . . ?
C22 C23 H23 119.9 . . ?
C18 C23 H23 119.9 . . ?
O3 S1 O5 112.3(2) . . ?
O3 S1 O4 115.6(2) . . ?
O5 S1 O4 116.5(2) . . ?
O3 S1 C24 103.5(4) . . ?
O5 S1 C24 104.1(3) . . ?
O4 S1 C24 102.5(3) . . ?
F3 C24 F1 110.1(7) . . ?
F3 C24 F2 105.7(7) . . ?
F1 C24 F2 108.1(7) . . ?
F3 C24 S1 114.1(5) . . ?
F1 C24 S1 112.5(5) . . ?
F2 C24 S1 105.9(6) . . ?
H6A O6 H6B 117.4 . . ?
 
loop_
 _geom_torsion_atom_site_label_1
 _geom_torsion_atom_site_label_2
 _geom_torsion_atom_site_label_3
 _geom_torsion_atom_site_label_4
 _geom_torsion
 _geom_torsion_site_symmetry_1
 _geom_torsion_site_symmetry_2
 _geom_torsion_site_symmetry_3
 _geom_torsion_site_symmetry_4
 _geom_torsion_publ_flag
Pt1 O1 C1 O2 6.7(6) . . . . ?
Pt1 O1 C1 C2 -175.2(3) . . . . ?
C7 N1 C3 C4 1.7(4) . . . . ?
Pt1 N1 C3 C4 -173.6(2) . . . . ?
N1 C3 C4 C5 -0.7(5) . . . . ?
C3 C4 C5 C6 -1.1(5) . . . . ?
C4 C5 C6 C7 1.9(5) . . . . ?
C3 N1 C7 C6 -0.8(4) . . . . ?
Pt1 N1 C7 C6 175.1(2) . . . . ?
C3 N1 C7 C8 -178.3(2) . . . . ?
Pt1 N1 C7 C8 -2.3(3) . . . . ?
C5 C6 C7 N1 -0.9(4) . . . . ?
C5 C6 C7 C8 176.3(3) . . . . ?
N1 C7 C8 N2 6.5(3) . . . . ?
C6 C7 C8 N2 -170.8(3) . . . . ?
N1 C7 C8 C9 -172.6(3) . . . . ?
C6 C7 C8 C9 10.0(4) . . . . ?
C9 C8 N2 C12 -2.1(4) . . . . ?
C7 C8 N2 C12 178.7(2) . . . . ?
C9 C8 N2 Pt1 171.25(19) . . . . ?
C7 C8 N2 Pt1 -8.0(3) . . . . ?
N2 C8 C9 C10 0.7(4) . . . . ?
C7 C8 C9 C10 179.7(2) . . . . ?
C8 C9 C10 C11 1.7(4) . . . . ?
C8 C9 C10 C18 -176.5(2) . . . . ?
C9 C10 C11 C12 -2.7(4) . . . . ?
C18 C10 C11 C12 175.4(2) . . . . ?
C8 N2 C12 C11 1.0(4) . . . . ?
Pt1 N2 C12 C11 -172.27(19) . . . . ?
C8 N2 C12 C13 178.9(2) . . . . ?
Pt1 N2 C12 C13 5.7(3) . . . . ?
C10 C11 C12 N2 1.5(4) . . . . ?
C10 C11 C12 C13 -176.1(3) . . . . ?
N2 C12 C13 N3 -5.8(3) . . . . ?
C11 C12 C13 N3 171.9(3) . . . . ?
N2 C12 C13 C14 175.1(3) . . . . ?
C11 C12 C13 C14 -7.1(4) . . . . ?
C14 C13 N3 C17 1.7(4) . . . . ?
C12 C13 N3 C17 -177.3(2) . . . . ?
C14 C13 N3 Pt1 -177.5(2) . . . . ?
C12 C13 N3 Pt1 3.5(3) . . . . ?
N3 C13 C14 C15 -1.1(4) . . . . ?
C12 C13 C14 C15 177.9(3) . . . . ?
C13 C14 C15 C16 -0.8(5) . . . . ?
C14 C15 C16 C17 2.0(5) . . . . ?
C13 N3 C17 C16 -0.5(4) . . . . ?
Pt1 N3 C17 C16 178.6(2) . . . . ?
C15 C16 C17 N3 -1.3(5) . . . . ?
C9 C10 C18 C19 -24.2(4) . . . . ?
C11 C10 C18 C19 157.7(3) . . . . ?
C9 C10 C18 C23 154.2(3) . . . . ?
C11 C10 C18 C23 -23.9(4) . . . . ?
C23 C18 C19 C20 2.4(5) . . . . ?
C10 C18 C19 C20 -179.2(3) . . . . ?
C18 C19 C20 C21 -1.1(6) . . . . ?
C19 C20 C21 C22 -1.1(7) . . . . ?
C20 C21 C22 C23 2.1(7) . . . . ?
C21 C22 C23 C18 -0.8(7) . . . . ?
C19 C18 C23 C22 -1.4(5) . . . . ?
C10 C18 C23 C22 -179.9(3) . . . . ?
O3 S1 C24 F3 68.8(7) . . . . ?
O5 S1 C24 F3 -173.7(6) . . . . ?
O4 S1 C24 F3 -51.8(7) . . . . ?
O3 S1 C24 F1 -57.6(7) . . . . ?
O5 S1 C24 F1 60.0(8) . . . . ?
O4 S1 C24 F1 -178.1(7) . . . . ?
O3 S1 C24 F2 -175.4(4) . . . . ?
O5 S1 C24 F2 -57.9(5) . . . . ?
O4 S1 C24 F2 64.0(5) . . . . ?
 
loop_
 _geom_hbond_atom_site_label_D 
 _geom_hbond_atom_site_label_H 
 _geom_hbond_atom_site_label_A 
 _geom_hbond_distance_DH 
 _geom_hbond_distance_HA 
 _geom_hbond_distance_DA 
 _geom_hbond_angle_DHA 
 _geom_hbond_site_symmetry_A 
O6 H6A O2  0.84 1.87 2.713(4) 173.8 .
O6 H6B O3  0.85 2.10 2.938(5) 168.7 .
 
_refine_diff_density_max    1.418
_refine_diff_density_min   -1.177
_refine_diff_density_rms    0.079

_shelx_res_file
;

    shelx.res created by SHELXL-2014/7

TITL Platerac_0m_a.res in P2(1)/n
CELL  0.71073  10.1509  15.2578  16.3529   90.000   97.970   90.000
ZERR     4.00   0.0003   0.0005   0.0005    0.000    0.001    0.000
LATT   1
SYMM  1/2 - X, 1/2 + Y, 1/2 - Z
SFAC  C    H    F    N    O    PT   S
UNIT  96 80 12 12 24 4 4
MERG   2
OMIT     0   1   1
OMIT     1   0   1
OMIT     0   2   0
OMIT     0   0   2
OMIT    -1   0   1
OMIT     1   1   2
OMIT     1   2   1
OMIT     1   1   0
OMIT    -1   2   1
OMIT    -1   1   2
OMIT     1   2   0
FMAP   2
PLAN   20
SIZE     0.140   0.170   0.350
HTAB    2.00000
BOND   $H
CONF
HTAB O6 O2
HTAB O6 O3
L.S.  12
ACTA
TEMP    23.00
WGHT    0.019300    3.354400
FVAR       0.43403
MOLE  1
PT1   6    0.419192    0.568447    0.552455    11.00000    0.03260    0.02988 =
         0.03924   -0.00488    0.00982   -0.00550
O1    5    0.567571    0.656813    0.548006    11.00000    0.04792    0.04693 =
         0.06140   -0.01395    0.02349   -0.01733
O2    5    0.517054    0.731548    0.653111    11.00000    0.10421    0.09187 =
         0.11302   -0.06362    0.07263   -0.05395
C1    1    0.579818    0.720135    0.596604    11.00000    0.03719    0.05063 =
         0.05217   -0.01075    0.01456   -0.00769
C2    1    0.686895    0.785566    0.582795    11.00000    0.07884    0.06100 =
         0.10921   -0.03356    0.04474   -0.03570
AFIX 137
H2A   2    0.771636    0.764871    0.609053    11.00000   -1.50000
H2B   2    0.667595    0.841149    0.605953    11.00000   -1.50000
H2C   2    0.689276    0.792121    0.524633    11.00000   -1.50000
AFIX   0
N1    4    0.312825    0.605647    0.445062    11.00000    0.04070    0.02762 =
         0.04081   -0.00090    0.01301   -0.00281
C3    1    0.331916    0.676543    0.399411    11.00000    0.05402    0.03384 =
         0.04898    0.00171    0.01435   -0.00862
AFIX  43
H3    2    0.406512    0.711413    0.414365    11.00000   -1.20000
AFIX   0
C4    1    0.243498    0.698635    0.331048    11.00000    0.06990    0.03771 =
         0.05024    0.01056    0.01591   -0.00497
AFIX  43
H4    2    0.258141    0.748384    0.300708    11.00000   -1.20000
AFIX   0
C5    1    0.133567    0.647332    0.307499    11.00000    0.06352    0.04117 =
         0.04409    0.00976    0.00634    0.00195
AFIX  43
H5    2    0.072642    0.662461    0.261854    11.00000   -1.20000
AFIX   0
C6    1    0.114746    0.572414    0.352953    11.00000    0.04524    0.03595 =
         0.04096    0.00195    0.00749   -0.00172
AFIX  43
H6    2    0.042369    0.535873    0.337121    11.00000   -1.20000
AFIX   0
C7    1    0.204619    0.552934    0.421757    11.00000    0.03786    0.02853 =
         0.03737   -0.00095    0.01068   -0.00135
C8    1    0.191214    0.478582    0.477489    11.00000    0.03366    0.02833 =
         0.03511   -0.00061    0.00782    0.00005
N2    4    0.280906    0.481274    0.546362    11.00000    0.03219    0.02825 =
         0.03616   -0.00273    0.00705   -0.00253
C9    1    0.101834    0.409656    0.466167    11.00000    0.03445    0.03252 =
         0.03545    0.00001    0.00471   -0.00311
AFIX  43
H9    2    0.039971    0.406641    0.418651    11.00000   -1.20000
AFIX   0
C10   1    0.105203    0.344558    0.526699    11.00000    0.03400    0.03111 =
         0.03857   -0.00113    0.00956   -0.00466
C11   1    0.197315    0.352057    0.598788    11.00000    0.03734    0.03382 =
         0.03758    0.00087    0.00807   -0.00522
AFIX  43
H11   2    0.198645    0.310841    0.640792    11.00000   -1.20000
AFIX   0
C12   1    0.285880    0.421193    0.606718    11.00000    0.03333    0.03308 =
         0.03227   -0.00101    0.00793   -0.00282
C13   1    0.395110    0.438190    0.674829    11.00000    0.03260    0.03685 =
         0.03775   -0.00420    0.00517   -0.00005
N3    4    0.477648    0.506051    0.660524    11.00000    0.03143    0.03812 =
         0.04000   -0.00595    0.00688   -0.00192
C14   1    0.415329    0.389702    0.746754    11.00000    0.04166    0.04465 =
         0.04249    0.00225    0.00515   -0.00048
AFIX  43
H14   2    0.357579    0.344541    0.755869    11.00000   -1.20000
AFIX   0
C15   1    0.524131    0.409914    0.805368    11.00000    0.04825    0.06074 =
         0.04254    0.00363    0.00014    0.00589
AFIX  43
H15   2    0.539545    0.378811    0.854677    11.00000   -1.20000
AFIX   0
C16   1    0.608816    0.476633    0.789433    11.00000    0.04196    0.06388 =
         0.04841   -0.00586   -0.00421   -0.00041
AFIX  43
H16   2    0.683325    0.489554    0.827325    11.00000   -1.20000
AFIX   0
C17   1    0.582779    0.524067    0.717286    11.00000    0.03588    0.04923 =
         0.04716   -0.00875    0.00359   -0.00574
AFIX  43
H17   2    0.639448    0.569681    0.707694    11.00000   -1.20000
AFIX   0
C18   1    0.016428    0.267015    0.514858    11.00000    0.04022    0.03473 =
         0.03954   -0.00252    0.01218   -0.00946
C19   1   -0.103069    0.269854    0.461452    11.00000    0.04131    0.04407 =
         0.05290   -0.00639    0.00800   -0.00919
AFIX  43
H19   2   -0.128091    0.320647    0.431882    11.00000   -1.20000
AFIX   0
C20   1   -0.185064    0.195926    0.452596    11.00000    0.05033    0.06865 =
         0.06905   -0.01711    0.00847   -0.02468
AFIX  43
H20   2   -0.265595    0.198015    0.417744    11.00000   -1.20000
AFIX   0
C21   1   -0.147908    0.120755    0.494660    11.00000    0.08479    0.05834 =
         0.07573   -0.00854    0.01724   -0.04194
AFIX  43
H21   2   -0.203841    0.072211    0.489112    11.00000   -1.20000
AFIX   0
C22   1   -0.028690    0.116498    0.544973    11.00000    0.09730    0.04389 =
         0.07439    0.00824    0.01021   -0.02816
AFIX  43
H22   2   -0.002761    0.064386    0.572026    11.00000   -1.20000
AFIX   0
C23   1    0.053614    0.188895    0.555996    11.00000    0.06544    0.04080 =
         0.05589    0.00775    0.00281   -0.01614
AFIX  43
H23   2    0.133970    0.185530    0.590916    11.00000   -1.20000
AFIX   0
MOLE  2
S1    7    0.012769    0.621512    0.786384    11.00000    0.05002    0.04294 =
         0.06292   -0.00289    0.00746   -0.00194
O3    5    0.094507    0.593660    0.728035    11.00000    0.07298    0.08735 =
         0.09087   -0.02718    0.02790   -0.02080
O4    5    0.050466    0.702653    0.827525    11.00000    0.08918    0.05006 =
         0.09885   -0.01992    0.02041   -0.00731
O5    5   -0.125448    0.610173    0.757204    11.00000    0.05252    0.10273 =
         0.12602   -0.02582   -0.00401    0.00351
C24   1    0.046136    0.543380    0.867676    11.00000    0.16456    0.08006 =
         0.08684    0.02012   -0.02590   -0.04086
F1    3    0.021912    0.463956    0.842609    11.00000    0.32008    0.06858 =
         0.17711    0.04499   -0.09187   -0.07009
F2    3   -0.041037    0.563942    0.924924    11.00000    0.31403    0.26021 =
         0.09347    0.04263    0.04975   -0.08663
F3    3    0.161005    0.548490    0.906986    11.00000    0.23367    0.09815 =
         0.20933    0.03300   -0.15555    0.00085
MOLE  3
AFIX   6
O6    5    0.314259    0.720569    0.744621    11.00000    0.07971    0.11603 =
         0.08225   -0.03647    0.03589   -0.02869
H6A   2    0.375198    0.720546    0.714354    11.00000   -1.20000
H6B   2    0.258820    0.678559    0.738644    11.00000   -1.20000

AFIX   0
HKLF    4  1.0  1.00  0.00  0.00  0.00  1.00  0.00  0.00  0.00  1.00

REM  Platerac_0m_a.res in P2(1)/n
REM R1 =  0.0243 for    6987 Fo > 4sig(Fo)  and  0.0276 for all    7617 data
REM    347 parameters refined using      0 restraints

END

WGHT      0.0177      3.4336

REM Instructions for potential hydrogen bonds
EQIV $1 x+1/2, -y+3/2, z-1/2
HTAB C3 O4_$1
HTAB C4 O5_$1
EQIV $2 -x, -y+1, -z+1
HTAB C6 O3_$2
HTAB C9 O3_$2
EQIV $3 -x+1/2, y-1/2, -z+3/2
HTAB C11 O6_$3
HTAB C14 O6_$3
EQIV $4 x+1, y, z
HTAB C17 O5_$4
HTAB O6 O2
HTAB O6 S1
HTAB O6 O3

REM Highest difference peak  1.418,  deepest hole -1.177,  1-sigma level  0.079
Q1    1   0.4254  0.5847  0.5930  11.00000  0.05    1.42
Q2    1   0.3974  0.6022  0.5255  11.00000  0.05    0.96
Q3    1   0.3419  0.5727  0.5499  11.00000  0.05    0.87
Q4    1   0.2418  0.5345  0.8500  11.00000  0.05    0.57
Q5    1   0.0851  0.6198  0.7738  11.00000  0.05    0.56
Q6    1   0.5045  0.5662  0.5493  11.00000  0.05    0.56
Q7    1   0.1011  0.4606  0.8002  11.00000  0.05    0.56
Q8    1   0.0673  0.5023  0.9150  11.00000  0.05    0.54
Q9    1   0.5790  0.6781  0.5890  11.00000  0.05    0.43
Q10   1   0.0217  0.5569  0.8748  11.00000  0.05    0.42
Q11   1  -0.0456  0.4755  0.8370  11.00000  0.05    0.40
Q12   1   0.4134  0.5171  0.5013  11.00000  0.05    0.39
Q13   1   0.1442  0.5648  0.9133  11.00000  0.05    0.36
Q14   1   0.4485  0.5712  0.4884  11.00000  0.05    0.35
Q15   1   0.1493  0.5805  0.7731  11.00000  0.05    0.34
Q16   1   0.5006  0.5216  0.5832  11.00000  0.05    0.33
Q17   1   0.4076  0.5011  0.5842  11.00000  0.05    0.32
Q18   1   0.2440  0.3864  0.6007  11.00000  0.05    0.32
Q19   1   0.1178  0.5269  0.8475  11.00000  0.05    0.32
Q20   1   0.2563  0.5790  0.4282  11.00000  0.05    0.31
;
_shelx_res_checksum   30604

_shelx_hkl_file
;
   1   0   0    0.20    0.10
  -1   0   0    0.10    0.10
  -1   0   0    0.10    0.20
  -3   0   0    3.80    1.00
  -3   0   0    7.50    1.30
   3   0   0    7.00    1.00
  -3   0   0    9.40    0.90
  -4   0   0 2164.08   77.59
  -4   0   0 2110.19   77.59
  -4   0   0 2068.29   77.89
   4   0   0 2113.59   77.59
  -5   0   0    0.40    1.10
   5   0   0    0.10    1.40
  -5   0   0    0.10    1.10
  -5   0   0   -3.10    1.80
  -5   0   0   -1.10    1.30
  -6   0   0 5550.94  208.18
  -6   0   0 5812.52  208.28
  -6   0   0 5566.04  207.58
   6   0   0 5674.93  207.88
  -6   0   0 5796.72  207.48
  -7   0   0    1.10    1.60
  -7   0   0    1.20    1.60
   7   0   0    1.60    2.30
  -7   0   0    2.40    3.10
  -7   0   0   -1.40    2.20
   8   0   0 1262.17   48.20
  -8   0   0 1313.17   48.10
  -8   0   0 1285.87   46.70
  -8   0   0 1178.18   46.70
  -9   0   0   -3.80    3.70
  -9   0   0   -2.30    1.80
   9   0   0   -2.60    2.80
  -9   0   0   -1.20    1.80
 -10   0   0 1094.19   42.30
 -10   0   0 1016.90   40.20
 -10   0   0 1106.29   40.20
  10   0   0 1090.79   41.30
 -11   0   0   -2.10    2.10
  11   0   0   -0.20    3.70
 -11   0   0    1.40    2.00
 -11   0   0   -1.90    5.00
 -12   0   0  781.02   29.60
  12   0   0  784.92   31.60
 -12   0   0  786.52   33.10
 -13   0   0    7.50    6.50
  13   0   0    4.50    4.80
 -14   0   0  164.38   14.80
  14   0   0  166.58   12.20
   0  -1   0    0.20    0.10
   0  -1   0    0.20    0.10
   0  -1   0    0.00    0.10
   0   1   0   -0.10    0.10
   0   1   0    0.00    0.10
   1  -1   0    0.00    0.20
   1   1   0    0.00    0.20
  -1   1   0    0.00    0.10
   1   1   0   -0.20    0.20
  -1   1   0    0.00    0.20
  -2  -1   0  157.38    6.20
   2  -1   0  161.38    6.40
   2  -1   0  167.18    6.00
  -2   1   0  166.58    6.20
   2   1   0  145.29    6.10
  -3  -1   0   24.40    1.90
   3  -1   0   23.90    1.80
  -3  -1   0   24.20    2.00
   3   1   0   25.10    1.90
  -3   1   0   24.80    1.40
  -3   1   0   26.20    2.20
  -3   1   0   26.70    1.90
  -4  -1   0  194.78    8.10
  -4  -1   0  193.48    7.90
   4  -1   0  195.48    7.80
  -4  -1   0  193.48    7.70
  -4   1   0  196.48    8.30
  -4   1   0  190.58    7.50
  -4   1   0  188.38    7.80
  -4   1   0  199.98    7.50
   4   1   0  194.38    7.90
  -5  -1   0 4512.85  158.48
  -5  -1   0 4212.08  157.98
  -5  -1   0 4236.48  158.18
   5  -1   0 4309.57  158.08
  -5   1   0 4490.65  158.58
  -5   1   0 4354.36  157.78
  -5   1   0 4068.69  158.08
  -5   1   0 4348.77  157.88
   5   1   0 4346.77  158.18
   6  -1   0    5.10    1.80
  -6  -1   0    1.80    1.80
  -6  -1   0   -0.70    2.30
  -6  -1   0    2.80    1.50
  -6  -1   0    3.70    2.20
  -6   1   0   -0.90    2.40
   6   1   0    2.00    1.90
  -6   1   0    7.40    1.50
  -6   1   0    1.80    1.30
  -7  -1   0 4774.12  169.18
  -7  -1   0 4291.97  168.28
   7  -1   0 4680.93  168.58
  -7  -1   0 4607.44  169.48
  -7   1   0 4724.63  169.28
   7   1   0 4635.14  168.68
  -7   1   0 4751.72  168.08
  -7   1   0 4320.07  168.18
  -8  -1   0  276.87   12.00
  -8  -1   0  305.37   12.00
  -8  -1   0  312.37   13.70
   8  -1   0  297.97   15.30
   8   1   0  302.27   12.90
  -8   1   0  286.77   11.80
  -8   1   0  306.07   13.90
  -8   1   0  300.57   11.70
  -9  -1   0  113.59    8.80
  -9  -1   0  129.59    6.30
  -9  -1   0  120.19    6.20
   9  -1   0  126.89    7.70
  -9   1   0  126.99    5.90
  -9   1   0  121.79    5.90
  -9   1   0  125.99    9.10
   9   1   0  124.49    7.70
 -10  -1   0  268.37   11.20
 -10  -1   0  265.07   13.80
  10  -1   0  253.57   12.60
 -10  -1   0  268.27   11.40
 -10   1   0  280.67   14.20
  10   1   0  254.17   12.60
 -10   1   0  256.77   10.80
 -10   1   0  264.37   10.70
  11  -1   0  500.95   20.60
 -11  -1   0  521.25   19.10
 -11  -1   0  502.85   22.00
 -11  -1   0  435.96   18.90
 -11   1   0  473.65   18.60
 -11   1   0  504.55   22.20
 -11   1   0  463.75   18.60
  11   1   0  492.45   20.70
 -12  -1   0   -2.50    5.50
 -12  -1   0   -0.70    2.60
  12  -1   0    6.10    4.10
 -12   1   0    2.30    5.60
 -12   1   0   -2.50    1.90
  12   1   0   -0.60    7.60
  13  -1   0  516.65   22.40
 -13  -1   0  511.25   20.10
 -13  -1   0  525.05   24.60
  13   1   0  495.45   22.60
 -13   1   0  515.45   24.70
 -14  -1   0   18.60    7.30
  14  -1   0   24.80    5.70
  14   1   0   21.60    5.70
 -14   1   0   19.30    7.30
   0  -2   0    0.10    0.20
   0   2   0   -0.10    0.20
   0   2   0    0.10    0.20
   1   2   0    0.40    0.30
  -1   2   0   -0.20    0.30
  -2  -2   0 2676.13   98.39
  -2  -2   0 2712.13   98.69
  -4  -2   0 1196.58   42.70
  -4  -2   0 1189.78   42.60
  -4  -2   0 1172.78   42.70
  -4  -2   0 1124.79   42.60
   4  -2   0 1129.59   42.50
  -4   2   0 1161.38   42.90
  -4   2   0 1139.19   42.20
  -4   2   0 1109.59   42.50
   4   2   0 1140.19   42.50
   4   2   0 1137.09   42.60
  -5  -2   0 1314.87   47.70
  -5  -2   0 1302.87   47.70
   5  -2   0 1287.27   47.50
  -5  -2   0 1271.37   47.40
  -5  -2   0 1283.97   47.60
  -5   2   0 1305.97   48.00
   5   2   0 1260.67   47.40
  -5   2   0 1229.88   47.50
   5   2   0 1283.37   47.60
  -5   2   0 1277.57   47.10
  -6  -2   0 3076.99  111.89
   6  -2   0 3070.69  111.69
  -6  -2   0 3022.40  111.99
  -6  -2   0 2752.32  111.49
  -6  -2   0 3116.69  112.09
   6   2   0 3047.09  111.59
  -6   2   0 3076.59  111.29
  -6   2   0 3017.20  111.29
  -6   2   0 3132.29  112.29
   6   2   0 3094.69  111.79
  -7  -2   0   68.99    5.70
   7  -2   0   74.69    5.00
  -7  -2   0   71.59    4.20
  -7  -2   0   67.49    5.00
  -7   2   0   57.69    3.70
  -7   2   0   63.39    3.60
   7   2   0   56.59    5.10
  -7   2   0   59.49    7.50
  -7   2   0   77.09    4.70
  -8  -2   0  341.47   18.90
   8  -2   0  359.06   15.10
  -8  -2   0  341.27   13.90
  -8   2   0  342.77   13.50
  -8   2   0  361.06   15.60
  -8   2   0  336.37   13.30
   8   2   0  336.37   14.60
  -9  -2   0  779.52   30.30
  -9  -2   0  786.32   28.90
   9  -2   0  758.62   29.40
   9   2   0  764.82   29.60
  -9   2   0  749.92   28.30
  -9   2   0  776.92   30.60
  -9   2   0  690.73   28.40
 -10  -2   0  183.78    8.80
  10  -2   0  187.88   10.40
 -10  -2   0  197.38    9.00
 -10  -2   0  200.58   11.60
 -10   2   0  193.98   12.00
 -10   2   0  180.78    8.10
 -10   2   0  196.08    8.10
  10   2   0  197.78   10.50
 -11  -2   0  184.08    9.40
 -11  -2   0  218.88    9.80
 -11  -2   0  230.58   13.10
  11  -2   0  228.78   11.50
  11   2   0  219.88   11.80
 -11   2   0  209.88    8.70
 -11   2   0  221.08   13.40
 -11   2   0  195.78    8.70
 -12  -2   0  229.78   17.10
 -12  -2   0  220.98   10.30
  12  -2   0  222.48   12.20
  12   2   0  226.98   13.60
 -12   2   0  223.18   14.70
  13  -2   0   59.19    6.30
 -13  -2   0   56.49    8.00
 -13  -2   0   69.89    5.80
  13   2   0   61.49    6.70
 -13   2   0   52.89    8.10
 -14  -2   0  109.29   13.10
  14  -2   0   97.39   10.10
  14   2   0   79.59    7.90
 -14   2   0   71.69    9.60
   0  -3   0   14.70    1.00
   0   3   0   14.80    1.40
   0   3   0   15.80    1.10
  -1  -3   0  805.52   35.60
  -1  -3   0 1041.30   35.40
   1  -3   0 1008.10   35.60
  -1  -3   0 1021.10   35.70
   1  -3   0 1013.60   35.60
  -1   3   0  912.21   35.90
  -1   3   0  961.20   35.80
   3  -3   0  143.39    5.70
   3  -3   0  131.99    6.30
   3  -3   0  160.88    6.10
  -3  -3   0  147.79    5.90
  -3  -3   0  148.69    6.20
  -3  -3   0  144.19    6.20
   3   3   0  139.59    6.20
  -3   3   0  149.88    6.10
   3   3   0  148.49    6.20
  -3   3   0  137.69    6.40
  -3   3   0  152.78    5.80
  -5  -3   0  597.44   22.60
  -5  -3   0  596.64   22.90
  -5  -3   0  588.14   22.60
  -5  -3   0  609.54   22.70
   5  -3   0  586.94   22.60
   5   3   0  598.64   22.80
  -5   3   0  573.44   22.60
  -5   3   0  608.34   23.20
   5   3   0  580.64   22.60
  -5   3   0  614.04   22.20
   6  -3   0   19.90    2.20
  -6  -3   0   13.80    2.50
  -6  -3   0   15.80    2.20
  -6  -3   0   19.20    2.10
  -6  -3   0   14.70    2.50
  -6   3   0   12.00    1.70
  -6   3   0   10.90    3.50
   6   3   0    9.10    2.20
  -6   3   0   10.50    2.80
   6   3   0   13.50    2.00
   7  -3   0   87.19    5.50
  -7  -3   0   93.69    5.00
  -7  -3   0   84.99    6.10
  -7  -3   0   85.09    5.40
  -7   3   0   92.99    5.40
   7   3   0   90.89    5.00
  -7   3   0   92.49    4.30
   7   3   0   86.19    5.80
  -7   3   0   84.69    4.30
  -7   3   0   88.79    6.90
  -8  -3   0 1934.71   68.99
   8  -3   0 1828.92   69.09
  -8  -3   0 1779.02   68.69
  -8   3   0 1833.02   67.59
  -8   3   0 1901.81   69.49
   8   3   0 1862.11   68.69
  -8   3   0 1750.92   67.69
  -9  -3   0  148.79    7.40
   9  -3   0  146.89    8.30
  -9  -3   0  148.89    9.60
   9   3   0  145.89    8.70
  -9   3   0  140.99    6.30
  -9   3   0  137.59    6.40
  -9   3   0  146.79   10.20
 -10  -3   0 1734.43   62.29
  10  -3   0 1690.33   61.39
 -10  -3   0 1452.65   61.09
 -10  -3   0 1695.93   60.89
 -10   3   0 1734.93   62.79
 -10   3   0 1521.85   60.09
  10   3   0 1673.03   61.69
 -10   3   0 1563.94   59.99
 -11  -3   0   32.10    5.60
 -11  -3   0   34.00    3.90
  11  -3   0   37.50    4.80
  12  -3   0   19.30    4.60
 -12  -3   0   13.00    5.70
 -12   3   0    4.50    5.90
  12   3   0   15.90    4.80
 -13  -3   0   37.20    7.30
  13  -3   0   36.10    5.50
 -13  -3   0   37.70    4.30
 -13   3   0   34.30    7.80
  13   3   0   35.60    6.00
  14  -3   0  127.79   10.50
 -14  -3   0  111.59   13.40
   0  -4   0  780.82   27.70
   0  -4   0  711.13   27.50
   0  -4   0  726.13   27.30
   0   4   0  752.12   27.30
   0   4   0  755.82   27.60
   0   4   0  718.83   27.50
   1  -4   0 1518.55   56.99
   1  -4   0 1502.05   56.99
  -1  -4   0 1515.15   57.09
  -1  -4   0 1564.94   56.69
   1  -4   0 1668.73   57.29
  -1   4   0 1583.44   56.99
   1   4   0 1499.35   57.09
  -1   4   0 1554.74   57.19
   2  -4   0  418.96   16.60
  -2  -4   0  448.56   16.70
   2  -4   0  452.85   16.70
   2  -4   0  434.46   16.40
  -2  -4   0  430.96   16.20
  -2  -4   0  427.06   16.60
   2   4   0  423.46   16.70
  -2   4   0  445.16   16.40
  -2   4   0  448.66   16.70
  -2   4   0  439.76   16.70
  -4  -4   0  938.51   34.60
  -4  -4   0  927.41   34.20
  -4  -4   0  937.01   34.30
  -4  -4   0  882.01   34.50
   4  -4   0  906.01   34.40
   4  -4   0  900.11   34.00
  -4   4   0  979.50   34.30
  -4   4   0  887.91   34.40
  -4   4   0  926.91   34.80
   4   4   0  935.11   34.60
   5  -4   0 1978.50   75.09
  -5  -4   0 1925.71   75.39
  -5  -4   0 2058.29   75.69
  -5  -4   0 2111.49   75.49
   5  -4   0 2077.19   75.49
  -5  -4   0 2021.00   75.59
  -5   4   0 2132.39   75.39
   5   4   0 2052.39   75.69
  -5   4   0 2110.09   76.09
   5   4   0 2071.19   75.69
  -5   4   0 1996.90   75.49
  -6  -4   0   44.90    3.80
  -6  -4   0   49.30    4.80
  -6  -4   0   60.39    4.30
   6  -4   0   53.19    4.10
  -6  -4   0   54.29    3.70
   6   4   0   51.59    4.40
  -6   4   0   48.90    5.10
  -6   4   0   54.89    3.10
  -6   4   0   52.09    3.80
   6   4   0   45.70    4.10
  -7  -4   0  423.76   17.00
  -7  -4   0  398.46   16.80
   7  -4   0  430.66   16.90
  -7  -4   0  439.96   17.30
  -7   4   0  413.76   16.90
  -7   4   0  436.36   16.10
   7   4   0  420.66   18.00
   7   4   0  423.16   16.90
  -7   4   0  427.46   18.00
  -8  -4   0   12.70    2.60
  -8  -4   0    3.20    3.30
   8  -4   0   11.20    5.50
   8   4   0   15.10    3.50
  -8   4   0    6.80    1.70
  -8   4   0    4.30    3.80
   8   4   0   14.20    2.60
  -8   4   0    9.10    1.80
  -9  -4   0 2155.08   77.79
   9  -4   0 2137.19   77.29
   9   4   0 2087.59   77.49
  -9   4   0 1978.80   76.19
  -9   4   0 2107.39   78.39
  -9   4   0 1989.20   76.19
  10  -4   0   29.30    4.10
 -10  -4   0   20.40    4.90
 -10   4   0   25.60    5.60
  10   4   0   25.20    4.40
 -10   4   0   20.40    2.20
  11  -4   0  374.66   16.20
 -11  -4   0  357.06   15.30
 -11  -4   0  350.66   17.30
 -11   4   0  348.17   18.10
  11   4   0  353.36   16.50
 -12  -4   0   24.00    6.20
  12  -4   0   33.20    5.00
 -12  -4   0   32.20    4.10
 -12   4   0   35.10    7.20
  13  -4   0   42.70    5.80
 -13  -4   0   54.59    7.60
 -13  -4   0   51.09    4.90
 -13   4   0   45.90    8.40
  14  -4   0    0.80    4.70
 -14  -4   0    2.60    6.60
 -14   4   0    4.80    7.50
   0  -5   0   14.00    1.60
   0  -5   0    4.40    0.90
   0   5   0    8.20    1.20
  -1  -5   0  692.03   26.00
  -1  -5   0  680.13   26.00
   1  -5   0  703.43   26.20
   1  -5   0  689.93   25.80
  -1  -5   0  709.13   25.50
   1  -5   0  671.73   25.90
  -1   5   0  718.53   26.10
   1   5   0  661.83   25.90
   1   5   0  687.03   25.60
  -1   5   0  711.43   25.90
   1   5   0  693.53   26.00
   2  -5   0 3049.69  114.09
  -2  -5   0 2933.21  113.99
   2  -5   0 3179.58  113.89
   2  -5   0 3052.29  113.99
   2   5   0 3119.39  114.09
  -2   5   0 3201.58  113.89
  -2   5   0 3182.08  114.09
  -2   5   0 3156.18  114.09
   3  -5   0    8.50    1.40
  -3  -5   0    6.90    1.60
   3  -5   0    6.30    1.60
  -3  -5   0    9.50    1.60
   3  -5   0    7.60    1.60
  -3  -5   0    6.50    1.10
  -3   5   0   11.10    1.70
  -3   5   0    3.30    1.80
  -3   5   0    8.30    1.30
  -4  -5   0 6510.55  241.88
  -4  -5   0 6677.53  242.38
  -4   5   0 6691.53  242.28
  -5  -5   0  899.51   32.80
   5  -5   0  873.81   32.90
  -5  -5   0  901.91   33.10
  -5  -5   0  838.62   33.00
   5  -5   0  869.71   32.40
  -5  -5   0  842.12   32.60
  -5   5   0  889.41   33.50
  -5   5   0  843.92   32.90
  -5   5   0  905.71   32.50
   5   5   0  880.81   33.20
  -6  -5   0  102.69    5.50
  -6  -5   0   90.99    5.50
  -6  -5   0   93.29    5.10
   6  -5   0   99.39    5.50
   6  -5   0   96.49    4.50
  -6   5   0   86.79    5.30
   6   5   0   95.29    5.80
  -6   5   0   97.99    6.70
  -6   5   0  111.69    4.80
  -7  -5   0 1170.58   44.80
   7  -5   0 1200.48   44.40
  -7  -5   0 1098.59   44.40
  -7  -5   0 1239.08   44.60
  -7   5   0 1193.98   43.70
  -7   5   0 1199.88   45.30
   7   5   0 1170.58   44.50
   8  -5   0  459.95   18.30
  -8  -5   0  482.45   19.20
  -8  -5   0  477.05   18.70
  -8   5   0  445.86   17.20
   8   5   0  456.55   18.30
  -8   5   0  408.16   17.20
  -8   5   0  443.36   19.60
  -9  -5   0   35.90    4.70
   9  -5   0   41.00    4.10
  -9   5   0   34.90    5.40
  -9   5   0   26.50    2.40
  -9   5   0   30.10    2.50
  10  -5   0  952.30   36.00
 -10  -5   0  965.80   36.60
 -10   5   0  947.61   37.50
 -10   5   0  847.32   34.30
 -11  -5   0  167.38   11.40
  11  -5   0  187.78   10.30
 -11   5   0  161.58   12.80
 -12  -5   0   28.50    6.20
 -12  -5   0   38.00    4.50
  12  -5   0   29.50    5.00
 -12   5   0   28.10    6.80
 -13  -5   0   72.99    7.30
 -13  -5   0   77.09    8.40
  13  -5   0   92.49    9.00
 -13   5   0   70.09    8.90
   1  -6   0 2693.93   97.29
   1  -6   0 2730.93   97.69
  -1  -6   0 2702.83   96.79
  -1  -6   0 2730.13   97.49
   1  -6   0 2668.33   97.19
  -1  -6   0 2716.83   97.49
   1   6   0 2241.18   97.29
   1   6   0 2431.96   96.99
  -1   6   0 2668.03   97.49
  -1   6   0 2784.12   97.29
   1   6   0 2705.33   97.39
  -1   6   0 2739.63   97.29
  -2  -6   0 2882.91  112.89
   2  -6   0 3134.79  112.89
   2  -6   0 3051.39  113.09
   2  -6   0 3166.58  112.79
  -2  -6   0 3066.89  112.99
  -2   6   0 2733.13  112.89
  -2   6   0 3220.48  112.99
   2   6   0 3161.38  112.99
  -2   6   0 3261.97  112.79
   3  -6   0 3266.27  116.89
   3  -6   0 3195.68  117.19
  -3  -6   0 3202.58  117.19
  -3  -6   0 3226.18  117.19
  -3  -6   0 3236.98  116.49
   3  -6   0 2969.00  117.09
  -3  -6   0 3115.19  117.09
   3   6   0 3182.38  117.19
  -3   6   0 3039.80  117.19
  -3   6   0 3372.46  116.89
  -3   6   0 3265.47  117.29
  -4  -6   0 1163.78   45.30
  -4  -6   0 1250.77   44.90
   4  -6   0 1185.98   44.40
   4  -6   0 1203.28   44.80
  -4  -6   0 1213.08   44.20
  -4  -6   0 1175.38   44.20
   4   6   0 1189.48   44.90
  -4   6   0 1152.68   44.80
  -4   6   0 1213.08   45.10
  -4   6   0 1245.78   44.40
  -5  -6   0  331.67   14.20
  -5  -6   0  333.87   13.60
   5  -6   0  353.66   13.60
  -5  -6   0  364.36   13.80
   5  -6   0  363.36   14.20
  -5   6   0  323.07   14.60
   5   6   0  352.66   14.50
  -5   6   0  380.36   13.70
  -5   6   0  362.86   14.90
  -6  -6   0 3414.26  118.99
  -6  -6   0 3050.59  118.79
   6  -6   0 3252.77  118.59
   6  -6   0 3304.07  119.19
  -6  -6   0 3202.98  119.29
  -6   6   0 3306.67  119.99
  -6   6   0 3359.16  118.59
   6   6   0 3309.47  119.49
  -6   6   0 2941.71  119.09
   7  -6   0  213.08    9.00
   7  -6   0  224.48   10.20
  -7  -6   0  233.48   10.20
  -7  -6   0  222.58    9.70
   7   6   0  222.98   10.50
  -7   6   0  224.58    9.10
  -7   6   0  220.68   11.60
  -8  -6   0  304.47   13.20
   8  -6   0  325.87   13.60
  -8  -6   0  338.47   13.80
  -8   6   0  298.87   12.30
  -8   6   0  317.97   15.00
   8   6   0  296.07   14.50
   9  -6   0  511.15   20.10
  -9  -6   0  537.65   24.30
   9   6   0  487.25   20.00
  -9   6   0  436.46   18.50
  -9   6   0  480.55   18.50
  -9   6   0  496.75   21.60
  10  -6   0  330.37   14.80
 -10  -6   0  323.87   15.50
 -10   6   0  330.87   16.90
  11  -6   0  196.38   11.00
 -11  -6   0  199.08   12.20
 -11   6   0  193.68   13.80
 -12  -6   0  471.35   21.20
  12  -6   0  454.35   20.80
 -12   6   0  431.86   22.70
  13  -6   0    4.40    4.60
 -13  -6   0   -1.50    3.70
 -13  -6   0    7.60    6.00
 -13   6   0   -0.10    6.70
   0  -7   0    0.70    1.60
   0  -7   0    2.60    1.10
   0  -7   0    1.70    1.40
   0   7   0   -1.20    1.50
   0   7   0    4.00    1.40
   0   7   0    1.50    1.40
  -1  -7   0 5539.55  192.78
   1  -7   0 5355.96  193.18
  -1   7   0 5079.89  193.48
  -1   7   0 5561.14  193.38
   1   7   0 4888.81  193.08
  -2  -7   0   36.90    3.60
   2  -7   0   46.00    3.20
  -2  -7   0   35.20    3.40
   2  -7   0   38.80    3.90
   2  -7   0   32.90    2.90
  -2   7   0   35.40    3.40
   2   7   0   29.90    3.50
  -2   7   0   36.20    3.30
  -2   7   0   40.00    3.20
   3  -7   0    4.80    1.60
  -3  -7   0    3.20    1.90
  -3  -7   0    4.40    1.80
   3  -7   0   10.50    2.10
  -3  -7   0    9.60    2.00
   3   7   0    3.00    1.80
  -3   7   0    5.10    1.80
  -3   7   0    3.30    1.60
  -3   7   0    4.50    2.10
   4  -7   0  422.06   16.10
  -4  -7   0  400.76   16.60
  -4  -7   0  410.76   16.60
  -4  -7   0  394.86   15.90
  -4  -7   0  428.76   16.70
   4  -7   0  429.76   16.70
  -4   7   0  434.06   16.20
   4   7   0  421.16   16.80
  -4   7   0  424.26   16.90
  -4   7   0  399.26   16.60
   5  -7   0 2366.56   87.09
  -5  -7   0 2407.96   87.29
  -5  -7   0 2212.38   86.49
   5  -7   0 2369.06   86.69
  -5  -7   0 2438.26   86.59
  -5   7   0 2497.85   86.69
  -5   7   0 2153.88   87.09
   5   7   0 2374.26   87.39
  -5   7   0 2390.46   87.59
   6  -7   0   12.70    2.70
   6  -7   0    9.00    1.80
  -6  -7   0    2.30    1.80
  -6  -7   0   -0.30    2.20
  -6   7   0    2.60    3.40
   6   7   0    3.00    2.80
  -6   7   0    3.00    1.80
  -6   7   0    4.30    2.40
  -7  -7   0 2225.98   84.19
   7  -7   0 2162.38   83.89
  -7  -7   0 2379.06   84.49
   7  -7   0 2300.47   84.69
  -7   7   0 2313.67   85.49
  -7   7   0 2318.57   83.99
   8  -7   0    2.00    2.90
  -8  -7   0    3.60    2.30
  -8  -7   0    8.80    3.10
  -8   7   0    0.40    1.80
   8   7   0    2.30    3.10
  -8   7   0    2.30    4.00
  -9  -7   0   23.70    4.10
   9  -7   0   28.20    3.90
  -9   7   0   21.20    2.20
  -9   7   0   21.10    4.70
   9   7   0   19.20    3.80
 -10  -7   0   26.10    4.90
  10  -7   0   34.40    4.40
  10   7   0   30.90    4.30
 -10   7   0   14.20    8.90
  11  -7   0  588.64   24.60
 -11  -7   0  604.04   25.20
 -11   7   0  592.94   26.90
  12  -7   0   12.50    7.20
 -12   7   0   10.60    6.70
  13  -7   0  327.37   16.10
 -13  -7   0  319.97   15.30
 -13   7   0  331.27   20.00
   0  -8   0 6156.38  217.78
   0  -8   0 5838.42  217.08
   0   8   0 5842.82  217.68
   1  -8   0  704.93   26.90
  -1  -8   0  650.13   26.50
   1  -8   0  757.52   27.80
  -1  -8   0  714.53   27.50
   1  -8   0  728.33   27.30
  -1   8   0  749.62   27.10
   1   8   0  700.83   26.80
   1   8   0  740.63   27.40
  -1   8   0  701.13   27.40
  -1   8   0  729.43   27.30
   2  -8   0  523.95   20.20
   2  -8   0  549.95   20.90
  -2  -8   0  524.65   20.60
   2  -8   0  485.35   20.10
  -2  -8   0  531.05   20.50
  -2   8   0  511.15   20.50
   2   8   0  518.55   20.50
  -2   8   0  533.25   20.30
  -2   8   0  546.65   20.30
   3  -8   0  411.06   17.20
   3  -8   0  424.16   16.60
  -3  -8   0  408.96   16.90
  -3  -8   0  432.06   17.00
  -3   8   0  446.26   17.00
  -3   8   0  438.96   16.60
  -3   8   0  396.66   17.30
   3   8   0  422.36   17.00
   4  -8   0 1970.50   71.19
   4  -8   0 1879.71   70.59
  -4  -8   0 1910.21   71.09
  -4   8   0 1757.52   70.99
   4   8   0 1904.51   71.19
  -4   8   0 1961.50   71.29
  -4   8   0 1997.80   70.59
   5  -8   0  172.78    7.70
   5  -8   0  185.68    8.60
  -5  -8   0  163.08    7.10
  -5  -8   0  179.48    8.90
   5   8   0  170.58    8.80
  -5   8   0  154.58    8.40
  -5   8   0  172.08    9.20
  -5   8   0  179.98    7.80
  -6  -8   0 4302.17  165.08
   6  -8   0 4558.04  165.88
  -6  -8   0 4558.34  165.18
   6  -8   0 4456.45  165.28
  -6   8   0 4568.24  166.38
  -6   8   0 4510.85  165.18
   6   8   0 4630.64  166.18
   7  -8   0   38.90    3.90
  -7  -8   0   39.10    3.50
  -7  -8   0   30.10    3.70
   7  -8   0   31.10    3.30
  -7   8   0   44.80    3.90
  -7   8   0   33.60    4.60
   7   8   0   34.70    4.30
   8  -8   0 1123.79   43.20
   8  -8   0 1218.08   44.30
  -8  -8   0 1223.88   44.00
  -8  -8   0 1069.09   44.10
  -8   8   0 1204.08   45.40
  -8   8   0 1132.49   43.20
   8   8   0 1172.38   44.70
  -9  -8   0  340.47   14.40
   9  -8   0  331.77   14.50
   9   8   0  309.67   14.90
  -9   8   0  304.17   12.70
  -9   8   0  313.77   16.30
 -10  -8   0   30.70    4.80
  10  -8   0   35.70    4.60
 -10   8   0   33.90    6.50
  10   8   0   40.30    4.90
 -10   8   0   33.50    3.10
 -10   8   0   29.20    3.10
  11  -8   0    7.60    4.20
 -11  -8   0    0.70    4.60
 -11   8   0   12.50    6.40
  12  -8   0  363.56   17.40
 -12  -8   0  381.46   18.20
 -12   8   0  379.56   20.60
  13  -8   0   24.20    5.30
 -13  -8   0   28.10    6.50
 -13   8   0   30.60    8.60
   0  -9   0    1.40    1.30
   0  -9   0   -1.90    2.20
   0  -9   0    3.70    2.00
   0   9   0    6.70    2.10
   0   9   0    2.70    1.80
   0   9   0    1.80    1.70
  -1  -9   0 2338.07   84.59
   1  -9   0 2330.57   85.39
   1  -9   0 2171.68   84.99
  -1  -9   0 2346.27   85.69
  -1  -9   0 2321.07   85.49
   1  -9   0 2424.86   85.89
   1   9   0 2268.47   84.89
  -1   9   0 2411.96   85.39
   1   9   0 2427.46   85.59
   1   9   0 2143.99   85.39
  -1   9   0 2191.48   85.49
  -1   9   0 2362.66   85.19
   2  -9   0 2208.88   79.89
   2  -9   0 2108.79   79.29
  -2  -9   0 2107.09   79.59
  -2  -9   0 2227.88   80.09
   2   9   0 2162.88   79.49
  -2   9   0 1963.00   79.39
  -2   9   0 2212.78   79.29
  -2   9   0 2163.08   79.29
   3  -9   0  196.78    9.90
  -3  -9   0  214.48    9.70
  -3   9   0  213.98    9.10
  -3   9   0  208.48    9.50
  -3   9   0  195.78    9.30
   3   9   0  196.98    9.60
   4  -9   0 2337.27   85.39
  -4  -9   0 2371.26   85.29
   4  -9   0 2308.57   84.79
   4   9   0 2136.39   85.79
  -4   9   0 2385.16   84.69
  -4   9   0 2136.99   85.09
  -4   9   0 2378.76   85.29
   5  -9   0 1628.24   60.19
  -5  -9   0 1630.24   60.19
   5  -9   0 1550.84   59.49
  -5   9   0 1633.54   59.49
   5   9   0 1590.94   60.19
  -5   9   0 1580.54   60.49
  -6  -9   0    3.10    1.90
  -6  -9   0    4.60    1.70
   6  -9   0    4.90    2.00
  -6  -9   0    4.90    3.20
   6  -9   0   10.20    3.50
  -6   9   0    6.40    3.80
   6   9   0   -0.20    3.00
  -6   9   0    1.40    2.20
   7  -9   0  865.91   33.40
  -7  -9   0  880.51   33.90
  -7  -9   0  827.72   32.40
  -7  -9   0  883.51   32.60
   7  -9   0  841.32   32.60
   7   9   0  860.51   33.90
  -7   9   0  875.91   32.60
  -7   9   0  874.51   34.40
   8  -9   0  492.85   19.70
  -8  -9   0  462.85   18.60
   8  -9   0  451.15   18.30
  -8  -9   0  479.55   18.90
  -8   9   0  465.85   18.30
   8   9   0  464.35   20.10
  -8   9   0  491.95   21.10
   9  -9   0   40.80    4.60
  -9  -9   0   33.20    4.30
  -9  -9   0   30.00    3.60
   9   9   0   36.10    5.10
  -9   9   0   24.40    5.50
  -9   9   0   33.70    3.70
  10  -9   0  372.56   16.20
 -10   9   0  338.27   13.80
 -10   9   0  362.16   18.40
  10   9   0  345.97   16.60
 -11  -9   0  206.38   11.80
  11  -9   0  209.68   11.90
  11   9   0  208.08   12.10
 -11   9   0  197.68   14.70
 -12  -9   0   10.50    5.20
  12  -9   0    9.60    4.60
 -12   9   0   19.40    7.10
 -13  -9   0  218.08   13.70
  13  -9   0  213.48   13.10
 -13  -9   0  283.17   23.50
 -13   9   0  225.68   17.50
   0 -10   0  342.27   14.50
   0  10   0  348.77   14.10
   0  10   0  317.57   13.90
   0  10   0  338.77   13.60
  -1 -10   0 1393.26   52.39
   1 -10   0 1420.36   52.59
   1 -10   0 1351.56   51.99
   1  10   0 1381.46   52.09
  -1  10   0 1398.96   51.79
  -1  10   0 1410.26   51.99
  -1  10   0 1368.56   52.09
   2 -10   0  213.28    9.50
  -2 -10   0  201.28   10.00
   2 -10   0  219.48   10.50
  -2  10   0  216.18    9.60
   2  10   0  208.38    9.90
  -2  10   0  196.98    9.60
  -2  10   0  207.58    9.50
   3 -10   0 3996.30  149.49
  -3 -10   0 4063.89  149.88
   3 -10   0 4066.59  150.18
   3  10   0 4024.60  149.79
  -3  10   0 4104.79  149.79
  -3  10   0 4168.18  149.49
  -3  10   0 4053.19  150.38
  -4 -10   0  175.38    9.80
   4 -10   0  194.38    8.90
   4 -10   0  178.38   10.00
  -4  10   0  199.18    9.80
  -4  10   0  202.78    9.10
   4  10   0  201.58    9.80
  -5 -10   0  769.42   29.80
   5 -10   0  716.73   30.40
   5 -10   0  733.43   28.90
  -5  10   0  783.32   29.90
  -5  10   0  772.12   28.90
   5  10   0  754.82   29.80
   6 -10   0  458.15   19.00
  -6 -10   0  490.45   20.30
   6 -10   0  495.55   20.00
  -6  10   0  492.95   20.60
   6  10   0  462.25   20.10
  -6  10   0  488.95   19.00
  -7 -10   0  327.87   15.00
  -7 -10   0  315.27   12.80
   7 -10   0  340.97   14.40
   7 -10   0  300.07   13.10
  -7 -10   0  292.37   12.60
   7  10   0  318.47   14.80
  -7  10   0  326.57   13.20
  -7  10   0  337.27   15.60
  -8 -10   0  165.38   10.40
  -8 -10   0  136.29    7.20
   8 -10   0  163.78    9.30
  -8 -10   0  142.29    7.60
   8  10   0  152.98    9.90
  -8  10   0  139.59   11.00
  -8  10   0  159.78    7.50
   9 -10   0  990.80   37.30
   9 -10   0 1086.99   38.90
  -9 -10   0 1027.00   37.90
  -9 -10   0  863.11   39.20
   9  10   0 1049.89   39.30
  -9  10   0  942.91   37.20
 -10 -10   0   -0.70    3.60
  10 -10   0    8.50    4.10
 -10 -10   0   11.70    5.50
  10  10   0    2.30    4.30
 -10  10   0   10.70    5.90
 -10  10   0    7.80    2.20
 -11 -10   0  302.67   14.30
  11 -10   0  297.57   15.00
 -11 -10   0  307.27   16.80
 -11  10   0  308.87   17.90
  11  10   0  272.87   16.40
  12 -10   0   48.40    5.80
 -12 -10   0   37.20    5.80
 -12 -10   0   45.00    7.60
 -12  10   0   37.70    8.20
   0 -11   0    3.30    3.00
   0  11   0    1.50    2.30
  -1 -11   0  277.47   13.80
   1 -11   0  282.87   13.20
  -1  11   0  280.47   12.10
   1  11   0  311.97   11.90
  -1  11   0  277.97   12.50
   1  11   0  272.27   12.60
   2 -11   0 3036.90  111.09
  -2 -11   0 2923.71  110.79
  -2  11   0 3006.30  110.39
   2  11   0 2923.91  110.59
  -2  11   0 3060.39  110.39
   3 -11   0    1.90    3.50
  -3 -11   0    9.40    3.40
  -3  11   0   -1.20    2.90
  -3  11   0    0.50    2.60
   3  11   0    4.60    2.90
   4 -11   0 3557.84  130.09
  -4 -11   0 3461.55  129.49
  -4  11   0 3576.24  128.89
  -4  11   0 3521.65  130.19
   4  11   0 3383.56  129.39
   5 -11   0  184.88    9.40
  -5 -11   0  189.58   10.30
   5 -11   0  170.18   10.10
  -5  11   0  179.38   10.10
  -5  11   0  191.68    8.90
   5  11   0  178.38   10.10
   6 -11   0   94.89    6.40
   6 -11   0  128.59    8.20
  -6 -11   0  124.59    8.60
  -6  11   0  121.99    6.70
  -6  11   0  115.59    8.70
   6  11   0  108.29    8.20
  -7 -11   0   19.80    4.80
   7 -11   0   23.60    4.20
   7 -11   0   17.70    3.10
  -7  11   0   16.70    4.80
   7  11   0   21.20    4.30
  -7  11   0   16.50    3.00
   8 -11   0  711.23   27.80
  -8 -11   0  768.82   29.90
   8 -11   0  749.92   29.10
  -8 -11   0  677.03   27.40
  -8 -11   0  689.23   27.30
  -8  11   0  741.93   30.20
  -8  11   0  735.53   27.80
   8  11   0  727.63   29.60
   9 -11   0   35.20    3.40
   9 -11   0   47.50    5.30
  -9 -11   0   40.50    6.10
  -9 -11   0   40.40    3.90
  -9 -11   0   40.50    4.30
  -9  11   0   42.10    6.40
  -9  11   0   47.30    4.70
   9  11   0   33.50    5.40
 -10 -11   0  671.83   27.50
 -10 -11   0  610.54   24.70
  10 -11   0  629.04   26.00
  10  11   0  625.74   28.20
 -10  11   0  595.14   23.80
 -10  11   0  621.44   27.90
  11 -11   0    8.90    4.50
 -11 -11   0   13.80    5.90
 -11 -11   0   13.00    4.20
 -11  11   0    1.50    6.30
  11  11   0   12.40    5.10
 -12 -11   0    8.60    7.00
  12 -11   0   22.80    5.10
 -12  11   0    1.90    9.30
   0 -12   0  313.57   14.40
   0  12   0  314.47   13.80
   0  12   0  308.17   13.10
   1 -12   0  789.52   31.00
  -1 -12   0  767.52   30.60
  -1  12   0  756.02   29.80
   1  12   0  760.82   30.40
   1  12   0  785.02   29.20
  -1  12   0  795.72   30.20
  -2 -12   0   65.59    6.70
   2 -12   0   48.80    5.30
  -2  12   0   63.09    5.70
   2  12   0   57.69    6.10
  -2  12   0   58.99    5.60
   3 -12   0 2083.59   75.89
  -3 -12   0 1928.01   75.49
  -3  12   0 2024.10   75.19
   3  12   0 1941.11   75.29
  -3  12   0 2086.39   74.99
   4 -12   0  438.06   19.30
  -4 -12   0  431.36   19.00
  -4  12   0  466.45   18.90
   4  12   0  435.16   18.80
   5 -12   0  379.96   17.80
  -5 -12   0  411.66   17.80
  -5  12   0  414.06   17.10
   5  12   0  395.86   17.70
  -5  12   0  393.46   17.60
  -6 -12   0  612.44   25.40
   6 -12   0  606.14   25.30
  -6  12   0  610.64   25.50
  -6  12   0  631.74   24.10
   6  12   0  594.64   25.20
   7 -12   0  267.47   13.20
  -7 -12   0  281.87   13.80
  -7  12   0  232.48   13.90
   7  12   0  254.97   13.60
  -7  12   0  257.17   11.60
   8 -12   0   28.50    4.70
  -8 -12   0   32.20    5.90
  -8  12   0   27.50    6.00
   8  12   0   33.80    5.40
  -8  12   0   29.40    3.50
  -9 -12   0  829.12   32.50
   9 -12   0  780.82   31.30
  -9  12   0  721.03   29.40
  -9  12   0  763.02   32.50
 -10 -12   0   60.19    5.50
  10 -12   0   58.09    6.30
 -10 -12   0   59.19    7.70
  10  12   0   57.79    6.90
 -10  12   0   59.99    5.00
 -10  12   0   49.20    7.60
  11 -12   0  202.18   12.00
 -11 -12   0  181.58   14.20
  11  12   0  153.68   12.50
 -11  12   0  175.98   15.10
 -12 -12   0   51.69    8.40
 -12  12   0   36.60    8.70
   0 -13   0   12.70    4.20
   0  13   0    2.40    3.00
   0  13   0   -0.10    3.30
  -1 -13   0 1725.93   66.49
   1 -13   0 1797.02   66.79
  -1  13   0 1732.23   65.99
   1  13   0 1777.22   64.99
  -1  13   0 1754.52   65.69
   1  13   0 1765.22   66.19
   2 -13   0  260.27   13.40
  -2 -13   0  241.08   13.00
  -2  13   0  273.57   12.20
  -2  13   0  262.67   12.00
   2  13   0  258.87   12.50
   3 -13   0  170.28   10.50
  -3 -13   0  149.99   10.10
  -3  13   0  165.98    9.20
  -3  13   0  165.88    8.90
   3  13   0  160.28    9.60
   4 -13   0  942.61   37.20
  -4 -13   0  931.51   36.90
   4  13   0  941.21   36.70
  -4  13   0  923.11   36.50
  -4  13   0  936.11   36.00
  -5 -13   0  468.35   19.60
   5 -13   0  410.16   19.60
   5  13   0  422.76   19.30
  -5  13   0  455.95   18.30
  -5  13   0  443.26   19.40
   6 -13   0   11.60    4.50
  -6 -13   0   14.90    4.60
  -6  13   0    8.60    4.80
  -6  13   0   12.90    3.50
   6  13   0   17.10    4.60
  -7 -13   0  507.55   25.20
   7 -13   0  542.05   23.20
  -7  13   0  548.75   21.60
  -7  13   0  551.14   23.80
   7  13   0  534.15   23.40
  -8 -13   0  270.37   15.20
   8 -13   0  261.67   14.00
  -8  13   0  274.97   15.50
  -8  13   0  272.77   12.20
   8  13   0  270.97   17.40
  -9 -13   0   -1.20    5.20
   9 -13   0    0.30    4.30
  -9  13   0    4.00    3.10
   9  13   0    0.70    4.80
  -9  13   0   -4.60    5.50
  10 -13   0  290.47   14.80
 -10 -13   0  279.47   16.40
  10  13   0  256.37   15.60
 -10  13   0  280.07   17.10
 -10  13   0  264.67   11.80
  11 -13   0  144.09   11.00
 -11 -13   0  133.29   13.30
  11  13   0  134.79   12.00
 -11  13   0  135.39   14.20
   0 -14   0 2323.27   88.59
   0  14   0 2330.17   88.09
   0  14   0 2423.86   87.49
  -1 -14   0  172.38   10.60
   1 -14   0  175.08   11.10
  -1  14   0  174.78    9.80
   1  14   0  179.48   10.10
  -1  14   0  163.08    9.00
   2 -14   0  442.46   19.20
  -2 -14   0  412.96   18.80
   2  14   0  395.26   18.30
  -2  14   0  449.86   18.20
  -2  14   0  419.66   17.80
  -3 -14   0  102.99    9.00
   3 -14   0  111.39    9.20
  -3  14   0  116.19    7.80
   3  14   0   96.69    8.40
  -4 -14   0  448.96   20.30
   4 -14   0  465.55   20.70
  -4  14   0  467.45   19.20
   4  14   0  443.56   19.90
  -4  14   0  461.25   19.80
   5 -14   0  268.67   14.70
  -5 -14   0  278.37   14.70
  -5  14   0  286.37   13.10
   5  14   0  284.17   14.40
  -5  14   0  289.87   14.40
   6 -14   0 1402.26   56.59
  -6 -14   0 1532.75   61.99
   6  14   0 1458.25   56.49
  -6  14   0 1431.56   56.49
  -6  14   0 1509.55   55.29
  -7 -14   0   20.60    5.70
   7 -14   0   19.30    5.00
  -7  14   0   10.10    5.30
   7  14   0   11.10    5.10
  -7  14   0   12.00    3.60
   8 -14   0  238.48   13.60
  -8 -14   0  246.18   14.60
  -8  14   0  238.18   14.80
   8  14   0  238.98   14.00
  -8  14   0  235.78   14.10
  -9 -14   0   44.30    7.20
   9  14   0   41.70    6.40
  -9  14   0   48.80    4.40
  -9  14   0   50.79    7.60
  10 -14   0  109.59   10.10
 -10 -14   0   77.09    8.50
  10  14   0   98.19   11.10
 -10  14   0   78.69    9.40
  11 -14   0   20.50    5.60
 -11 -14   0    9.70    7.10
  11  14   0   11.70    6.10
 -11  14   0   20.30    7.50
   0 -15   0    2.30    4.30
   0  15   0   10.30    3.90
   0  15   0    8.90    2.90
   0  15   0    8.10    2.10
  -1 -15   0 1454.95   56.19
   1 -15   0 1460.05   56.49
  -1  15   0 1484.85   55.59
  -1  15   0 1438.46   55.09
   1  15   0 1461.05   55.79
  -2 -15   0   45.60    5.60
   2 -15   0   55.19    6.50
  -2  15   0   52.49    6.30
  -2  15   0   58.49    5.50
   2  15   0   57.69    5.90
  -3 -15   0    9.50    4.80
   3 -15   0    4.90    4.70
   3  15   0   -0.20    3.80
  -3  15   0    4.20    3.90
  -3  15   0    6.10    3.80
  -4 -15   0   22.50    5.30
   4 -15   0   22.10    5.50
  -4  15   0   21.80    4.80
   4  15   0   26.30    4.90
  -4  15   0   32.00    4.50
  -5 -15   0  901.71   40.20
   5 -15   0  968.30   38.80
  -5  15   0  994.00   37.30
  -5  15   0  961.50   38.10
  -6 -15   0    1.00    4.90
   6 -15   0    4.70    5.10
  -6  15   0    9.90    5.20
   6  15   0    9.00    5.10
  -6  15   0   10.60    3.70
  -7 -15   0  794.82   31.20
   7 -15   0  691.93   30.50
  -7  15   0  707.23   28.80
   7  15   0  733.83   30.70
   8 -15   0    3.20    8.20
  -8 -15   0    9.90    5.80
  -8  15   0    8.10    5.90
   8  15   0    6.70    5.10
  -8  15   0   13.90    3.70
  -9 -15   0    2.80    6.30
   9 -15   0    9.70    4.90
   9  15   0   -1.60    5.20
  -9  15   0    5.60    3.40
  -9  15   0   -4.80    6.10
  10 -15   0    2.70    5.10
 -10 -15   0   -5.70    6.80
  10  15   0   -0.40    5.50
 -10  15   0    1.00    6.90
   0 -16   0 1004.80   41.20
   0  16   0 1033.00   40.60
   0  16   0 1095.69   39.30
   0  16   0 1008.40   38.70
   1 -16   0   31.60    5.50
  -1 -16   0   33.90    6.00
  -1  16   0   45.50    4.70
  -1  16   0   31.20    4.80
   1  16   0   34.50    5.20
   2 -16   0  440.06   20.70
  -2 -16   0  454.55   20.50
   2  16   0  465.15   20.20
  -2  16   0  462.85   19.80
  -2  16   0  435.36   19.20
   3 -16   0  830.52   34.40
  -3 -16   0  834.12   34.10
   3  16   0  797.22   35.50
  -3  16   0  852.51   33.20
  -3  16   0  837.32   33.00
  -4 -16   0   29.70    5.90
   4 -16   0   31.30    6.10
  -4  16   0   33.40    5.40
   4  16   0   35.90    5.60
  -4  16   0   31.50    4.70
   5 -16   0   85.59    8.20
  -5 -16   0   71.49    7.60
   5  16   0   83.99    9.60
  -5  16   0   90.39    8.00
  -5  16   0   82.19    9.30
  -6 -16   0  366.36   18.50
   6 -16   0  332.77   18.00
   6  16   0  344.67   17.90
  -6  16   0  360.46   17.80
  -6  16   0  376.56   16.20
   7 -16   0  104.59   13.30
  -7 -16   0  109.29   11.90
  -7  16   0  118.39   11.00
   7  16   0   98.59   10.90
  -7  16   0  123.69    8.50
  -8 -16   0  118.99   12.40
   8 -16   0  103.09   10.90
   8  16   0  118.79   11.70
  -8  16   0  121.69   12.00
  -8  16   0  133.19    8.50
   9 -16   0   30.40    6.10
  -9 -16   0   29.00    8.70
   9  16   0   21.90    6.20
  -9  16   0   22.80    7.00
  -9  16   0   33.00    4.40
   0 -17   0   -3.50    4.70
   0  17   0    4.10    2.00
   0  17   0   -1.80    4.70
   0  17   0    4.50    2.70
  -1 -17   0  322.07   16.80
   1 -17   0  312.37   16.70
  -1  17   0  339.27   15.80
  -1  17   0  313.57   13.70
   1  17   0  327.17   17.00
  -1  17   0  310.77   14.30
   2 -17   0  620.84   26.20
  -2 -17   0  576.94   26.00
  -2  17   0  586.34   25.00
  -2  17   0  589.04   24.60
   2  17   0  609.64   25.50
   3 -17   0    2.40    5.30
  -3 -17   0    5.90    5.40
   3  17   0    9.00    4.80
  -3  17   0    2.50    4.50
  -3  17   0    2.20    4.20
   4 -17   0  725.93   30.80
  -4 -17   0  701.03   30.50
  -4  17   0  715.43   29.50
   4  17   0  712.93   30.10
  -4  17   0  721.03   29.10
  -5 -17   0  196.48   13.90
  -5  17   0  194.48   11.20
  -5  17   0  192.18   12.40
   5  17   0  187.18   12.90
  -6 -17   0   -3.50    5.70
   6 -17   0   -5.60    5.40
  -6  17   0   -1.40    5.60
   6  17   0    5.00    5.30
  -6  17   0    5.10    3.90
  -7 -17   0  186.08   14.10
   7 -17   0  158.38   12.90
   7  17   0  176.58   13.10
  -7  17   0  168.08   10.30
  -7  17   0  158.88   12.80
  -8 -17   0  210.58   15.60
   8 -17   0  170.88   13.40
   8  17   0  188.98   14.00
  -8  17   0  196.68   14.40
  -8  17   0  210.98   11.10
   9 -17   0   35.30    6.90
  -9 -17   0   39.30    7.90
  -9  17   0   49.70    6.80
  -9  17   0   45.60    8.00
   0 -18   0   20.70    6.10
   0  18   0   31.30    5.60
  -1 -18   0  193.58   13.40
   1 -18   0  203.78   13.40
   1  18   0  207.58   12.80
  -1  18   0  208.98   10.40
  -1  18   0  197.28   12.50
   2 -18   0   36.70    6.60
  -2 -18   0   41.90    6.90
  -2  18   0   46.90    8.80
   2  18   0   43.80    6.30
  -2  18   0   41.20    5.90
   3 -18   0 1182.38   47.00
  -3 -18   0 1167.08   46.70
  -3  18   0 1154.98   45.50
   3  18   0 1176.18   46.30
  -3  18   0 1152.48   45.50
  -4 -18   0    3.80    6.00
   4 -18   0    2.80    5.80
   4  18   0    2.20    5.00
  -4  18   0    2.90    4.40
  -4  18   0    0.40    4.80
   5 -18   0  193.78   14.40
  -5 -18   0  196.08   14.60
  -5  18   0  216.38   13.10
  -5  18   0  209.68   13.50
   5  18   0  195.98   13.70
   6 -18   0    0.50    5.70
  -6 -18   0    2.20    6.40
   6  18   0   -0.70    5.30
  -6  18   0    1.20    5.60
  -7 -18   0  126.69   13.50
   7 -18   0  107.39    9.90
   7  18   0   92.79    9.30
  -7  18   0  117.39   12.00
  -8 -18   0   10.00    7.10
   8 -18   0   -4.30    5.80
  -8  18   0    5.40    6.70
  -8  18   0    9.90    4.80
   8  18   0    8.70    6.40
   0 -19   0   -1.70    5.50
   0  19   0   -1.50    5.00
  -1 -19   0   40.50    7.00
   1 -19   0   26.20    6.40
   1  19   0   22.30    5.80
  -1  19   0   34.90    4.20
  -1  19   0   20.20    5.40
  -2 -19   0  327.37   18.40
   2 -19   0  341.77   18.40
  -2  19   0  342.37   17.10
   2  19   0  355.76   17.90
  -3 -19   0   29.10    6.70
   3 -19   0   24.00    6.50
  -3  19   0   24.60    5.70
   3  19   0   25.00    6.30
  -3  19   0   30.90    5.70
   4 -19   0  310.87   18.10
  -4 -19   0  331.47   18.70
  -4  19   0  331.67   16.70
   4  19   0  337.27   17.80
  -4  19   0  324.77   16.30
  -5 -19   0   49.50    8.10
   5 -19   0   33.20    7.50
  -5  19   0   46.30    6.10
   5  19   0   38.30    6.70
  -5  19   0   45.10    6.80
  -6 -19   0    7.60    8.00
   6 -19   0   -4.40    6.00
   6  19   0   -2.50    6.20
  -6  19   0   -0.90    5.70
  -6  19   0    7.00    4.80
   7 -19   0   32.80    7.60
  -7 -19   0   32.90    8.10
  -7  19   0   38.90    5.60
   7  19   0   35.40    7.30
  -7  19   0   33.80    7.30
   0 -20   0  348.57   18.90
   0  20   0  345.07   17.90
  -1 -20   0   43.50    7.50
   1 -20   0   44.40    7.50
   1  20   0   59.79    7.50
  -1  20   0   57.99    7.00
  -2 -20   0   73.79    8.80
   2 -20   0   88.79    9.20
   2  20   0  108.29   11.60
  -2  20   0   91.99   10.30
   3 -20   0  202.48   15.10
  -3 -20   0  228.88   15.60
   3  20   0  219.98   14.90
  -3  20   0  239.58   13.10
  -3  20   0  218.88   13.50
  -4 -20   0   38.00    7.70
   4 -20   0   36.40    7.40
   4  20   0   43.90    7.70
  -4  20   0   33.00    5.80
  -4  20   0   47.80    6.70
   5 -20   0   70.29    9.00
  -5 -20   0   81.49   10.50
  -5  20   0   74.99    7.10
   5  20   0   68.39    8.10
  -5  20   0   74.29    9.20
   0 -21   0   -8.10    5.80
   0  21   0    1.10    5.60
  -1 -21   0  308.67   18.40
   1 -21   0  260.97   17.50
   1  21   0  294.27   17.10
  -1  21   0  316.77   16.70
   2 -21   0   30.30    7.30
  -2 -21   0   25.40    7.20
  -2  21   0   31.40    6.10
   3 -21   0    4.00    6.40
  -3  21   0   12.80    5.40
   3  21   0   -3.10    5.90
  14   0  -1   -0.40    4.90
 -14   0   1    2.90    6.60
 -13   0   1  490.05   19.30
 -13   0   1  491.95   23.50
  13   0  -1  479.65   21.60
  12   0  -1    6.70    4.30
 -12   0   1    8.30    5.70
 -12   0   1    0.40    2.60
 -11   0   1  746.73   29.80
 -11   0   1  648.24   27.00
  11   0  -1  726.13   28.30
 -11   0   1  710.13   27.00
 -10   0   1   -0.60    2.30
  10   0  -1   -1.80    3.20
 -10   0   1   -6.20    4.30
  -9   0   1   28.30    2.80
   9   0  -1   27.60    3.60
  -9   0   1   21.30    4.40
  -9   0   1   27.10    2.90
  -8   0   1    9.50    2.10
  -8   0   1    3.10    3.10
   8   0  -1    4.50    2.40
  -8   0   1    1.30    1.90
  -7   0   1 4492.85  170.58
  -7   0   1 4784.62  170.28
  -7   0   1 4837.42  171.18
   7   0  -1 4752.72  170.58
  -7   0   1 4400.56  170.38
   6   0  -1    2.60    1.70
  -6   0   1   -1.30    1.90
  -6   0   1    2.00    1.50
  -6   0   1   -0.10    2.50
  -6   0   1    1.50    1.70
  -6   0   1    3.40    1.60
  -5   0   1 7814.82  285.37
   4   0  -1    3.40    1.10
  -4   0   1   10.30    1.40
  -4   0   1    7.70    1.20
  -4   0   1    5.20    1.10
  -4   0   1    4.00    1.50
  -3   0   1  214.98    8.10
   3   0  -1  206.68    8.20
   2   0  -1    8.30    0.80
   1   0  -1    0.20    0.10
   1   0  -1   -0.20    0.20
  -1   0   1    0.20    0.20
   0   0   1    0.00    0.10
   0   0  -1   -0.10    0.10
   0   0   1    0.00    0.10
   0   0  -1    0.00    0.10
   0   0   1   -0.10    0.20
   0   0  -1    0.00    0.10
  -1   0  -1    0.10    0.20
   1   0   1    0.10    0.20
   1   0   1    0.00    0.10
   2   0   1    5.30    0.60
   2   0   1    3.00    0.60
  -2   0  -1    2.70    0.50
  -2   0  -1    1.70    0.70
  -2   0  -1    3.50    1.00
   3   0   1 3523.75  129.79
  -3   0  -1 3591.24  129.39
   3   0   1 3524.25  129.39
  -4   0  -1    5.80    1.20
   4   0   1    4.40    1.20
  -4   0  -1    3.90    0.90
  -4   0  -1    2.70    1.50
  -5   0  -1  831.82   30.60
  -5   0  -1  844.32   31.40
  -5   0  -1  792.02   31.00
   5   0   1  844.12   31.10
  -6   0  -1    0.60    1.20
   6   0   1   -1.70    1.80
  -6   0  -1   -2.70    1.70
  -6   0  -1   -4.10    2.30
  -6   0  -1    1.40    1.20
  -7   0  -1 3649.83  142.39
   7   0   1 3925.71  143.09
  -7   0  -1 3957.90  142.39
  -7   0  -1 4045.60  143.59
   8   0   1    3.70    2.80
  -8   0  -1   -3.80    1.60
  -8   0  -1    0.40    3.40
  -8   0  -1   -1.70    1.60
  -9   0  -1  706.83   26.50
  -9   0  -1  643.34   26.40
   9   0   1  716.53   27.70
  -9   0  -1  762.02   28.80
 -10   0  -1    2.50    1.70
  10   0   1   -1.60    3.30
 -10   0  -1   -0.40    4.40
 -10   0  -1    0.40    1.70
 -11   0  -1  331.57   13.10
  11   0   1  348.07   15.60
 -11   0  -1  347.07   17.20
 -11   0  -1  319.67   13.10
  12   0   1    6.70    4.60
 -12   0  -1    3.50    5.90
  13   0   1  862.01   35.30
 -13   0  -1  884.91   37.00
 -14   0  -1    7.80    7.00
  14   0   1    4.10    5.40
 -14  -1   1   72.29    9.10
  14  -1  -1   74.89    7.20
  14   1  -1   87.99    9.80
 -14   1   1   75.29    9.40
 -13  -1   1   30.40    3.80
 -13  -1   1   38.00    7.00
  13  -1  -1   33.90    5.50
 -13   1   1   31.30    3.50
 -13   1   1   26.40    6.70
  13   1  -1   31.60    5.60
 -12  -1   1  667.93   25.80
 -12  -1   1  660.93   30.10
  12  -1  -1  689.43   27.20
  12   1  -1  656.93   27.20
 -12   1   1  661.73   28.80
 -12   1   1  647.74   25.40
 -11  -1   1   56.09    4.90
  11  -1  -1   79.69    7.40
 -11  -1   1   66.99    5.40
 -11  -1   1   71.39    7.30
 -11   1   1   65.49    5.10
  11   1  -1   62.89    5.70
 -11   1   1   57.69    4.80
 -11   1   1   75.39    7.50
 -10  -1   1  974.90   35.20
 -10  -1   1  942.41   36.90
 -10  -1   1  885.31   35.20
  10  -1  -1  942.51   35.90
 -10   1   1  945.51   37.20
 -10   1   1  903.91   35.00
 -10   1   1  918.11   34.90
  10   1  -1  924.61   36.00
   9  -1  -1  527.75   21.60
  -9  -1   1  554.34   22.60
  -9  -1   1  554.44   21.00
   9   1  -1  522.75   21.60
  -9   1   1  535.15   22.70
  -9   1   1  549.05   20.70
  -9   1   1  538.85   20.90
   8  -1  -1  349.27   14.10
  -8  -1   1  342.17   13.50
  -8  -1   1  343.97   14.90
  -8  -1   1  317.37   13.60
  -8   1   1  323.77   13.40
  -8   1   1  341.47   13.30
  -8   1   1  341.67   15.00
   8   1  -1  333.37   14.20
  -7  -1   1  825.72   29.40
  -7  -1   1  744.63   29.40
  -7  -1   1  761.02   29.60
  -7  -1   1  793.12   30.20
  -7  -1   1  814.82   30.80
   7  -1  -1  783.42   29.50
  -7   1   1  723.13   29.20
  -7   1   1  721.73   29.40
  -7   1   1  794.62   29.10
   7   1  -1  781.62   29.60
  -7   1   1  822.02   30.40
  -6  -1   1 5317.07  195.78
  -6  -1   1 5520.35  195.68
  -6  -1   1 5254.97  195.58
  -6  -1   1 4850.01  195.08
   6  -1  -1 5501.85  195.18
  -6   1   1 5442.56  195.68
   6   1  -1 5395.46  195.28
  -6   1   1 5485.95  195.78
  -6   1   1 5486.55  194.98
  -6   1   1 5303.97  195.08
  -6   1   1 5128.89  195.18
  -5  -1   1   30.00    3.00
  -5  -1   1   31.10    2.90
  -5  -1   1   31.20    2.80
   5  -1  -1   31.20    2.80
  -5  -1   1   36.70    2.80
  -5   1   1   36.20    2.50
  -5   1   1   31.50    3.30
  -5   1   1   35.00    2.40
  -5   1   1   33.40    2.70
  -5   1   1   34.80    3.10
   5   1  -1   32.60    3.00
  -4  -1   1 3608.64  126.49
  -4  -1   1 3535.75  126.49
   4  -1  -1 3394.86  126.39
  -4  -1   1 3441.36  126.59
  -4   1   1 3408.66  126.79
   4   1  -1 3391.36  126.49
  -4   1   1 3395.96  126.39
  -4   1   1 3467.65  126.39
  -3  -1   1  100.49    4.40
   3  -1  -1   96.89    4.20
  -3  -1   1  103.79    4.30
  -3  -1   1  120.09    4.40
  -3   1   1   95.99    4.60
  -3   1   1   95.09    4.20
   3   1  -1  102.59    4.30
   3   1  -1   98.49    4.30
  -2  -1   1  221.98    8.40
  -2  -1   1  226.08    8.40
  -2  -1   1  219.58    8.40
   2  -1  -1  212.88    8.20
  -2   1   1  219.08    8.30
   0  -1   1    0.00    0.30
   0  -1  -1   -0.10    0.20
   0  -1   1   -0.10    0.20
   0  -1  -1    0.10    0.10
   0   1   1    0.00    0.10
   0   1  -1   -0.10    0.10
   0   1   1    0.30    0.20
   0   1  -1   -0.10    0.20
   0   1  -1    0.20    0.20
   0   1   1   -0.20    0.10
   1  -1   1  558.34   21.60
   1  -1   1  634.54   21.90
   1   1   1  580.74   21.70
  -2  -1  -1 1597.64   59.19
  -2  -1  -1 1635.64   59.29
   2  -1   1 1588.34   59.49
  -2   1  -1 1646.04   59.29
   2   1   1 1595.14   59.29
   2   1   1 1646.74   59.19
  -3  -1  -1 1279.07   47.10
   3  -1   1 1235.08   47.00
   3  -1   1 1251.27   47.20
  -3  -1  -1 1261.47   47.00
  -3  -1  -1 1300.37   46.80
   3   1   1 1295.97   47.00
  -3   1  -1 1301.97   47.20
  -3   1  -1 1271.47   46.60
   3   1   1 1273.97   47.00
  -3   1  -1 1310.37   46.60
  -3   1  -1 1254.47   47.00
   3   1   1 1264.37   46.80
   4  -1   1 1054.49   39.40
  -4  -1  -1 1028.20   39.50
  -4  -1  -1 1105.19   39.20
   4  -1   1 1054.49   39.60
  -4  -1  -1 1098.79   39.40
   4   1   1 1079.29   39.20
  -4   1  -1 1071.79   39.70
   4   1   1 1054.59   39.40
  -4   1  -1 1094.59   39.00
  -4   1  -1  968.70   39.30
  -4   1  -1 1072.49   38.90
   5  -1   1   46.50    3.50
  -5  -1  -1   49.40    3.40
  -5  -1  -1   51.39    2.90
  -5   1  -1   46.80    4.20
   5   1   1   57.29    2.90
  -5   1  -1   43.10    3.40
   5   1   1   56.79    3.70
  -5   1  -1   51.19    2.60
  -5   1  -1   54.79    2.50
  -6  -1  -1 6231.18  231.18
  -6  -1  -1 6077.29  230.78
  -6  -1  -1 6577.44  231.48
  -6   1  -1 6492.95  230.48
  -6   1  -1 6422.46  230.58
  -6   1  -1 6494.85  231.68
  -6   1  -1 5926.51  231.08
  -7  -1  -1    2.10    1.50
  -7  -1  -1   -2.50    2.80
   7  -1   1    1.00    2.20
   7   1   1    1.40    2.40
  -7   1  -1   -0.30    1.20
  -7   1  -1   -3.60    2.90
  -8  -1  -1 2433.86   97.29
   8  -1   1 2740.63   98.09
  -8  -1  -1 2688.53   97.39
  -8  -1  -1 2742.73   98.59
   8   1   1 2670.53   98.09
  -8   1  -1 2460.75   97.09
  -8   1  -1 2698.43   97.09
  -8   1  -1 2779.92   98.79
   9  -1   1  179.28    9.30
  -9  -1  -1  171.68    7.60
  -9  -1  -1  155.58    7.50
  -9  -1  -1  164.68   10.50
  -9   1  -1  161.58    7.10
  -9   1  -1  174.58    7.10
  -9   1  -1  185.78   10.70
   9   1   1  181.58    9.40
 -10  -1  -1  123.09    6.10
 -10  -1  -1  119.89    9.80
 -10  -1  -1  132.49    6.20
  10  -1   1  120.19    8.40
  10   1   1  126.49    8.40
 -10   1  -1  112.99    5.50
 -10   1  -1  128.39    5.50
 -10   1  -1  103.59    9.80
 -11  -1  -1  123.09   10.70
  11  -1   1  117.19    8.90
 -11  -1  -1  119.09    6.20
 -11  -1  -1  116.99    6.10
 -11   1  -1  140.59   11.00
  11   1   1  126.39    9.10
 -12  -1  -1  307.97   17.40
  12  -1   1  319.67   17.20
 -12  -1  -1  295.77   12.60
 -12   1  -1  314.57   17.50
  12   1   1  330.27   15.50
  13  -1   1    7.30    4.80
 -13  -1  -1    3.80    6.30
 -13   1  -1   11.10    6.50
  13   1   1   -5.60    4.90
 -14  -1  -1  184.18   15.50
  14  -1   1  188.58   12.80
 -14   1  -1  194.18   16.00
  14   1   1  178.48   13.20
  14  -2  -1  216.68   13.70
 -14  -2   1  254.97   16.60
 -14   2   1  235.18   17.00
  13  -2  -1  169.98   10.90
 -13  -2   1  163.88   13.20
 -13  -2   1  160.08    9.00
  13   2  -1  156.68   11.30
 -13   2   1  157.88   13.80
  12  -2  -1  131.09    9.00
 -12  -2   1  107.49   12.50
  12   2  -1  102.99    9.50
 -12   2   1  105.49    6.00
 -12   2   1  105.49   11.60
 -11  -2   1  421.86   16.30
  11  -2  -1  410.36   17.10
 -11  -2   1  408.96   18.70
 -11   2   1  368.76   15.50
 -11   2   1  351.36   15.40
 -11   2   1  398.06   19.10
  11   2  -1  395.06   17.50
 -10  -2   1  679.83   27.00
 -10  -2   1  677.13   25.40
 -10  -2   1  581.34   25.90
  10  -2  -1  678.83   26.00
  10   2  -1  665.83   26.20
 -10   2   1  670.33   27.40
 -10   2   1  647.44   24.80
 -10   2   1  628.44   24.90
  -9  -2   1   41.40    4.60
   9  -2  -1   35.40    3.90
  -9  -2   1   38.00    4.40
  -9  -2   1   38.10    5.00
  -9   2   1   42.30    3.70
  -9   2   1   47.10    5.60
  -9   2   1   49.50    3.80
   9   2  -1   42.30    4.20
   8  -2  -1 1044.80   38.50
   8   2  -1 1017.80   38.70
  -8   2   1 1016.20   37.80
  -8   2   1  962.80   38.00
  -8   2   1 1045.50   39.40
  -7  -2   1  990.10   37.40
  -7  -2   1  918.21   36.60
  -7  -2   1  988.80   37.10
  -7  -2   1  993.20   37.20
   7  -2  -1  973.40   36.70
  -7   2   1 1116.89   39.10
  -7   2   1  971.60   36.20
   7   2  -1  960.30   36.80
  -7   2   1  898.91   36.60
  -7   2   1  952.70   36.30
  -6  -2   1   99.19    5.40
  -6  -2   1   96.19    5.10
  -6  -2   1  106.19    6.00
   6  -2  -1  114.19    5.30
  -6  -2   1  111.69    6.20
  -6   2   1   98.19    4.80
  -6   2   1   96.29    4.70
   6   2  -1   96.09    5.50
  -6   2   1   98.29    6.30
  -6   2   1  104.59    5.10
  -5  -2   1 3654.33  132.29
  -5  -2   1 3541.25  132.09
   5  -2  -1 3619.14  131.99
  -5  -2   1 3639.64  132.19
  -5  -2   1 3568.14  132.29
   5   2  -1 3639.94  132.19
  -5   2   1 3706.33  132.59
  -5   2   1 3641.24  131.79
   5   2  -1 3585.64  132.09
  -5   2   1 3455.95  131.99
  -4  -2   1 1335.67   49.99
   4  -2  -1 1330.27   49.80
   4  -2  -1 1309.87   49.70
  -4  -2   1 1438.16   49.99
  -4  -2   1 1350.96   49.99
  -4   2   1 1287.37   49.80
   4   2  -1 1290.07   49.90
   4   2  -1 1368.46   49.99
  -4   2   1 1480.75   50.39
  -4   2   1 1336.87   49.90
  -3  -2   1   31.20    2.20
  -3  -2   1   28.40    2.30
  -3  -2   1   39.30    2.10
   3  -2  -1   28.90    1.90
  -3   2   1   28.70    2.00
  -3   2   1   24.10    2.50
   3   2  -1   35.60    2.20
  -1  -2   1   -0.30    0.30
  -1   2   1    0.10    0.30
   1   2  -1   -0.40    0.30
   1   2   1    0.30    0.30
  -2  -2  -1 1134.79   40.60
   2  -2   1 1129.09   40.30
   2  -2   1 1076.59   40.70
  -2  -2  -1 1114.79   40.50
  -2   2  -1 1098.29   40.60
   2   2   1  937.81   40.50
   2   2   1 1179.98   40.50
  -2   2  -1 1142.79   40.30
   3  -2   1  676.13   25.50
  -3  -2  -1  719.43   26.10
   3  -2   1  667.83   26.20
  -3  -2  -1  699.23   26.20
   3  -2   1  687.23   26.00
  -3  -2  -1  695.33   25.90
  -3   2  -1  708.63   26.00
   3   2   1  693.83   26.00
   3   2   1  695.23   26.00
  -3   2  -1  703.23   26.30
  -3   2  -1  721.73   25.60
  -4  -2  -1 1793.42   66.99
   4  -2   1 1791.82   67.19
  -4  -2  -1 1851.31   66.99
  -4  -2  -1 1842.62   66.79
   4  -2   1 1813.02   66.89
   4   2   1 1850.71   66.99
  -4   2  -1 1780.02   66.89
  -4   2  -1 1828.12   66.39
   4   2   1 1811.22   66.89
   5  -2   1  434.46   17.00
  -5  -2  -1  427.26   16.80
  -5  -2  -1  444.46   17.20
  -5  -2  -1  429.86   17.20
   5   2   1  442.06   16.80
  -5   2  -1  432.56   16.40
  -5   2  -1  452.35   17.60
   5   2   1  452.65   17.10
  -5   2  -1  466.55   16.40
  -5   2  -1  425.46   17.00
  -6  -2  -1  299.07   12.60
  -6  -2  -1  339.77   13.50
   6  -2   1  337.87   13.10
  -6  -2  -1  328.57   13.20
  -6   2  -1  344.07   13.90
  -6   2  -1  322.57   12.30
   6   2   1  318.77   13.20
  -6   2  -1  322.47   12.30
   6   2   1  316.07   12.70
  -6   2  -1  304.97   13.00
  -7  -2  -1 1616.04   64.89
   7  -2   1 1794.82   65.39
  -7  -2  -1 1854.01   65.79
  -7  -2  -1 1742.73   65.49
  -7   2  -1 1865.01   67.59
  -7   2  -1 1800.82   64.49
   7   2   1 1760.22   65.39
  -7   2  -1 1649.23   64.49
   8  -2   1  600.44   22.80
  -8  -2  -1  560.74   22.00
  -8   2  -1  598.94   22.10
  -8   2  -1  529.15   21.50
  -8   2  -1  606.94   23.80
   8   2   1  565.24   22.90
  -9  -2  -1   46.30    4.20
  -9  -2  -1   46.10    5.30
  -9  -2  -1   46.50    4.00
   9  -2   1   53.99    4.60
   9   2   1   43.90    4.50
  -9   2  -1   50.79    5.80
  -9   2  -1   37.80    2.90
 -10  -2  -1 1036.80   38.60
  10  -2   1 1013.00   39.60
 -10  -2  -1 1044.70   39.40
 -10  -2  -1 1036.70   40.40
  10   2   1 1007.80   39.60
 -10   2  -1 1015.80   40.80
 -11  -2  -1   60.09    5.10
 -11  -2  -1   57.69    4.70
 -11  -2  -1   68.69    7.20
  11  -2   1   65.89    5.80
  11   2   1   64.99    6.10
 -11   2  -1   57.29    7.20
  12  -2   1   66.09    9.20
 -12  -2  -1   53.09    5.00
  12   2   1   53.89    6.20
 -12   2  -1   57.19    7.70
 -13  -2  -1  250.37   16.00
  13  -2   1  233.18   13.60
 -13   2  -1  240.08   16.40
  13   2   1  250.57   14.40
 -14  -2  -1   29.70    7.80
  14  -2   1   30.00    5.80
 -14   2  -1   27.00    8.30
  14   2   1   28.80    6.20
  14  -3  -1   11.40    5.00
 -14  -3   1    3.70    6.70
 -14   3   1   11.00    7.90
 -13  -3   1  145.29    8.50
  13  -3  -1  139.19   10.10
 -13  -3   1  137.49   12.40
 -13   3   1  118.29   13.30
 -12  -3   1   15.30    3.60
 -12  -3   1    1.70    5.30
  12  -3  -1   13.40    4.20
  12   3  -1    9.30    5.90
 -12   3   1   13.20    6.00
 -12   3   1   13.30    2.30
 -11  -3   1  309.27   15.20
  11  -3  -1  305.47   13.60
 -11  -3   1  296.37   13.70
  11   3  -1  296.77   14.10
 -11   3   1  263.17   11.60
 -11   3   1  258.67   11.50
 -11   3   1  302.57   17.50
  10  -3  -1   10.50    3.60
 -10  -3   1   10.50    3.10
 -10  -3   1   19.20    4.70
 -10   3   1   14.40    2.40
  10   3  -1   12.50    3.90
 -10   3   1   10.20    2.40
 -10   3   1   13.70    5.00
  -9  -3   1 2785.02   97.29
  -9  -3   1 2427.26   96.29
   9  -3  -1 2673.33   96.49
   9   3  -1 2648.54   96.69
  -9   3   1 2504.15   95.89
  -9   3   1 2645.54   97.59
  -9   3   1 2568.54   95.69
  -8  -3   1  194.58    8.90
   8  -3  -1  193.28    9.10
  -8  -3   1  176.38   10.00
  -8   3   1  177.28    8.10
  -8   3   1  190.98   10.80
   8   3  -1  197.68    9.50
  -8   3   1  196.68    8.10
  -7  -3   1 1396.16   52.29
   7  -3  -1 1425.46   51.69
  -7  -3   1 1445.66   52.19
  -7  -3   1 1324.97   51.89
  -7   3   1 1343.27   51.29
  -7   3   1 1426.46   52.49
  -7   3   1 1419.36   51.19
  -7   3   1 1294.87   51.59
   7   3  -1 1409.86   51.89
   6  -3  -1  856.21   32.00
  -6  -3   1  867.61   32.30
  -6  -3   1  832.72   32.20
  -6  -3   1  824.72   32.10
  -6  -3   1  883.01   32.40
  -6   3   1  865.51   31.70
   6   3  -1  860.71   32.30
  -6   3   1  803.22   32.00
  -6   3   1  877.31   32.80
   6   3  -1  851.81   32.10
  -5  -3   1  291.77   11.80
   5  -3  -1  280.87   11.30
   5  -3  -1  300.77   11.60
  -5  -3   1  299.77   11.80
  -5  -3   1  303.07   11.90
  -5   3   1  293.57   11.40
  -5   3   1  300.27   12.40
   5   3  -1  296.17   11.90
  -5   3   1  289.87   11.60
   5   3  -1  293.57   11.80
   4  -3  -1  107.89    4.80
  -4  -3   1  101.39    5.00
  -4  -3   1  111.89    5.00
  -4  -3   1  102.29    4.80
   4  -3  -1  104.19    4.50
  -4   3   1  105.19    5.40
  -4   3   1   99.69    4.70
  -4   3   1  115.69    4.60
   4   3  -1  110.09    5.10
   4   3  -1  102.29    5.00
  -2  -3   1   42.10    2.60
   2  -3  -1   49.80    2.40
  -2  -3   1   39.10    2.50
   2   3  -1   41.00    2.60
  -2   3   1   43.30    2.50
   2   3  -1   43.20    2.10
  -2   3   1   40.30    2.80
   1  -3  -1  616.34   23.90
   1  -3  -1  663.93   24.10
  -1  -3   1  645.14   23.80
   1   3  -1  632.64   23.80
  -1   3   1  703.53   23.90
   1   3  -1  618.34   23.90
  -1   3   1  627.64   23.80
   0  -3  -1  539.15   20.00
   0  -3  -1  512.45   20.00
   0  -3   1  551.84   20.00
   0   3   1  562.64   19.80
   0   3  -1  541.05   20.10
   0   3   1  519.85   20.00
  -2  -3  -1   18.70    1.30
   2  -3   1   17.50    1.40
   2  -3   1   11.90    1.50
   2  -3   1   16.60    1.50
  -2  -3  -1   15.60    1.50
  -2   3  -1   16.00    1.30
   2   3   1   16.90    1.80
  -2   3  -1   19.50    2.10
   2   3   1   16.80    1.50
  -4  -3  -1  513.75   19.50
   4  -3   1  501.55   19.90
  -4  -3  -1  501.65   19.50
   4  -3   1  522.35   19.60
   4  -3   1  508.05   19.00
  -4  -3  -1  511.75   19.70
   4   3   1  514.25   19.60
  -4   3  -1  491.35   19.60
   4   3   1  520.65   19.70
  -4   3  -1  545.35   19.00
  -4   3  -1  524.75   20.00
  -5  -3  -1 5555.94  206.98
   5  -3   1 5469.55  207.18
  -5  -3  -1 5864.71  206.98
  -5  -3  -1 5441.66  206.78
  -5   3  -1 5524.95  206.88
  -5   3  -1 5966.20  206.28
  -5   3  -1 5803.02  207.38
   5   3   1 5617.24  206.88
   6  -3   1   69.39    4.50
  -6  -3  -1   53.89    3.90
  -6  -3  -1   67.29    4.80
  -6  -3  -1   61.69    4.40
  -6  -3  -1   63.69    4.20
   6   3   1   65.49    4.70
   6   3   1   61.89    4.10
  -6   3  -1   65.19    4.30
  -6   3  -1   70.29    5.50
  -6   3  -1   68.49    3.10
  -6   3  -1   67.49    3.10
  -7  -3  -1   43.20    3.60
   7  -3   1   43.30    4.50
  -7  -3  -1   38.20    3.90
  -7  -3  -1   41.50    4.10
   7   3   1   30.60    5.70
  -7   3  -1   44.30    4.50
   7   3   1   47.00    3.70
  -8  -3  -1   87.99    7.40
  -8  -3  -1   96.39    5.40
   8  -3   1  102.19    6.50
   8   3   1   90.29    6.80
  -8   3  -1   98.29    8.20
  -9  -3  -1  954.80   37.30
   9  -3   1  994.50   38.00
  -9  -3  -1 1018.40   38.70
   9   3   1  988.00   38.20
  -9   3  -1 1004.00   39.20
  10  -3   1    2.90    3.60
 -10  -3  -1    7.50    2.40
 -10  -3  -1   -0.60    4.20
 -10   3  -1    2.20    4.70
  10   3   1    7.10    3.90
  11  -3   1  653.83   25.60
 -11  -3  -1  676.23   26.90
 -11  -3  -1  524.55   24.00
 -11  -3  -1  637.24   24.40
  11   3   1  645.84   25.90
  12  -3   1   44.80    7.40
 -12  -3  -1   38.70    4.00
 -12  -3  -1   42.10    6.70
 -12   3  -1   46.90    7.50
  12   3   1   52.89    6.20
 -13  -3  -1    0.90    3.00
 -13  -3  -1   -2.80    6.00
  13  -3   1    9.10    4.70
 -13   3  -1    6.30    6.80
  13   3   1   -3.10    4.70
  14  -3   1   40.50    6.20
 -14  -3  -1   31.50    7.80
 -14   3  -1   41.70   14.30
  14  -4  -1  298.27   15.40
 -14  -4   1  288.97   17.90
 -14   4   1  305.77   21.70
 -13  -4   1   -1.70    5.70
  13  -4  -1   -0.90    4.20
 -13  -4   1   -2.90    3.70
 -13   4   1    0.00    6.40
  12  -4  -1   21.10    4.50
 -12  -4   1   16.80    3.80
 -12  -4   1   12.50    5.70
 -12   4   1    5.80    6.20
  11  -4  -1   63.89    7.20
 -11  -4   1   60.99    6.10
 -11  -4   1   55.49    6.50
 -11   4   1   57.79    4.10
 -11   4   1   62.29    7.50
 -11   4   1   53.69    4.20
 -10  -4   1 1296.37   48.30
  10  -4  -1 1263.37   47.40
 -10   4   1 1174.68   46.40
 -10   4   1 1297.67   48.90
 -10   4   1 1218.78   46.30
  -9  -4   1   28.00    4.60
   9  -4  -1   41.00    4.00
  -9   4   1   33.70    2.90
  -9   4   1   29.30    2.90
  -9   4   1   37.30    5.30
   9   4  -1   34.60    4.10
   8  -4  -1 2175.08   79.99
  -8  -4   1 2266.27   80.59
  -8  -4   1 2080.89   80.09
  -8   4   1 2191.78   79.39
  -8   4   1 2197.08   81.09
  -8   4   1 2006.70   79.49
   8   4  -1 2208.88   80.39
  -7  -4   1   17.10    3.00
  -7  -4   1   14.80    2.50
  -7  -4   1   13.60    2.60
   7  -4  -1   14.00    2.50
   7   4  -1   15.00    2.50
   7   4  -1   12.30    2.60
  -7   4   1   16.30    2.00
  -7   4   1   17.20    3.70
  -7   4   1   12.70    2.30
   6  -4  -1  317.67   12.60
  -6  -4   1  327.97   13.00
  -6  -4   1  329.87   13.00
  -6  -4   1  299.47   12.70
   6  -4  -1  326.77   12.20
  -6  -4   1  300.77   12.90
  -6   4   1  329.57   12.30
   6   4  -1  321.97   12.90
  -6   4   1  314.97   13.50
  -6   4   1  278.37   12.50
  -5  -4   1  362.06   14.90
   5  -4  -1  388.26   14.70
  -5  -4   1  351.96   14.60
   5  -4  -1  372.06   14.40
  -5  -4   1  399.46   15.50
   5   4  -1  382.26   15.00
  -5   4   1  385.96   14.50
  -5   4   1  392.36   15.50
  -5   4   1  369.86   14.70
  -4  -4   1 6304.97  232.38
  -4  -4   1 6420.36  232.68
  -3  -4   1  157.98    6.30
   3  -4  -1  152.88    6.30
  -3  -4   1  145.69    6.60
   3  -4  -1  158.98    6.50
  -3  -4   1  147.99    6.70
  -3   4   1  153.88    6.80
   3   4  -1  153.38    6.20
  -3   4   1  168.88    6.50
   3   4  -1  154.28    6.80
  -3   4   1  162.68    6.50
   1  -4  -1   57.59    3.30
  -1  -4   1   60.49    3.20
   1  -4  -1   56.19    3.10
  -1  -4   1   61.69    3.20
   1   4  -1   59.39    3.00
   1   4  -1   62.89    3.20
  -1   4   1   57.79    3.10
  -1   4   1   56.09    3.10
  -1   4   1   58.39    3.10
   1   4  -1   60.19    3.10
   0  -4   1  803.82   28.90
   0  -4   1  787.52   28.60
   0  -4  -1  739.53   28.60
   0  -4   1  758.42   28.60
   0   4   1  739.83   28.60
   0   4   1  766.52   28.70
   0   4  -1  784.92   28.70
   0   4  -1  776.32   28.60
   0   4   1  781.72   28.30
  -1  -4  -1   76.69    3.70
   1  -4   1   89.49    4.20
  -1  -4  -1   71.69    3.60
   1  -4   1   77.59    3.50
   1  -4   1   76.59    3.60
   1   4   1   71.29    3.70
  -1   4  -1   74.49    3.50
  -1   4  -1   79.99    4.00
  -3  -4  -1   13.90    1.60
   3  -4   1   17.80    1.70
   3  -4   1   13.60    1.80
  -3  -4  -1   14.30    1.40
  -3  -4  -1   20.90    1.90
  -3  -4  -1   15.20    1.60
  -3   4  -1   13.60    2.00
  -3   4  -1   18.90    1.90
   3   4   1   21.20    1.90
  -5  -4  -1   18.80    2.10
  -5  -4  -1   16.50    2.00
  -5  -4  -1   18.10    2.20
   5  -4   1   17.50    1.70
   5  -4   1   15.50    2.10
  -5  -4  -1   20.40    2.50
   5  -4   1   17.00    2.60
   5   4   1   20.40    2.50
   5   4   1   16.60    2.30
  -5   4  -1   23.10    3.00
  -5   4  -1   17.00    2.00
  -5   4  -1   21.70    2.30
  -6  -4  -1  467.55   18.60
   6  -4   1  482.65   18.80
  -6  -4  -1  434.06   18.50
  -6  -4  -1  502.85   18.90
   6   4   1  514.85   19.10
   6   4   1  484.25   18.80
  -6   4  -1  450.85   18.70
  -6   4  -1  508.35   19.60
  -7  -4  -1  145.49    7.80
  -7  -4  -1  160.18    8.20
  -7  -4  -1  150.48    7.60
   7  -4   1  166.28    7.90
   7   4   1  161.08    8.20
  -7   4  -1  164.88    9.20
   7   4   1  161.08    7.60
  -8  -4  -1  817.42   31.00
  -8  -4  -1  769.62   30.30
   8  -4   1  804.62   30.70
   8   4   1  771.42   30.90
   8   4   1  798.12   30.30
  -8   4  -1  810.72   31.80
  -9  -4  -1   50.29    5.50
   9  -4   1   63.79    6.40
  -9  -4  -1   54.89    4.80
  -9   4  -1   65.09    6.40
   9   4   1   61.49    6.80
  10  -4   1 1467.65   55.99
 -10  -4  -1 1486.45   56.69
 -10   4  -1 1486.85   57.39
  10   4   1 1481.65   56.29
 -11  -4  -1   50.89    5.50
 -11  -4  -1   40.90    6.20
  11  -4   1   49.00    5.20
  11   4   1   40.40    5.40
 -11   4  -1   37.10    6.50
 -12  -4  -1  292.37   13.30
 -12  -4  -1  287.07   15.90
  12  -4   1  281.27   15.70
 -12   4  -1  269.77   16.80
  12   4   1  274.37   14.80
 -13  -4  -1   15.60    3.70
 -13  -4  -1   19.20    6.70
  13  -4   1   10.40    5.00
 -13   4  -1   17.80    7.20
 -14  -4  -1   50.89    8.20
  14  -4   1   49.99    6.40
 -14   4  -1   37.60    8.70
 -14  -5   1    8.80    5.30
 -14  -5   1   11.60    6.20
  14  -5  -1   11.90    4.90
 -14   5   1   10.20    7.40
  13  -5  -1  137.99   10.20
 -13  -5   1  135.69    9.20
 -13  -5   1  143.29   12.50
 -13   5   1  138.29   13.70
 -12  -5   1  252.27   12.40
  12  -5  -1  251.27   13.10
 -12  -5   1  272.67   14.80
 -12   5   1  247.88   16.00
  11  -5  -1   71.99    7.30
 -11  -5   1   57.49    6.50
 -11   5   1   61.59    4.20
 -11   5   1   62.19    4.20
 -11   5   1   66.19    7.90
 -10  -5   1  383.56   16.80
  10  -5  -1  386.06   15.80
 -10   5   1  340.57   14.30
 -10   5   1  336.07   14.20
 -10   5   1  365.66   17.60
   9  -5  -1 1723.43   63.99
  -9  -5   1 1864.01   64.69
  -9   5   1 1558.74   63.19
  -9   5   1 1669.73   63.19
  -9   5   1 1758.22   65.39
   8  -5  -1   14.70    2.90
  -8  -5   1   11.50    3.40
  -8   5   1   10.80    4.30
   8   5  -1   11.30    2.90
  -8   5   1   12.40    2.20
  -7  -5   1 1152.98   43.70
   7  -5  -1 1148.79   43.00
  -7  -5   1 1220.88   43.80
  -7  -5   1 1120.79   43.50
   7  -5  -1 1171.48   43.40
  -7   5   1 1178.78   43.00
   7   5  -1 1184.28   43.80
  -7   5   1 1070.89   43.40
  -7   5   1 1181.18   44.50
  -6  -5   1  717.53   27.90
   6  -5  -1  749.42   27.70
  -6  -5   1  775.52   27.90
   6  -5  -1  710.83   27.30
  -6  -5   1  676.53   27.60
  -6   5   1  682.73   28.20
   6   5  -1  725.53   28.00
  -6   5   1  763.02   28.60
  -6   5   1  763.52   27.40
   5  -5  -1 1467.35   53.99
   5  -5  -1 1464.05   53.79
  -5  -5   1 1410.16   54.69
  -5  -5   1 1518.75   54.39
  -5  -5   1 1365.26   53.89
   5   5  -1 1511.65   54.39
  -5   5   1 1342.97   53.99
  -5   5   1 1481.85   54.59
  -5   5   1 1562.64   53.89
  -4  -5   1 3632.14  136.79
  -4  -5   1 3707.03  137.29
   4  -5  -1 3743.43  136.99
  -4  -5   1 3644.84  137.19
   4  -5  -1 3738.53  136.79
   4   5  -1 3904.01  137.39
  -4   5   1 3521.55  136.99
  -4   5   1 3967.90  136.89
  -4   5   1 3795.92  137.39
  -2  -5   1  348.37   13.80
   2  -5  -1  350.76   13.60
  -2  -5   1  356.36   13.80
  -2  -5   1  388.26   13.40
   2  -5  -1  340.77   13.80
  -2   5   1  354.46   13.60
  -2   5   1  351.26   13.70
  -2   5   1  346.67   13.70
   2   5  -1  345.87   13.80
   2   5  -1  346.57   13.20
  -1  -5   1 5194.18  178.98
   1   5  -1 4603.24  178.98
   0  -5  -1 2508.55   91.69
   0  -5   1 2532.05   91.89
   0  -5   1 2508.55   91.69
   0  -5  -1 2416.76   91.59
   0   5   1 2542.45   91.69
   0   5  -1 2500.75   91.69
   0   5   1 2526.25   91.29
   0   5   1 2448.06   91.59
  -1  -5  -1   43.90    3.00
   1  -5   1   48.60    3.50
   1  -5   1   50.69    2.90
   1  -5   1   55.99    2.90
  -1  -5  -1   44.40    2.90
  -1   5  -1   47.00    2.80
  -1   5  -1   60.19    3.20
   1   5   1   45.50    3.10
  -2  -5  -1 2166.68   78.99
   2  -5   1 2130.69   78.99
   2  -5   1 2122.29   79.09
  -2  -5  -1 2096.29   78.99
   2  -5   1 2149.88   78.79
  -2   5  -1 2212.28   78.79
   2   5   1 2117.99   78.99
  -2   5  -1 2160.88   79.19
  -2   5  -1 2164.88   79.09
  -3  -5  -1 4375.26  166.68
   3  -5   1 4520.75  166.88
  -3  -5  -1 4762.22  166.78
   3  -5   1 4472.45  166.38
  -3  -5  -1 4669.03  166.18
  -3  -5  -1 4551.74  166.18
  -3   5  -1 4362.76  166.78
  -3   5  -1 4717.73  166.48
  -4  -5  -1   82.49    4.60
  -4  -5  -1   94.49    5.40
   4  -5   1   92.49    4.80
   4  -5   1   81.29    3.90
  -4  -5  -1   84.99    4.00
   4   5   1   79.99    4.80
  -4   5  -1   88.59    4.80
  -4   5  -1   84.69    5.30
  -5  -5  -1 2172.88   82.89
  -5  -5  -1 2157.78   83.19
   5  -5   1 2209.18   82.59
  -5  -5  -1 2344.47   83.49
   5  -5   1 2192.18   83.59
  -5  -5  -1 2307.07   83.09
   5  -5   1 2254.87   83.29
  -5   5  -1 2338.37   83.89
  -5   5  -1 2173.48   83.89
   5   5   1 2255.27   83.39
   5   5   1 2263.47   83.39
  -5   5  -1 2409.36   82.89
   6  -5   1 2677.43   96.39
  -6  -5  -1 2731.33   96.29
  -6  -5  -1 2455.65   96.69
  -6  -5  -1 2517.25   96.09
   6  -5   1 2628.34   95.59
   6   5   1 2618.04   96.49
  -6   5  -1 2693.73   95.69
   6   5   1 2681.93   96.59
  -6   5  -1 2509.65   96.39
   7  -5   1  129.99    7.40
  -7  -5  -1  133.39    7.50
  -7  -5  -1  136.79    6.90
  -7   5  -1  144.79    8.80
   7   5   1  135.69    7.70
  -7   5  -1  142.99    5.80
   7   5   1  140.89    7.30
   8  -5   1 1353.46   51.09
  -8  -5  -1 1270.97   50.79
  -8  -5  -1 1395.36   51.19
  -8  -5  -1 1433.76   51.39
   8   5   1 1332.27   51.29
   8   5   1 1345.77   50.99
  -8   5  -1 1370.96   52.19
   9  -5   1 1208.08   46.10
  -9  -5  -1 1239.38   46.50
  -9   5  -1 1216.78   47.40
   9   5   1 1202.68   46.40
   9   5   1 1198.58   45.80
 -10  -5  -1   -0.60    4.30
  10  -5   1    4.70    3.60
  10   5   1    1.40    3.80
 -10   5  -1   -0.30    4.70
  11  -5   1  617.94   25.60
 -11  -5  -1  614.44   26.40
 -11   5  -1  642.04   27.70
 -12  -5  -1   98.69   10.70
  12  -5   1   93.89    8.80
 -12  -5  -1   84.09    6.80
 -12   5  -1   76.49    8.60
 -13  -5  -1   12.40    3.80
  13  -5   1   14.50    5.00
 -13  -5  -1   21.20    6.40
 -13   5  -1    4.30    7.00
 -13  -6   1  158.38   12.60
  13  -6  -1  146.79   10.40
 -13  -6   1  129.99    9.50
 -13   6   1  166.08   14.70
 -12  -6   1    6.30    5.20
  12  -6  -1    0.30    4.00
 -12  -6   1   -2.50    3.80
 -12   6   1   -0.20    6.00
  11  -6  -1  803.32   30.70
 -11  -6   1  816.22   31.70
 -11   6   1  758.82   29.00
 -11   6   1  792.32   32.90
 -11   6   1  716.53   29.10
 -10  -6   1  572.84   22.80
  10  -6  -1  570.54   22.10
 -10   6   1  506.75   20.60
 -10   6   1  498.65   20.60
 -10   6   1  558.74   23.90
  -9  -6   1  131.39    9.60
   9  -6  -1  134.49    7.70
  -9   6   1  110.19    6.10
  -9   6   1  119.49    9.80
   9   6  -1  129.49    7.90
  -8  -6   1  956.90   35.50
   8  -6  -1  937.61   35.80
  -8  -6   1  882.21   35.20
   8   6  -1  934.21   35.70
  -8   6   1  908.41   34.60
  -8   6   1  926.21   36.40
  -7  -6   1 1103.49   40.00
   7  -6  -1 1072.79   39.90
   7  -6  -1 1044.60   39.30
  -7  -6   1 1014.20   40.30
  -7   6   1 1061.99   39.40
   7   6  -1 1055.49   40.30
  -7   6   1  999.20   39.90
  -7   6   1 1108.49   40.90
   6  -6  -1  142.89    6.70
  -6  -6   1  124.69    6.30
  -6  -6   1  137.69    6.80
  -6  -6   1  133.99    7.20
   6  -6  -1  140.99    6.10
   6   6  -1  124.19    7.30
  -6   6   1  128.39    9.10
  -6   6   1  123.19    6.70
  -6   6   1  154.08    6.40
  -5  -6   1 3058.59  111.09
   5  -6  -1 3102.69  110.79
  -5  -6   1 2984.70  110.99
   5  -6  -1 3010.80  110.49
  -5  -6   1 2907.11  110.49
  -5   6   1 2750.22  110.79
   5   6  -1 3054.89  111.19
  -5   6   1 3136.79  110.59
  -5   6   1 3116.79  111.39
  -4  -6   1  306.77   12.40
  -4  -6   1  307.87   12.90
   4  -6  -1  323.27   12.60
  -4  -6   1  328.17   13.10
   4  -6  -1  328.07   12.80
  -4   6   1  310.27   12.90
   4   6  -1  326.37   13.20
  -4   6   1  313.07   13.20
  -4   6   1  336.37   12.70
  -3  -6   1 1875.41   68.59
  -3  -6   1 1862.61   69.09
   3  -6  -1 1870.41   68.99
   3  -6  -1 1854.51   68.79
  -3  -6   1 1839.42   69.09
  -3   6   1 1881.81   69.09
  -3   6   1 1976.90   68.79
  -3   6   1 1743.83   68.89
   3   6  -1 1894.91   69.09
   2  -6  -1 1292.87   50.09
   2  -6  -1 1346.57   49.90
  -2  -6   1 1374.76   50.09
  -2  -6   1 1372.76   49.70
   2   6  -1 1321.97   49.50
   2   6  -1 1336.57   50.09
  -2   6   1 1361.46   49.99
  -2   6   1 1344.57   49.90
  -2   6   1 1382.76   49.90
  -1  -6   1 1697.23   63.19
  -1  -6   1 1702.83   63.29
   1  -6  -1 1716.73   63.09
   1  -6  -1 1768.32   63.39
  -1  -6   1 1791.72   62.89
   1   6  -1 1737.93   63.19
  -1   6   1 1754.52   63.19
   1   6  -1 1602.74   62.99
  -1   6   1 1754.32   62.99
  -1   6   1 1704.33   63.19
   1   6  -1 1595.04   63.19
   0  -6   1  161.78    6.90
   0  -6  -1  148.89    6.60
   0  -6   1  146.19    6.20
   0  -6   1  151.88    6.50
   0   6  -1  147.99    6.50
   0   6   1  142.49    5.90
   0   6  -1  152.78    6.50
   0   6   1  144.59    6.40
   2  -6   1  452.35   18.20
  -2  -6  -1  471.95   18.30
   2  -6   1  467.65   18.50
  -2  -6  -1  491.05   18.20
   2  -6   1  483.05   18.00
  -2   6  -1  476.65   18.30
  -2   6  -1  490.85   18.00
  -2   6  -1  424.86   18.30
   2   6   1  499.15   18.30
  -3  -6  -1  352.26   13.40
   3  -6   1  350.66   13.50
   3  -6   1  329.47   12.90
  -3  -6  -1  307.47   13.20
   3  -6   1  300.87   13.30
   3   6   1  344.47   13.40
  -3   6  -1  339.47   12.90
  -3   6  -1  352.26   13.70
  -3   6  -1  322.77   13.40
  -4  -6  -1 2287.97   80.49
  -4  -6  -1 2118.89   80.39
   4  -6   1 2217.48   79.89
  -4  -6  -1 2188.28   80.09
   4  -6   1 1976.30   80.49
   4  -6   1 2228.78   80.49
  -4   6  -1 2274.27   79.89
   4   6   1 2234.88   80.49
  -4   6  -1 2035.10   80.39
  -4   6  -1 2202.68   80.69
   5  -6   1 1268.87   46.90
  -5  -6  -1 1205.88   46.90
   5  -6   1 1274.17   47.60
  -5  -6  -1 1230.28   47.50
  -5  -6  -1 1305.57   47.10
  -5   6  -1 1292.77   48.10
  -5   6  -1 1338.97   46.90
  -5   6  -1 1218.98   47.50
   5   6   1 1300.97   47.70
  -6  -6  -1  434.96   16.80
   6  -6   1  421.76   16.10
  -6  -6  -1  397.36   16.90
   6  -6   1  435.86   17.10
  -6  -6  -1  395.66   16.50
  -6   6  -1  447.86   18.10
  -6   6  -1  443.66   16.20
  -6   6  -1  414.16   17.20
   6   6   1  438.56   17.30
  -7  -6  -1 3104.19  113.99
  -7  -6  -1 3058.09  113.79
   7   6   1 3053.99  114.29
  -7   6  -1 3082.09  113.19
  -7   6  -1 3167.78  114.99
  -8  -6  -1   13.40    2.90
   8  -6   1   21.10    3.50
  -8  -6  -1   19.70    3.50
   8   6   1   22.70    3.40
  -8   6  -1   28.00    5.00
   9  -6   1  442.96   18.40
  -9  -6  -1  452.25   19.50
   9   6   1  420.26   18.10
  -9   6  -1  425.66   19.80
 -10  -6  -1  327.67   15.60
  10  -6   1  328.97   15.00
 -10   6  -1  318.77   17.20
  11  -6   1  196.28   11.10
 -11  -6  -1  187.58   12.00
 -11   6  -1  185.28   13.80
 -12  -6  -1   75.89    7.80
  12  -6   1   96.39    8.80
 -12   6  -1   60.69    8.60
 -13  -6  -1  239.28   12.30
  13  -6   1  255.37   14.10
 -13  -6  -1  257.77   15.60
 -13   6  -1  263.07   17.80
  13  -7  -1    6.20    4.50
 -13  -7   1    5.70    4.30
 -13   7   1    5.20    7.10
 -12  -7   1  583.04   25.30
  12  -7  -1  571.94   24.20
 -12   7   1  595.44   27.10
  11  -7  -1    8.30    4.00
 -11  -7   1    4.60    4.80
 -11   7   1    6.20    5.60
 -11   7   1    7.40    2.00
 -10  -7   1  644.44   24.60
  10  -7  -1  626.64   24.00
 -10   7   1  643.54   32.00
 -10   7   1  549.95   22.50
 -10   7   1  527.85   22.50
   9  -7  -1    3.80    3.00
  -9  -7   1    4.70    3.50
  -9   7   1   -1.20    2.00
  -9   7   1   -1.40    4.20
   9   7  -1    1.60    3.20
   8  -7  -1   16.20    2.10
  -8  -7   1   20.40    3.40
  -8  -7   1   15.00    2.70
   8  -7  -1   13.60    3.10
  -8   7   1   12.30    4.20
   8   7  -1   15.60    3.50
  -8   7   1   21.10    2.50
  -7  -7   1    8.70    2.30
   7  -7  -1    5.60    2.50
   7  -7  -1    3.30    1.80
  -7  -7   1    6.10    2.60
  -7   7   1    7.20    3.70
  -7   7   1    2.70    2.10
   7   7  -1    0.00    2.80
  -6  -7   1 4465.95  155.88
   6  -7  -1 4212.58  155.68
  -6  -7   1 3977.30  155.68
   6  -7  -1 4255.77  155.98
   6   7  -1 4287.07  156.48
  -6   7   1 3971.10  156.08
  -6   7   1 4398.26  155.68
  -6   7   1 4436.76  156.78
   5  -7  -1   29.40    3.10
  -5  -7   1   28.50    3.60
  -5  -7   1   28.60    3.40
  -5  -7   1   22.40    2.70
   5  -7  -1   38.40    3.80
   5   7  -1   31.80    3.40
  -5   7   1   28.80    3.80
  -5   7   1   33.10    2.70
  -5   7   1   29.80    3.00
  -4  -7   1 2406.26   89.09
  -4  -7   1 2438.16   89.19
   4  -7  -1 2484.85   89.09
  -4  -7   1 2360.36   88.49
   4  -7  -1 2331.27   88.69
  -4  -7   1 2393.26   89.19
  -4   7   1 2543.45   88.79
  -4   7   1 2303.97   88.99
  -4   7   1 2464.45   89.29
   4   7  -1 2397.46   89.29
  -3  -7   1  177.98    8.20
   3  -7  -1  185.68    7.80
   3  -7  -1  181.18    8.20
  -3  -7   1  182.98    8.10
  -3  -7   1  169.58    7.30
  -3   7   1  194.98    7.90
   3   7  -1  177.28    8.20
   3   7  -1  179.28    7.10
  -3   7   1  172.08    8.10
  -3   7   1  179.68    8.00
  -2  -7   1  424.26   17.30
   2  -7  -1  435.96   17.60
  -2  -7   1  433.06   17.40
   2  -7  -1  441.06   17.20
  -2   7   1  470.35   17.20
  -2   7   1  420.56   17.20
   2   7  -1  447.46   17.40
   2   7  -1  461.75   16.60
  -2   7   1  450.15   17.20
   1  -7  -1  361.66   14.20
  -1  -7   1  351.36   14.10
  -1  -7   1  349.07   13.50
   1  -7  -1  341.17   13.80
  -1  -7   1  361.86   14.00
  -1   7   1  354.36   13.60
  -1   7   1  331.77   13.80
   1   7  -1  355.16   13.90
   1   7  -1  337.27   13.90
  -1   7   1  359.56   13.90
   1  -7   1 1695.53   64.29
   1  -7   1 1768.82   64.39
   1  -7   1 1795.52   64.89
  -1  -7  -1 1726.03   64.49
  -1  -7  -1 1748.82   64.49
  -1   7  -1 1771.82   64.39
  -1   7  -1 1770.52   64.39
   1   7   1 1766.12   64.49
  -1   7  -1 1642.64   64.59
  -2  -7  -1 6171.38  220.68
   2  -7   1 5985.60  220.58
  -2   7  -1 5931.91  220.78
  -3  -7  -1  129.29    6.70
   3  -7   1  156.08    6.50
   3  -7   1  138.69    7.10
   3  -7   1  138.09    6.80
  -3  -7  -1  138.49    6.70
  -3   7  -1  151.28    6.40
  -3   7  -1  144.89    7.00
   3   7   1  137.39    6.90
  -3   7  -1  156.98    7.20
  -4  -7  -1  633.14   23.90
   4  -7   1  645.24   24.00
   4  -7   1  607.44   23.30
  -4  -7  -1  570.14   22.90
   4  -7   1  592.04   23.90
  -4  -7  -1  597.54   23.80
  -4  -7  -1  648.94   22.90
  -4   7  -1  640.44   24.30
  -4   7  -1  647.74   23.30
   4   7   1  615.94   24.00
  -4   7  -1  589.34   23.90
   5  -7   1   64.99    3.80
   5  -7   1   78.19    5.20
  -5  -7  -1   64.79    3.90
  -5  -7  -1   66.79    4.90
  -5  -7  -1   60.59    3.50
  -5   7  -1   70.39    6.00
  -5   7  -1   70.09    3.90
  -5   7  -1   62.09    4.90
   5   7   1   65.39    5.20
   6  -7   1 3444.86  127.59
  -6  -7  -1 3222.78  126.89
   6  -7   1 3378.26  126.79
  -6  -7  -1 3546.25  127.09
  -6   7  -1 3593.54  126.79
   6   7   1 3491.95  127.79
  -6   7  -1 3560.34  128.19
  -7  -7  -1    9.70    2.90
   7  -7   1   11.20    3.00
  -7  -7  -1    8.50    2.30
   7  -7   1   10.60    1.70
   7   7   1    9.50    3.60
  -7   7  -1    9.60    1.80
  -8  -7  -1 1501.35   54.69
   8  -7   1 1471.05   54.89
  -8  -7  -1 1465.75   54.39
   8   7   1 1438.86   54.99
  -8   7  -1 1495.85   55.99
  -8   7  -1 1366.46   53.59
  -9  -7  -1    9.20    3.70
   9  -7   1   13.70    3.70
   9   7   1   10.00    3.50
  -9   7  -1    8.90    4.70
 -10  -7  -1    5.10    4.20
  10  -7   1    6.20    3.80
 -10   7  -1    5.60    5.80
  10   7   1   22.50    4.00
 -11  -7  -1   41.60    6.10
  11  -7   1   48.00    5.40
 -11   7  -1   36.90    7.00
  12  -7   1  517.15   22.80
 -12  -7  -1  536.65   23.60
 -12   7  -1  541.15   25.80
  13  -7   1    8.70    4.90
 -13  -7  -1    9.00    4.10
 -13   7  -1    7.30    9.20
 -13  -8   1  322.87   16.90
  13  -8  -1  312.67   15.60
 -13   8   1  304.57   23.50
  12  -8  -1    7.90    4.20
 -12  -8   1   -6.30    5.10
 -12   8   1    1.40    6.50
  11  -8  -1  688.73   27.90
 -11  -8   1  713.63   28.50
 -11   8   1  661.23   26.10
 -11   8   1  717.83   30.40
  10  -8  -1   26.90    4.20
 -10  -8   1   23.60    4.70
 -10   8   1   17.10    5.50
  10   8  -1   24.50    4.40
 -10   8   1   25.30    2.70
  -9  -8   1   52.59    4.90
   9  -8  -1   49.50    4.50
  -9   8   1   28.10    5.50
   9   8  -1   40.80    4.90
  -9   8   1   42.30    4.30
  -8  -8   1  136.19    7.20
   8  -8  -1  125.19    6.50
   8  -8  -1  142.09    7.90
  -8  -8   1  148.39    7.80
  -8   8   1  136.99    6.80
  -8   8   1  139.39    9.80
   8   8  -1  133.59    8.70
  -7  -8   1 1009.10   37.30
  -7  -8   1 1009.10   38.20
  -7  -8   1  962.10   37.10
   7  -8  -1 1001.10   37.60
   7  -8  -1  931.51   37.00
  -7   8   1  999.70   38.50
   7   8  -1  983.20   38.10
  -7   8   1 1000.10   37.00
  -6  -8   1    6.50    2.00
   6  -8  -1    9.50    2.60
  -6  -8   1    4.90    2.90
  -6  -8   1    3.30    2.10
   6  -8  -1    4.30    2.00
  -6   8   1    7.50    3.50
  -6   8   1    7.40    2.60
  -6   8   1    4.00    2.20
   6   8  -1    1.30    3.00
  -5  -8   1 3773.92  135.39
  -5  -8   1 3385.76  134.39
   5  -8  -1 3701.63  134.79
   5  -8  -1 3785.72  135.09
  -5   8   1 3697.33  135.49
  -5   8   1 3885.31  134.79
   5   8  -1 3711.53  135.39
  -5   8   1 3427.16  135.09
   4  -8  -1   65.69    5.00
  -4  -8   1   65.89    3.70
  -4  -8   1   75.69    5.30
   4  -8  -1   57.79    4.10
   4   8  -1   62.69    5.30
  -4   8   1   55.79    5.30
  -4   8   1   60.99    4.50
  -4   8   1   63.29    4.50
  -3  -8   1  947.71   34.90
  -3  -8   1  990.50   34.10
  -3  -8   1  906.71   34.90
   3  -8  -1  914.81   34.60
   3  -8  -1  878.61   35.00
  -3   8   1  845.32   34.70
   3   8  -1  906.61   33.80
  -3   8   1  914.21   34.70
   3   8  -1  925.01   34.90
  -3   8   1  951.00   34.60
  -2  -8   1 1053.49   40.50
   2  -8  -1 1049.09   40.20
   2  -8  -1 1106.29   40.70
  -2  -8   1 1089.89   39.60
  -2  -8   1 1081.19   40.40
   2   8  -1 1068.89   40.40
   2   8  -1 1083.59   39.60
  -2   8   1 1083.89   40.20
  -2   8   1 1110.79   40.20
  -2   8   1 1007.90   40.20
  -1  -8   1 3208.98  122.99
  -1  -8   1 3411.36  123.79
  -1  -8   1 3497.55  123.69
   1  -8  -1 3466.95  123.89
   1  -8  -1 3343.67  123.49
  -1   8   1 3435.96  123.29
  -1   8   1 3214.88  123.49
   1   8  -1 3132.79  123.29
  -1   8   1 3489.05  123.59
   1   8  -1 3417.76  123.59
   0  -8  -1  791.22   29.20
   0  -8   1  760.52   29.00
   0  -8   1  706.43   28.50
   0  -8   1  793.22   29.40
   0   8  -1  793.62   29.00
   0   8   1  806.32   29.10
   0   8   1  775.72   28.50
   0   8  -1  715.03   29.50
   0   8   1  703.43   28.80
   0   8  -1  796.02   29.00
   1  -8   1 7535.85  275.37
   2  -8   1  122.29    5.90
   2  -8   1  123.19    5.90
   2  -8   1  126.29    7.00
  -2  -8  -1  124.29    6.40
  -2  -8  -1  115.19    6.20
  -2   8  -1  129.69    6.40
  -2   8  -1  123.19    6.00
   2   8   1  113.39    6.40
  -3  -8  -1  940.31   35.10
  -3  -8  -1  909.11   35.10
   3  -8   1  947.21   34.90
   3  -8   1  887.61   35.40
  -3  -8  -1  939.31   35.20
  -3   8  -1  873.11   35.20
  -3   8  -1  967.50   35.40
  -3   8  -1  952.90   34.80
   3   8   1  933.71   35.30
  -4  -8  -1  833.72   30.90
   4  -8   1  773.52   30.70
   4  -8   1  817.02   30.90
   4  -8   1  789.22   30.20
  -4   8  -1  783.22   30.80
   4   8   1  794.52   30.80
  -4   8  -1  809.62   30.10
  -4   8  -1  810.92   31.00
  -5  -8  -1 2016.20   78.29
   5  -8   1 2167.18   79.19
   5  -8   1 2096.19   78.49
  -5  -8  -1 2182.68   78.39
  -5   8  -1 2216.98   78.49
   5   8   1 2099.49   79.19
   6  -8   1   20.60    2.30
  -6  -8  -1   20.60    2.60
   6  -8   1   26.60    4.10
  -6  -8  -1   18.60    2.20
  -6   8  -1   18.40    4.00
   6   8   1   13.40    3.70
  -6   8  -1   21.20    2.40
  -7  -8  -1 2762.42   98.09
  -7  -8  -1 2578.44   97.79
   7  -8   1 2600.54   97.59
   7  -8   1 2632.54   98.59
   7   8   1 2668.03   98.89
  -7   8  -1 2607.14   97.59
  -7   8  -1 2774.12   99.59
   8  -8   1  187.38    9.80
   8  -8   1  155.58    7.40
  -8  -8  -1  188.58    9.00
  -8   8  -1  188.58   11.50
  -8   8  -1  175.78    7.50
   8   8   1  177.08   10.00
   9  -8   1  518.15   21.20
  -9  -8  -1  479.05   20.40
  -9  -8  -1  526.75   20.80
   9   8   1  484.65   21.20
  -9   8  -1  530.85   22.80
  10  -8   1  111.79    8.80
 -10  -8  -1  124.39    8.70
  10   8   1  106.09    8.60
 -10   8  -1  107.69   11.20
  11  -8   1  110.89    9.20
 -11  -8  -1  109.09    9.30
 -11   8  -1  102.49   12.30
 -12  -8  -1    0.20    5.30
  12  -8   1   -0.20    4.50
 -12   8  -1    4.30    6.80
  13  -8   1  246.68   13.90
 -13  -8  -1  232.18   14.70
 -13   8  -1  246.98   18.10
 -13  -9   1   97.09   10.70
  13  -9  -1  104.49    9.30
 -13  -9   1   97.09   10.20
 -13   9   1   83.39   10.30
 -12  -9   1  193.78   13.60
 -12  -9   1  173.48   11.70
 -12   9   1  171.68   14.90
 -11  -9   1   10.10    5.30
 -11  -9   1   13.70    4.70
  11  -9  -1    9.60    4.10
 -11   9   1   11.10    2.30
 -11   9   1   10.00    6.30
 -10  -9   1  124.19    9.40
 -10  -9   1  108.79   10.10
  10  -9  -1  121.69    8.60
 -10   9   1  107.69    6.20
  10   9  -1  107.99    9.10
 -10   9   1  113.29   11.30
  -9  -9   1  645.74   24.90
  -9  -9   1  548.75   24.40
   9  -9  -1  643.14   25.20
  -9  -9   1  661.43   26.30
  -9   9   1  620.74   26.80
  -9   9   1  626.74   24.00
   9   9  -1  641.04   25.90
   8  -9  -1  194.78    9.60
  -8  -9   1  191.28   10.90
   8  -9  -1  175.88    8.50
  -8  -9   1  183.58    9.10
  -8   9   1  182.58    8.60
  -8   9   1  175.78   11.40
   8   9  -1  179.48   10.40
   7  -9  -1  415.56   17.20
  -7  -9   1  396.86   16.20
  -7  -9   1  425.86   17.90
   7  -9  -1  397.26   16.30
  -7  -9   1  410.46   16.40
   7   9  -1  410.56   17.70
  -7   9   1  413.36   16.40
  -7   9   1  419.86   18.30
  -6  -9   1 1753.12   64.39
   6  -9  -1 1724.83   63.89
  -6  -9   1 1781.62   63.19
   6  -9  -1 1693.83   63.49
  -6  -9   1 1571.34   63.09
  -6   9   1 1721.23   63.39
  -6   9   1 1744.73   64.49
   6   9  -1 1690.23   64.29
  -5  -9   1   83.29    4.40
   5  -9  -1   80.19    5.10
   5  -9  -1   98.19    6.20
  -5  -9   1   83.89    6.70
  -5  -9   1   78.79    5.90
  -5   9   1   85.89    5.50
   5   9  -1   79.99    6.50
  -5   9   1   76.59    5.60
  -4  -9   1 2141.19   78.19
   4  -9  -1 2098.19   77.69
   4  -9  -1 2130.79   78.19
  -4   9   1 2115.79   78.09
  -4   9   1 1920.51   77.79
  -4   9   1 2186.38   77.69
  -3  -9   1 1616.24   59.99
   3  -9  -1 1577.84   59.69
   3  -9  -1 1631.04   60.19
  -3   9   1 1498.55   59.79
  -3   9   1 1652.43   59.89
  -3   9   1 1689.33   59.69
   3   9  -1 1567.04   59.99
   2  -9  -1  105.59    5.90
  -2  -9   1  112.99    6.50
  -2  -9   1  112.39    6.70
   2  -9  -1  107.69    6.80
  -2  -9   1  111.19    4.80
  -2   9   1  104.29    6.00
  -2   9   1  106.79    5.80
  -2   9   1  101.09    6.30
   2   9  -1  104.49    6.20
   2   9  -1  125.69    4.80
  -1  -9   1 1697.33   60.99
  -1  -9   1 1670.53   61.09
   1  -9  -1 1690.23   61.19
   1  -9  -1 1624.44   60.79
  -1  -9   1 1568.34   60.09
  -1   9   1 1567.94   61.19
   1   9  -1 1545.75   60.79
  -1   9   1 1677.73   60.49
   1   9  -1 1683.53   60.89
   1   9  -1 1535.45   60.79
  -1   9   1 1720.23   60.89
   0  -9  -1 3144.79  116.49
   0  -9   1 3233.58  116.89
   0  -9   1 3201.48  116.49
   0  -9  -1 3191.58  116.69
   0  -9   1 3009.70  115.89
   0   9  -1 3106.19  116.59
   0   9   1 3189.78  116.39
   0   9  -1 3245.58  116.49
   0   9   1 2909.01  116.29
   0   9   1 3287.27  116.49
   0   9  -1 3277.17  116.39
  -1  -9  -1 1099.79   41.00
  -1  -9  -1 1093.19   40.90
   1  -9   1  938.81   40.40
   1  -9   1 1098.59   40.80
   1  -9   1 1134.49   41.40
   1   9   1 1121.09   41.00
  -1   9  -1 1115.89   40.70
  -1   9  -1 1035.00   40.90
  -1   9  -1 1127.99   40.80
  -2  -9  -1 1804.62   66.89
   2  -9   1 1875.61   67.29
   2  -9   1 1655.23   66.49
  -2   9  -1 1881.41   66.49
   2   9   1 1799.12   66.79
  -2   9  -1 1694.03   66.79
  -2   9  -1 1855.81   66.79
   3  -9   1 1553.14   59.19
  -3  -9  -1 1569.04   58.89
   3  -9   1 1460.05   58.69
   3  -9   1 1593.14   58.59
  -3   9  -1 1591.44   58.99
  -3   9  -1 1630.74   58.99
  -3   9  -1 1630.54   58.49
   3   9   1 1572.54   58.89
   4  -9   1    2.60    2.90
  -4  -9  -1    2.60    2.60
   4  -9   1    4.90    2.10
  -4   9  -1    3.00    2.90
  -4   9  -1    3.40    2.20
   4   9   1    7.50    3.00
   5  -9   1  809.02   31.90
  -5  -9  -1  864.31   32.90
   5  -9   1  863.21   32.90
  -5   9  -1  848.02   33.10
  -5   9  -1  840.52   31.90
   5   9   1  852.91   32.80
   6  -9   1 1174.68   44.00
  -6  -9  -1 1070.59   42.60
   6  -9   1 1162.98   43.10
  -6  -9  -1 1165.28   44.20
   6   9   1 1163.48   44.10
  -6   9  -1 1178.68   43.00
  -6   9  -1 1159.58   44.50
   7  -9   1   99.49    7.10
  -7  -9  -1   86.49    5.30
  -7  -9  -1   84.79    4.80
   7  -9   1   78.69    4.90
  -7   9  -1   89.99    5.10
   7   9   1   85.89    7.50
  -7   9  -1   94.69    8.40
  -8  -9  -1  711.33   27.70
   8  -9   1  784.32   28.70
  -8  -9  -1  706.33   27.40
   8  -9   1  674.63   27.00
  -8   9  -1  707.43   29.70
   8   9   1  728.33   28.90
  -8   9  -1  716.53   27.00
   9  -9   1  734.13   28.00
  -9  -9  -1  719.93   27.20
  -9  -9  -1  672.43   26.70
  -9   9  -1  704.53   29.30
  -9   9  -1  650.13   25.90
   9   9   1  675.03   28.10
 -10  -9  -1   -0.90    3.80
  10  -9   1    0.80    3.90
 -10   9  -1   -2.50    5.50
  10   9   1    2.30    4.00
 -11  -9  -1  145.29    9.90
 -11   9  -1  150.78   13.50
  11   9   1  141.09   10.00
  12  -9   1  169.08   11.30
 -12  -9  -1  157.08   11.30
 -12   9  -1  165.78   15.10
  12 -10  -1    7.40    4.30
 -12 -10   1    3.70    4.80
 -12 -10   1   -6.20    5.60
 -12  10   1   -5.40    6.70
  11 -10  -1   50.09    5.50
 -11 -10   1   53.89    5.80
 -11 -10   1   57.99    7.40
 -11  10   1   52.19    8.10
 -11  10   1   49.90    4.50
 -10 -10   1  642.44   26.30
  10 -10  -1  623.84   24.80
 -10 -10   1  610.14   24.30
  10  10  -1  589.94   25.60
 -10  10   1  598.34   26.70
 -10  10   1  562.94   23.20
  -9 -10   1    7.50    4.90
  -9 -10   1    2.20    3.30
   9 -10  -1   10.80    3.70
  -9 -10   1    9.00    2.80
   9 -10  -1    3.40    2.40
  -9  10   1    7.50    2.60
   9  10  -1   11.00    4.30
  -9  10   1    1.70    8.30
   8 -10  -1 1737.73   67.59
   8 -10  -1 1819.12   68.29
  -8 -10   1 1760.52   67.49
  -8 -10   1 1841.72   67.59
  -8 -10   1 1921.41   69.09
  -8  10   1 1847.82   69.49
  -8  10   1 1813.42   67.49
   8  10  -1 1824.82   68.89
  -7 -10   1  156.58    9.70
  -7 -10   1  139.69    7.00
   7 -10  -1  160.08    8.60
  -7 -10   1  150.38    7.20
   7 -10  -1  148.09    7.50
  -7  10   1  162.18    7.70
  -7  10   1  135.19    9.90
   7  10  -1  158.48    9.50
  -6 -10   1  583.74   24.30
  -6 -10   1  660.43   26.10
   6 -10  -1  641.44   25.00
  -6 -10   1  656.93   24.30
  -6  10   1  646.64   26.20
   6  10  -1  639.04   26.00
  -6  10   1  680.83   25.00
   5 -10  -1  595.04   24.00
   5 -10  -1  576.04   23.30
  -5 -10   1  612.74   24.20
  -5  10   1  608.24   24.20
   5  10  -1  585.44   24.10
  -5  10   1  617.84   23.40
  -4 -10   1 1233.68   47.90
   4 -10  -1 1264.07   48.00
   4 -10  -1 1238.68   47.30
   4  10  -1 1242.48   47.90
  -4  10   1 1302.97   47.80
  -4  10   1 1332.67   47.40
  -4  10   1 1211.48   47.60
   3 -10  -1   50.49    4.80
   3 -10  -1   54.39    4.50
  -3 -10   1   60.69    5.70
   3  10  -1   45.60    4.30
  -3  10   1   48.80    4.90
  -3  10   1   49.80    4.60
  -3  10   1   43.00    4.70
  -2 -10   1 2674.63   98.49
   2 -10  -1 2729.73   98.69
   2 -10  -1 2556.04   98.09
  -2  10   1 2683.33   97.89
  -2  10   1 2767.02   98.09
   2  10  -1 2686.33   98.39
   2  10  -1 2667.23   97.39
  -2  10   1 2480.05   98.09
   1 -10  -1  443.46   17.40
   1 -10  -1  424.66   17.50
  -1 -10   1  386.56   15.80
  -1 -10   1  424.96   17.30
   1  10  -1  419.26   16.50
  -1  10   1  421.06   16.90
  -1  10   1  379.46   16.60
   1  10  -1  433.46   17.00
  -1  10   1  416.46   16.30
   0 -10   1   24.70    3.60
   0 -10   1   19.50    3.60
   0 -10  -1   23.50    3.10
   0 -10   1   13.30    1.90
   0  10  -1   19.40    2.90
   0  10   1   20.20    2.30
   0  10   1   20.00    2.60
   0  10   1   13.00    2.70
   0  10  -1   15.10    2.70
  -1 -10  -1 1078.29   41.40
   1 -10   1 1124.49   41.90
   1 -10   1 1094.59   41.20
   1 -10   1  980.90   40.70
  -1  10  -1 1110.49   41.10
   1  10   1 1113.79   41.40
  -1  10  -1 1133.39   41.20
   2 -10   1 2290.37   85.09
   2 -10   1 2122.19   84.89
   2 -10   1 2378.86   85.89
  -2 -10  -1 2286.37   85.39
  -2  10  -1 2395.56   85.09
   2  10   1 2231.28   85.99
  -2  10  -1 2394.86   85.29
   3 -10   1  206.28   10.80
   3 -10   1  210.78    9.60
   3 -10   1  205.08    9.60
  -3 -10  -1  219.28   10.40
  -3  10  -1  223.48   10.30
   3  10   1  210.28   10.20
  -3  10  -1  218.88    9.60
   4 -10   1 4046.40  154.08
   4 -10   1 4053.39  153.28
  -4 -10  -1 4266.87  153.88
  -4  10  -1 4313.87  153.18
  -4  10  -1 4276.97  153.98
   4  10   1 4078.29  153.78
  -5 -10  -1  359.46   15.60
   5 -10   1  350.96   14.40
   5 -10   1  343.97   15.60
  -5  10  -1  357.06   15.80
   5  10   1  356.26   15.50
  -5  10  -1  349.17   14.30
   6 -10   1  277.87   13.10
  -6 -10  -1  286.17   13.60
   6 -10   1  289.57   13.40
   6  10   1  290.57   13.50
  -6  10  -1  297.17   12.00
  -6  10  -1  286.67   14.10
   7 -10   1  339.67   15.20
  -7 -10  -1  369.96   15.80
   7 -10   1  325.97   13.70
  -7 -10  -1  319.37   13.20
   7  10   1  343.67   15.60
  -7  10  -1  342.57   16.30
  -7  10  -1  341.17   13.70
  -8 -10  -1  502.85   20.80
   8 -10   1  487.55   20.10
  -8 -10  -1  455.55   18.30
   8 -10   1  454.45   18.30
  -8 -10  -1  456.85   18.60
  -8  10  -1  485.25   21.40
  -8  10  -1  476.05   18.30
   8  10   1  464.25   20.40
  -9 -10  -1  124.49   10.30
   9 -10   1  139.09    9.30
  -9 -10  -1  120.29    7.00
  -9 -10  -1  107.29    7.20
   9 -10   1  120.29    5.80
  -9  10  -1  123.59    5.90
   9  10   1  122.49    9.50
  -9  10  -1  124.59   11.30
  10 -10   1  593.24   24.70
 -10 -10  -1  571.14   23.60
  10  10   1  589.14   24.90
 -10  10  -1  589.34   26.60
 -11 -10  -1    0.10    5.30
 -11 -10  -1    1.80    4.00
  11 -10   1    2.00    4.30
 -11  10  -1    0.30    6.40
  11  10   1   -0.90    4.40
 -12 -10  -1   81.49    8.60
  12 -10   1   59.09    6.60
 -12 -10  -1   54.99    7.50
 -12  10  -1   56.99    9.10
 -12 -11   1   -2.40    6.10
  12 -11  -1    5.30    4.40
  11 -11  -1   83.09    8.40
 -11 -11   1   63.19    7.90
 -11  11   1   57.49    8.40
  11  11  -1   65.39    7.00
 -11  11   1   66.49    6.20
 -10 -11   1    6.60    3.50
 -10 -11   1    1.30    5.30
  10 -11  -1    8.30    4.00
 -10  11   1    8.50    5.70
 -10  11   1    4.40    2.70
  -9 -11   1  829.42   32.60
   9 -11  -1  887.21   33.80
   9 -11  -1  856.81   34.70
  -9 -11   1  762.12   32.40
  -9 -11   1  947.81   35.10
   9  11  -1  835.82   34.40
  -9  11   1  909.61   35.40
  -9  11   1  817.22   32.50
   8 -11  -1   15.40    3.90
  -8 -11   1    3.40    2.60
  -8 -11   1    9.00    2.40
  -8 -11   1    3.70    4.50
  -8  11   1   10.30    2.90
  -8  11   1    5.20    4.60
   8  11  -1   12.80    4.40
   7 -11  -1  682.53   26.10
  -7 -11   1  687.43   26.70
  -7 -11   1  616.24   24.30
  -7 -11   1  587.34   24.30
   7  11  -1  642.64   26.50
  -7  11   1  633.14   26.80
  -7  11   1  669.03   25.10
   6 -11  -1    5.60    3.20
  -6 -11   1    2.20    3.80
   6  11  -1    4.50    3.60
  -6  11   1    1.30    3.90
  -6  11   1    9.00    2.80
   5 -11  -1  301.27   14.70
  -5 -11   1  298.87   13.90
  -5  11   1  302.67   12.80
   5  11  -1  279.57   13.70
  -5  11   1  292.07   13.60
   4 -11  -1   72.09    7.20
  -4 -11   1  106.19    7.40
   4  11  -1   85.69    7.10
  -4  11   1   95.29    6.90
  -4  11   1   93.09    6.20
  -3 -11   1 3706.23  136.89
   3 -11  -1 3725.13  137.09
  -3  11   1 3803.92  136.49
  -3  11   1 3664.53  136.49
   3  11  -1 3627.84  136.79
   2 -11  -1   69.99    6.70
  -2 -11   1   66.89    6.50
  -2 -11   1   55.19    3.10
  -2  11   1   52.59    5.10
   2  11  -1   72.39    4.50
  -2  11   1   57.89    5.60
  -1 -11   1 3719.03  134.99
  -1 -11   1 3332.17  133.59
   1 -11  -1 3783.12  135.09
   1  11  -1 3788.62  134.19
   1  11  -1 3747.73  134.69
  -1  11   1 3665.63  134.19
  -1  11   1 3534.55  135.09
   0 -11  -1   31.10    3.80
   0 -11   1   30.70    3.10
   0  11  -1   35.30    3.60
   0  11  -1   24.00    4.00
   0  11   1   22.60    3.30
   0  11   1   29.90    2.90
   0  11   1   30.90    2.60
   1 -11   1   12.10    2.20
  -1  11  -1    4.60    2.60
   1  11   1   11.10    3.10
  -1  11  -1    4.40    2.70
   2 -11   1   24.30    2.80
  -2 -11  -1   17.40    3.40
  -2  11  -1   20.70    3.10
   2  11   1   13.00    2.90
  -2  11  -1   19.90    3.40
   3 -11   1 2684.33  103.59
   3 -11   1 2881.01  104.39
  -3 -11  -1 2812.02  103.89
  -3  11  -1 2851.11  103.89
   3  11   1 2739.83  103.79
  -3  11  -1 2835.12  103.39
  -4 -11  -1   11.50    3.50
   4 -11   1   22.00    2.90
   4 -11   1   11.20    3.90
  -4  11  -1   16.10    4.50
   4  11   1   10.00    3.30
  -4  11  -1   15.60    3.00
   5 -11   1 1561.84   59.19
   5 -11   1 1575.04   60.19
  -5 -11  -1 1589.94   59.99
  -5  11  -1 1616.34   60.19
  -5  11  -1 1598.44   58.99
   5  11   1 1566.04   59.89
  -6 -11  -1    7.40    4.10
   6 -11   1   12.00    3.80
   6 -11   1   16.50    2.80
  -6  11  -1   13.90    4.60
   6  11   1   17.90    4.10
  -6  11  -1   17.50    2.80
  -7 -11  -1   38.60    5.20
   7 -11   1   44.50    5.00
   7 -11   1   35.20    3.50
  -7  11  -1   36.30    5.70
   7  11   1   30.70    5.00
  -7  11  -1   43.50    4.60
   8 -11   1   13.90    4.10
  -8 -11  -1   15.90    5.00
  -8  11  -1   12.60    2.70
   8  11   1    6.10    4.20
  -8  11  -1   20.30    5.60
  -9 -11  -1  843.92   34.70
  -9 -11  -1  856.91   34.90
   9 -11   1  874.41   34.70
   9 -11   1  988.30   36.80
  -9 -11  -1 1032.50   37.70
  -9  11  -1  907.51   34.60
   9  11   1  951.90   37.10
  -9  11  -1  966.10   38.10
 -10 -11  -1   15.50    3.60
 -10 -11  -1   20.10    5.90
  10 -11   1   19.90    5.00
 -10  11  -1   21.10    6.80
  10  11   1   15.30    5.20
 -11 -11  -1  447.86   21.30
  11 -11   1  420.16   19.60
 -11 -11  -1  412.66   18.00
  11  11   1  401.66   19.80
 -11  11  -1  427.46   22.20
 -12 -11  -1    0.60   11.10
  12 -11   1   14.90    5.20
 -12  11  -1    5.80    7.20
  12  11   1    4.90    5.20
 -12 -12   1    3.80    6.50
  12 -12  -1    0.30    4.60
 -12  12   1   -3.90    7.10
  11 -12  -1   65.49    6.50
 -11 -12   1   60.59    7.80
  11  12  -1   57.09    7.00
 -11  12   1   51.59    8.20
  10 -12  -1  337.27   16.10
 -10 -12   1  359.26   18.10
 -10 -12   1  328.47   14.30
 -10  12   1  328.27   14.10
  10  12  -1  332.07   17.10
 -10  12   1  350.96   18.40
  -9 -12   1   41.10    4.50
  -9 -12   1   39.50    6.40
   9 -12  -1   39.40    5.10
  -9  12   1   42.30    5.70
  -9  12   1   34.70    6.50
  -8 -12   1  967.50   38.30
   8 -12  -1  950.10   37.30
   8  12  -1  933.91   37.90
  -8  12   1  972.90   37.10
  -8  12   1  925.01   38.20
  -7 -12   1   55.79    6.00
   7 -12  -1   79.19    7.40
  -7  12   1   59.89    6.40
  -7  12   1   64.99    6.00
   7  12  -1   56.99    5.90
   6 -12  -1   36.90    4.80
  -6 -12   1   38.40    5.20
  -6  12   1   43.00    4.20
   6  12  -1   47.90    5.40
  -6  12   1   29.10    5.10
  -5 -12   1  227.98   11.80
   5 -12  -1  229.38   11.80
  -5  12   1  206.38   11.40
  -5  12   1  225.88   10.60
   5  12  -1  224.68   11.70
   4 -12  -1 1533.65   57.89
  -4 -12   1 1440.56   57.59
   4  12  -1 1496.85   57.59
  -4  12   1 1558.24   57.09
  -4  12   1 1566.54   58.39
   3 -12  -1   27.10    4.60
  -3 -12   1   24.80    4.50
   3  12  -1   21.50    3.70
  -3  12   1   28.90    3.70
  -3  12   1   32.80    3.90
   2 -12  -1 1718.03   64.19
  -2 -12   1 1671.03   63.89
  -2  12   1 1688.13   63.39
  -2  12   1 1698.33   63.19
   2  12  -1 1684.93   63.59
  -1 -12   1  222.98   11.30
   1 -12  -1  222.68   11.50
  -1 -12   1  199.38    8.80
   1  12  -1  237.78    9.70
  -1  12   1  208.48    9.80
   1  12  -1  212.58   10.70
  -1  12   1  226.18   10.80
   0 -12   1  170.98    8.10
   0 -12   1  202.28   10.50
   0 -12  -1  201.38   10.20
   0  12  -1  191.58    9.60
   0  12   1  180.48    9.70
   0  12  -1  184.08    9.20
   0  12   1  196.38    7.80
   0  12   1  184.48    8.50
  -1 -12  -1  528.95   21.40
   1 -12   1  518.45   21.80
   1 -12   1  479.05   20.00
  -1  12  -1  543.55   20.80
   1  12   1  496.65   21.00
  -1  12  -1  527.95   20.90
   2 -12   1  653.93   27.40
  -2 -12  -1  709.33   28.40
   2 -12   1  736.93   28.90
   2  12   1  728.23   28.30
  -2  12  -1  734.03   27.90
  -2  12  -1  726.93   28.00
  -3 -12  -1   13.60    3.90
   3 -12   1    7.10    4.10
   3  12   1    9.00    3.60
  -3  12  -1    2.00    3.40
   4 -12   1 1934.31   72.39
  -4 -12  -1 1900.11   71.99
  -4  12  -1 1927.91   71.19
   4  12   1 1870.21   71.89
  -4  12  -1 1934.91   71.99
  -5 -12  -1  137.29    9.40
   5 -12   1  127.89    9.40
   5  12   1  137.09    9.10
  -5  12  -1  140.99    7.60
  -5  12  -1  139.69    9.50
  -6 -12  -1  338.37   16.10
   6 -12   1  349.67   16.10
  -6  12  -1  345.37   14.40
  -6  12  -1  341.27   16.50
   6  12   1  340.67   15.90
   7 -12   1  436.16   19.20
  -7 -12  -1  449.56   19.70
   7 -12   1  409.46   18.10
   7  12   1  436.36   19.30
  -7  12  -1  426.06   17.40
  -7  12  -1  430.16   19.90
   8 -12   1  159.88    8.40
  -8 -12  -1  178.78   11.90
   8 -12   1  179.38   10.90
  -8  12  -1  171.98   13.90
  -8  12  -1  157.08    8.20
   8  12   1  177.58   11.30
   9 -12   1   32.90    5.40
  -9 -12  -1   38.10    6.30
  -9  12  -1   34.10    3.40
  -9  12  -1   39.50    6.90
   9  12   1   33.50    6.40
 -10 -12  -1  417.46   19.90
  10 -12   1  374.76   18.30
 -10  12  -1  397.06   20.60
  10  12   1  361.36   18.70
 -11 -12  -1   35.30    7.10
  11  12   1   26.50    5.90
 -11  12  -1   24.60    7.70
 -11 -13   1   29.50    7.20
  11 -13  -1   32.90    5.40
 -11  13   1   34.30    7.90
  11  13  -1   26.20    6.20
 -10 -13   1  156.78   13.40
  10 -13  -1  166.28   10.90
 -10  13   1  158.98    8.50
 -10  13   1  154.98   13.60
  10  13  -1  144.19   12.20
  -9 -13   1  400.06   19.30
   9 -13  -1  388.46   17.50
   9  13  -1  356.46   18.30
  -9  13   1  368.66   19.10
  -9  13   1  373.06   15.90
  -8 -13   1   17.10    5.80
   8 -13  -1   31.50    5.00
  -8  13   1   27.70    3.80
   8  13  -1   19.20    5.50
  -8  13   1   21.80    9.10
   7 -13  -1  309.77   14.90
   7  13  -1  309.07   15.40
  -7  13   1  302.57   13.50
  -7  13   1  291.87   15.40
  -6 -13   1 1149.48   44.00
   6 -13  -1 1098.29   43.70
  -6  13   1 1115.69   43.80
   6  13  -1 1131.79   43.90
  -6  13   1 1109.39   42.70
  -5 -13   1  146.19    9.90
   5 -13  -1  126.99    9.70
  -5  13   1  146.09    8.50
   5  13  -1  145.19    9.70
  -5  13   1  128.29    9.30
   4 -13  -1  921.61   36.60
  -4 -13   1  921.01   36.50
   4  13  -1  893.61   36.20
  -4  13   1  938.31   35.60
  -4  13   1  937.61   36.00
   3 -13  -1  391.76   17.90
  -3 -13   1  414.66   17.80
  -3  13   1  399.36   16.90
   3  13  -1  390.66   17.30
  -3  13   1  388.86   16.90
  -2 -13   1  243.18   12.90
   2 -13  -1  271.37   13.40
  -2  13   1  259.97   11.10
   2  13  -1  248.18   12.50
  -2  13   1  265.97   11.80
  -2  13   1  278.57   12.40
  -1 -13   1  770.72   31.40
   1 -13  -1  805.22   31.70
   1  13  -1  811.42   30.10
  -1  13   1  784.32   31.00
   1  13  -1  794.02   31.10
  -1  13   1  758.22   30.20
  -1  13   1  800.42   29.90
   0 -13  -1 4066.39  148.79
   0 -13   1 3936.11  148.79
   0  13   1 3962.70  147.09
   0  13   1 4053.89  148.39
   0  13   1 4051.99  147.59
   0  13  -1 3959.00  148.29
   0  13  -1 4108.29  148.09
   1 -13   1   84.09    8.50
  -1 -13  -1   95.79    8.00
  -1  13  -1  103.09    7.30
  -1  13  -1   95.89    6.90
   1  13   1   96.29    7.50
  -2 -13  -1 2113.79   80.89
   2 -13   1 2172.88   81.29
  -2  13  -1 2161.78   80.49
  -2  13  -1 2214.48   80.39
   2  13   1 2118.49   80.69
  -3 -13  -1 1293.67   52.29
   3 -13   1 1416.16   52.89
   3  13   1 1355.86   52.19
  -3  13  -1 1365.16   52.19
  -3  13  -1 1408.56   51.69
  -4 -13  -1   41.70    5.10
   4 -13   1   52.89    6.00
  -4  13  -1   63.39    5.80
  -4  13  -1   53.09    4.60
   4  13   1   51.99    5.40
   5 -13   1  748.43   31.90
  -5 -13  -1  780.82   31.70
  -5  13  -1  804.42   30.50
   5  13   1  795.42   31.50
  -5  13  -1  793.82   31.80
   6 -13   1  752.12   30.70
  -6 -13  -1  776.12   30.60
  -6  13  -1  735.63   29.00
  -6  13  -1  744.73   30.70
   6  13   1  724.93   30.30
   7 -13   1   -0.20    4.40
  -7 -13  -1    8.50    4.50
  -7  13  -1    3.10    5.20
   7  13   1    8.10    4.60
  -8 -13  -1  201.88   12.90
   8 -13   1  203.58   12.10
  -8  13  -1  188.08    9.50
  -8  13  -1  198.18   13.40
   9 -13   1  182.68   14.60
  -9 -13  -1  211.88   13.80
  -9  13  -1  186.68   13.90
   9  13   1  186.48   12.60
  -9  13  -1  191.18    9.10
 -10 -13  -1   63.69    8.10
  10 -13   1   56.89    6.60
  10  13   1   57.39    7.00
 -10  13  -1   56.19    8.20
  11 -13   1  114.49   10.60
 -11 -13  -1  117.79   15.90
 -11  13  -1  124.09   14.50
  11  13   1   93.39    9.00
  11 -14  -1  228.28   13.50
 -11 -14   1  233.48   16.40
  11  14  -1  213.98   15.10
 -11  14   1  241.88   18.80
 -10 -14   1   50.79    7.80
  10 -14  -1   54.09    6.30
  10  14  -1   48.40    7.20
 -10  14   1   65.29    6.30
 -10  14   1   58.49    8.40
  -9 -14   1   37.60    6.80
   9 -14  -1   32.00    5.20
   9  14  -1   31.30    5.90
  -9  14   1   34.50    6.90
  -9  14   1   38.00    4.30
  -8 -14   1    5.10    5.50
   8 -14  -1    7.60    4.30
   8  14  -1    1.40    4.80
  -8  14   1   11.50    5.60
  -8  14   1   10.50    3.40
  -7 -14   1  667.63   28.30
   7 -14  -1  652.33   27.70
  -7  14   1  684.63   26.50
  -7  14   1  661.73   28.10
   7  14  -1  650.33   28.00
   6 -14  -1   65.19    6.70
   6  14  -1   84.59    9.00
  -6  14   1   79.19    7.20
  -6  14   1   78.79    8.70
   5 -14  -1 1414.66   56.19
  -5 -14   1 1496.05   56.29
  -5  14   1 1483.85   55.19
  -5  14   1 1454.05   55.79
   5  14  -1 1439.56   55.99
  -4 -14   1  282.17   14.60
   4 -14  -1  290.77   14.60
  -4  14   1  290.57   13.40
   4  14  -1  275.77   14.10
  -4  14   1  284.97   13.70
  -3 -14   1   43.30    5.60
   3 -14  -1   37.00    5.40
  -3  14   1   37.30    4.50
   3  14  -1   34.40    4.90
  -3  14   1   33.00    4.40
   2 -14  -1  348.97   16.30
  -2 -14   1  321.97   16.00
   2  14  -1  342.57   15.70
  -2  14   1  327.97   14.10
  -2  14   1  353.96   14.80
  -2  14   1  356.06   15.30
  -1 -14   1  999.00   39.80
   1 -14  -1 1032.40   40.00
  -1  14   1 1003.90   38.50
   1  14  -1 1017.60   39.40
  -1  14   1 1012.20   39.30
  -1  14   1 1004.40   38.00
   1  14  -1 1026.00   38.20
   0 -14  -1   90.89    8.20
   0 -14   1   88.29    8.40
   0  14   1   86.69    4.60
   0  14  -1   80.89    7.40
   0  14   1   87.59    5.80
   0  14  -1   87.19    6.40
   0  14   1   91.69    7.70
   1 -14   1 2401.36   90.89
  -1 -14  -1 2382.66   90.59
   1  14   1 2433.66   90.29
  -1  14  -1 2447.66   90.09
  -1  14  -1 2414.36   89.99
  -2 -14  -1    6.40    4.00
   2 -14   1    4.50    4.30
  -2  14  -1    6.10    3.40
   2  14   1    1.70    3.40
  -2  14  -1    7.40    3.70
   3 -14   1  248.08   13.70
  -3 -14  -1  248.28   13.20
  -3  14  -1  252.97   12.60
  -3  14  -1  256.87   12.00
   3  14   1  234.28   12.60
   4 -14   1   42.20    5.90
  -4 -14  -1   61.69    6.10
  -4  14  -1   51.49    5.80
  -4  14  -1   59.59    5.10
   4  14   1   52.79    5.60
  -5 -14  -1  699.33   29.10
   5 -14   1  718.53   29.60
  -5  14  -1  711.33   27.90
   5  14   1  684.83   28.90
  -5  14  -1  717.33   29.20
  -6 -14  -1   18.10    7.20
   6 -14   1    8.70    4.90
  -6  14  -1    6.10    3.40
  -6  14  -1    7.20    4.90
   7 -14   1  877.81   36.90
  -7 -14  -1  909.11   37.00
  -7  14  -1  924.71   37.20
  -7  14  -1  913.51   35.00
   7  14   1  928.51   36.80
   8 -14   1    2.00    4.70
  -8 -14  -1   -0.50    5.10
  -8  14  -1    8.80    3.20
  -8  14  -1    2.90    5.70
   8  14   1    1.50    4.90
   9 -14   1  112.49   10.60
  -9 -14  -1  125.39   12.20
  -9  14  -1  107.29    7.60
  -9  14  -1  121.99   12.50
   9  14   1  104.49   10.80
  10 -14   1   44.30    6.50
 -10 -14  -1   39.90    7.40
 -10  14  -1   48.60    8.30
  10  14   1   37.90    6.60
  10 -15  -1  127.09   10.60
 -10 -15   1   89.29   13.90
 -10  15   1  116.69   13.10
  10  15  -1  110.89   12.10
   9 -15  -1   13.90    5.20
  -9 -15   1    9.00    6.20
  -9  15   1   12.70    6.50
   9  15  -1    4.00    5.50
  -9  15   1   14.30    3.90
  -8 -15   1   33.00    6.70
   8 -15  -1   43.20    6.10
  -8  15   1   29.20    6.50
  -8  15   1   28.90    4.40
   8  15  -1   27.30    5.90
  -7 -15   1   18.10    5.70
   7 -15  -1   24.50    5.50
   7  15  -1   25.80    5.80
  -7  15   1   26.00    4.30
  -7  15   1   32.20    6.60
   6 -15  -1 1025.70   43.20
  -6 -15   1 1133.49   43.70
  -6  15   1 1084.29   42.00
  -6  15   1 1109.79   43.10
   6  15  -1 1102.69   43.30
   5 -15  -1   -3.40    4.70
  -5 -15   1   -2.90    6.60
  -5  15   1    7.10    3.80
  -5  15   1   -0.10    4.40
  -4 -15   1  682.43   29.30
   4 -15  -1  701.23   29.50
   4  15  -1  689.83   28.90
  -4  15   1  753.22   28.30
  -4  15   1  686.93   28.40
   3 -15  -1  118.79    9.70
  -3 -15   1   81.59    9.30
   3  15  -1   87.29    8.60
  -3  15   1   94.09    8.00
  -2 -15   1   10.40    4.80
   2 -15  -1    9.50    4.50
  -2  15   1   10.10    3.60
  -2  15   1   15.80    2.90
   2  15  -1   12.90    4.20
  -2  15   1   15.40    4.10
   1 -15  -1   10.60    4.70
  -1 -15   1   16.00    4.50
   1  15  -1   17.80    2.60
   1  15  -1   15.50    4.20
  -1  15   1   12.40    4.10
  -1  15   1   15.90    2.60
   0 -15  -1 1179.18   47.10
   0 -15   1 1148.49   47.10
   0  15   1 1287.97   45.40
   0  15  -1 1259.87   45.80
   0  15   1 1211.48   46.60
   0  15  -1 1182.08   46.50
   0  15   1 1180.38   44.80
   1 -15   1  287.37   15.00
  -1 -15  -1  271.07   14.60
  -1  15  -1  293.57   13.60
  -1  15  -1  307.37   14.10
   1  15   1  292.77   14.30
   2 -15   1 1326.47   50.89
  -2 -15  -1 1286.47   50.49
  -2  15  -1 1318.67   49.80
   2  15   1 1308.17   50.19
  -2  15  -1 1272.37   49.80
  -3 -15  -1   69.39    6.80
   3 -15   1   68.39    7.20
   3  15   1   68.69    6.50
  -3  15  -1   71.89    7.20
  -3  15  -1   65.29    7.70
   4 -15   1    3.30    4.90
  -4 -15  -1    9.30    4.70
  -4  15  -1    3.60    4.40
  -4  15  -1    9.50    3.90
   4  15   1    4.90    4.40
   5 -15   1   -0.90    4.90
  -5 -15  -1    6.00    5.60
  -5  15  -1    3.00    3.50
  -5  15  -1    3.90    4.80
  -6 -15  -1  972.40   39.20
   6 -15   1  921.91   39.30
  -6  15  -1  992.40   37.60
  -6  15  -1  995.80   39.20
   6  15   1  973.30   39.00
  -7 -15  -1   75.99    7.80
   7 -15   1   78.59    7.70
   7  15   1   74.29    7.60
  -7  15  -1   66.19    8.00
  -7  15  -1   84.59    7.00
  -8 -15  -1  382.26   19.20
   8 -15   1  349.67   18.60
   8  15   1  356.06   18.50
  -8  15  -1  386.36   19.30
  -8  15  -1  366.76   15.80
  -9 -15  -1   -4.80    5.90
   9 -15   1    3.70    5.40
   9  15   1   -4.70    5.00
  -9  15  -1    2.80    3.10
  -9  15  -1    0.70    6.10
  10 -15   1    2.60    5.30
 -10 -15  -1    1.00    6.50
 -10  15  -1    2.70    6.80
  10  15   1    2.50    5.70
   9 -16  -1   13.60    5.40
  -9 -16   1   29.20    7.40
  -9  16   1    8.40    6.50
  -9  16   1   16.20    4.20
   9  16  -1    7.40    5.90
  -8 -16   1  316.17   17.40
   8 -16  -1  284.97   15.70
  -8  16   1  274.57   16.50
   8  16  -1  280.87   16.20
  -8  16   1  288.47   13.80
   7 -16  -1  244.38   14.80
  -7 -16   1  273.87   16.10
   7  16  -1  276.07   15.30
  -7  16   1  257.17   13.00
  -7  16   1  266.17   15.10
  -6 -16   1   53.39    7.20
   6 -16  -1   43.40    6.70
  -6  16   1   54.79    6.80
  -6  16   1   69.39    7.50
   6  16  -1   50.89    6.80
  -5 -16   1  841.22   34.30
   5 -16  -1  813.22   34.20
   5  16  -1  826.62   33.80
  -5  16   1  809.02   33.30
  -5  16   1  829.92   32.70
  -4 -16   1  148.59   11.50
   4 -16  -1  143.69   11.50
   4  16  -1  141.29   10.70
  -4  16   1  152.08    9.80
  -4  16   1  142.59   10.10
   3 -16  -1  145.19   11.20
  -3 -16   1  141.49   11.20
  -3  16   1  141.89    9.40
   3  16  -1  148.09   12.70
  -3  16   1  157.68   10.00
   2 -16  -1  544.35   23.70
  -2 -16   1  506.15   23.40
  -2  16   1  539.25   22.10
  -2  16   1  523.95   21.30
   2  16  -1  557.24   23.20
  -2  16   1  559.64   22.90
  -1 -16   1  428.86   20.90
   1 -16  -1  449.66   21.10
   1  16  -1  457.25   20.30
  -1  16   1  476.75   19.00
  -1  16   1  482.45   20.20
  -1  16   1  472.55   18.30
   0 -16   1   22.70    5.40
   0 -16  -1   20.80    5.00
   0  16  -1   28.60    3.80
   0  16  -1   22.40    4.60
   0  16   1   17.90    4.50
   0  16   1   26.60    3.10
   0  16   1   30.10    3.10
  -1 -16  -1 1058.99   43.50
   1 -16   1 1123.59   43.90
  -1  16  -1 1106.99   42.50
  -1  16  -1 1095.59   42.90
   1  16   1 1132.59   43.20
  -2 -16  -1  173.68   11.80
   2 -16   1  171.58   12.10
  -2  16  -1  171.68   10.30
   2  16   1  172.78   11.20
  -2  16  -1  179.18   10.60
   3 -16   1  337.37   17.10
  -3 -16  -1  328.87   16.60
  -3  16  -1  321.17   15.20
  -3  16  -1  311.77   15.50
  -4 -16  -1  481.95   22.20
   4 -16   1  493.35   22.60
  -4  16  -1  484.75   21.60
   4  16   1  505.85   21.80
  -4  16  -1  484.95   20.70
  -5 -16  -1  161.38   12.00
   5 -16   1  142.29   12.20
  -5  16  -1  144.49   11.20
  -5  16  -1  149.49    9.50
   5  16   1  152.78   11.30
  -6 -16  -1   19.10    6.20
  -6  16  -1   23.80    4.30
   6  16   1   20.30    5.40
  -6  16  -1   23.00    5.90
   7 -16   1  283.27   16.60
  -7 -16  -1  313.47   17.00
  -7  16  -1  302.67   16.90
  -7  16  -1  305.37   14.00
   7  16   1  292.37   16.30
   8 -16   1   54.99    7.50
  -8 -16  -1   68.79    8.40
  -8  16  -1   71.79    6.90
  -8  16  -1   57.49    8.00
   8  16   1   64.19    7.90
   9 -16   1   23.20    6.20
   9  16   1   19.70    6.10
  -9  16  -1   20.50    4.90
  -9  16  -1   23.40    7.30
   9 -17  -1  220.28   14.70
  -9 -17   1  267.57   17.50
  -9  17   1  249.38   16.30
  -9  17   1  267.97   12.80
   8 -17  -1   10.10    5.60
  -8 -17   1   14.30    6.90
  -8  17   1   11.30    6.30
   8  17  -1    6.90    5.60
  -8  17   1   22.00    4.70
  -7 -17   1  259.77   16.00
   7 -17  -1  205.78   14.30
  -7  17   1  227.88   14.30
   7  17  -1  231.58   14.70
  -7  17   1  232.58   12.40
  -6 -17   1  117.69   12.20
   6  17  -1  111.39   11.20
  -6  17   1  117.39   10.70
  -6  17   1  129.49    9.40
   5 -17  -1   -1.00    5.40
  -5 -17   1    6.60    5.70
  -5  17   1    5.60    4.30
  -5  17   1    7.10    4.90
   5  17  -1    8.70    5.40
   4 -17  -1  111.09   11.20
  -4 -17   1  113.59   11.50
   4  17  -1  138.89   11.00
  -4  17   1  134.49    9.80
  -4  17   1  120.99    9.70
  -3 -17   1  900.71   37.70
   3 -17  -1  958.20   38.00
  -3  17   1  914.91   36.40
   3  17  -1  936.41   37.40
  -3  17   1  921.61   36.70
  -2 -17   1   12.40    5.40
   2 -17  -1   13.00    5.30
  -2  17   1   20.40    4.30
  -2  17   1   20.90    5.00
   2  17  -1   25.60    5.40
   1 -17  -1  379.16   18.80
  -1  17   1  375.96   15.60
  -1  17   1  391.26   18.10
  -1  17   1  395.36   16.50
   1  17  -1  414.96   20.10
   0 -17   1  226.38   14.10
   0 -17  -1  219.78   13.60
   0  17  -1  228.18   10.00
   0  17  -1  242.88   13.00
   0  17  -1  244.28   10.90
  -1 -17  -1   19.00    5.50
   1 -17   1   22.90    5.50
  -1  17  -1   20.50    4.40
  -1  17  -1   31.60    5.20
   1  17   1   26.40    5.30
   2 -17   1  347.67   17.20
  -2 -17  -1  306.47   17.80
  -2  17  -1  325.07   16.40
  -2  17  -1  314.67   15.70
   2  17   1  320.77   16.20
  -3 -17  -1  932.11   38.50
   3 -17   1  968.30   39.00
  -3  17  -1  931.31   37.30
   3  17   1  967.80   38.20
  -3  17  -1  936.81   37.60
  -4 -17  -1   12.10    5.60
  -4  17  -1   19.30    5.40
  -4  17  -1   21.20    4.70
   4  17   1   23.60    5.60
  -5 -17  -1  468.25   21.60
   5 -17   1  441.16   21.80
  -5  17  -1  448.06   19.40
   5  17   1  434.86   20.90
  -5  17  -1  435.26   20.80
  -6 -17  -1   84.49    8.70
   6 -17   1   86.49    8.90
  -6  17  -1   93.09    8.20
   6  17   1   92.39    8.50
   7 -17   1   29.10    7.00
  -7 -17  -1   33.80    7.20
  -7  17  -1   31.10    7.10
  -7  17  -1   42.80    5.00
   7  17   1   23.80    6.30
   8 -17   1  136.69   13.00
  -8 -17  -1  207.18   20.20
   8  17   1  184.38   13.50
  -8  17  -1  167.98   14.10
  -8  17  -1  179.18   10.00
   8 -18  -1  129.29   12.70
  -8 -18   1  185.48   15.50
  -8  18   1  177.58   13.70
   8  18  -1  168.08   13.50
  -8  18   1  189.18   10.90
  -7 -18   1   12.20    6.90
   7 -18  -1   -1.60    5.80
  -7  18   1    8.90    4.70
   7  18  -1    7.60    6.00
  -7  18   1    6.60    6.00
  -6 -18   1    0.40    6.30
   6 -18  -1  -10.00    5.30
  -6  18   1   -0.60    6.20
   6  18  -1    3.50    5.70
  -6  18   1    0.50    4.30
  -5 -18   1    7.90    6.20
   5 -18  -1   -0.70    5.90
   5  18  -1    2.30    5.30
  -5  18   1   10.50    4.60
  -5  18   1   12.90    5.20
  -4 -18   1  597.04   26.40
   4 -18  -1  561.14   25.90
   4  18  -1  567.14   25.60
  -4  18   1  582.34   24.60
  -4  18   1  570.44   24.60
   3 -18  -1    8.10    6.80
  -3 -18   1   12.40    6.00
  -3  18   1   11.50    4.90
   3  18  -1    8.60    5.10
  -3  18   1   13.20    4.70
   2 -18  -1  938.11   41.80
  -2 -18   1  936.01   38.90
  -2  18   1  938.01   37.00
   2  18  -1  985.80   38.40
  -2  18   1  948.41   38.00
  -1 -18   1   22.00    6.10
   1 -18  -1   13.50    5.70
   1  18  -1   22.60    5.40
  -1  18   1   25.20    5.20
  -1  18   1   30.00    4.10
   0 -18  -1  187.28   12.90
   0 -18   1  197.18   13.10
   0  18  -1  178.48   11.90
   0  18   1  188.38   12.20
   0  18  -1  192.38    9.10
   1 -18   1   33.40    6.60
  -1 -18  -1   35.50    6.70
  -1  18  -1   29.60    5.60
  -1  18  -1   41.00    4.80
   1  18   1   44.70    6.40
  -2 -18  -1  201.18   13.30
   2 -18   1  207.88   13.70
   2  18   1  190.28   12.70
  -2  18  -1  207.38   11.60
  -2  18  -1  184.58   11.90
   3 -18   1   29.00    6.50
  -3 -18  -1   35.80    6.90
   3  18   1   29.60    6.00
  -3  18  -1   23.10    5.60
  -3  18  -1   23.80    6.00
  -4 -18  -1  560.24   25.60
   4 -18   1  564.64   25.80
   4  18   1  561.84   25.10
  -4  18  -1  562.74   24.70
   5 -18   1    1.90    6.10
  -5 -18  -1    4.60    6.20
  -5  18  -1    5.80    5.40
   5  18   1   -2.50    5.10
  -5  18  -1    5.80    4.80
  -6 -18  -1   47.40    7.70
   6 -18   1   43.90    7.60
   6  18   1   43.80    6.80
  -6  18  -1   43.40    7.00
  -6  18  -1   55.69    5.70
   7 -18   1   20.50    6.90
  -7 -18  -1   28.70    8.50
   7  18   1   24.60    6.80
  -7  18  -1   30.30    7.00
   8 -18   1   44.80    7.70
  -8 -18  -1   47.10    8.40
   8  18   1   50.49    7.60
  -8  18  -1   56.29    5.50
  -8  18  -1   48.90    8.20
  -7 -19   1  190.18   15.20
   7 -19  -1  138.09   13.50
  -7  19   1  170.88   11.30
   7  19  -1  161.38   13.90
  -7  19   1  176.78   13.50
   6 -19  -1   17.60    6.60
  -6 -19   1   19.10   10.30
  -6  19   1   18.20    5.00
   6  19  -1   20.80    6.90
  -6  19   1   18.60    6.20
  -5 -19   1   16.40    6.70
   5 -19  -1    4.80    6.40
  -5  19   1   17.70    5.70
   5  19  -1   19.70    6.20
  -5  19   1   19.80    5.10
   4 -19  -1   24.10    6.70
  -4 -19   1   18.60    6.70
   4  19  -1   28.40    6.40
  -4  19   1   22.20    5.50
  -4  19   1   23.30    5.30
   3 -19  -1  744.63   31.40
  -3 -19   1  714.33   31.30
  -3  19   1  712.83   29.90
   3  19  -1  724.83   30.70
  -3  19   1  701.33   29.30
   2 -19  -1    0.20    5.70
  -2 -19   1    0.80    5.80
   2  19  -1    7.10    5.50
  -2  19   1    2.10    4.00
  -2  19   1   -1.50    4.70
  -1 -19   1  293.77   17.30
   1 -19  -1  310.37   17.20
   1  19  -1  322.77   16.60
  -1  19   1  301.27   16.20
  -1  19   1  311.07   13.40
   0 -19  -1   62.39    7.90
   0 -19   1   63.99    7.90
   0  19   1   51.49    6.70
   0  19  -1   50.89    6.40
   1 -19   1   38.50    6.60
  -1 -19  -1   38.10    6.80
   1  19   1   36.40    6.40
  -1  19  -1   47.00    6.20
  -1  19  -1   45.80    4.90
  -2 -19  -1   16.50    6.00
   2 -19   1   12.70    6.10
  -2  19  -1   11.50    5.10
  -2  19  -1   16.50    4.80
   2  19   1   20.60    6.00
  -3 -19  -1  692.23   29.70
   3 -19   1  653.03   29.50
  -3  19  -1  663.03   27.90
  -3  19  -1  655.63   28.00
   3  19   1  683.03   29.10
   4 -19   1    6.00    6.10
  -4 -19  -1    8.70    6.40
  -4  19  -1    9.50    5.50
   4  19   1    6.20    5.70
  -4  19  -1    8.80    4.70
  -5 -19  -1  339.07   19.20
   5 -19   1  331.17   19.20
  -5  19  -1  347.27   16.40
   5  19   1  343.07   18.50
  -6 -19  -1   43.70   13.90
   6 -19   1   21.00    7.00
   6  19   1   31.10    8.60
  -6  19  -1   35.00    7.10
  -6  19  -1   32.30    5.30
  -5 -20   1  163.98   14.80
   5 -20  -1  141.39   13.80
  -5  20   1  159.18   11.50
   5  20  -1  161.38   13.50
  -5  20   1  156.08   13.00
   4 -20  -1  195.28   14.60
  -4 -20   1  213.28   15.30
  -4  20   1  209.58   12.70
  -4  20   1  203.68   12.90
   4  20  -1  203.08   14.40
   3 -20  -1    9.90    6.50
  -3 -20   1   21.50    7.00
  -3  20   1   17.40    5.60
   3  20  -1   12.20    6.20
  -3  20   1   23.30    5.00
   2 -20  -1  358.86   19.50
  -2 -20   1  345.17   19.50
  -2  20   1  365.76   16.30
  -2  20   1  373.76   18.30
   2  20  -1  393.46   19.20
  -1 -20   1  102.39    9.80
   1 -20  -1  105.29   12.00
  -1  20   1  112.89   11.20
   1  20  -1  113.39   11.50
   0 -20   1   43.50    7.30
   0 -20  -1   34.30    7.10
   0  20  -1   39.80    6.30
   0  20   1   47.30    6.70
  -1 -20  -1  260.57   16.20
   1 -20   1  253.97   16.30
  -1  20  -1  246.38   14.90
   1  20   1  274.67   15.70
  -1  20  -1  268.37   12.40
   2 -20   1   71.69    8.50
  -2 -20  -1   80.09    8.80
  -2  20  -1   69.69    7.80
  -2  20  -1   89.69    9.90
   2  20   1   77.99    8.20
   3 -20   1  -10.40    5.80
  -3 -20  -1    1.90    6.30
  -3  20  -1    3.50    5.40
   3  20   1   -7.00    5.40
  -3  20  -1   -4.40    4.70
  -4 -20  -1  180.68   14.50
   4 -20   1  168.08   14.40
  -4  20  -1  191.08   12.70
   4  20   1  177.48   15.30
  -4  20  -1  176.48   11.90
   5 -20   1   56.89    8.60
  -5 -20  -1   63.79    9.60
  -5  20  -1   75.29    8.10
   5  20   1   49.10    7.50
  -5  20  -1   60.09    6.60
  -3 -21   1   37.50   10.50
   3 -21  -1   38.50    7.40
   3  21  -1   35.00    7.00
  -3  21   1   42.90    6.70
   2 -21  -1    2.90    6.60
  -2 -21   1   -1.70    6.60
  -2  21   1    8.50    5.50
  -1 -21   1   44.30    8.00
   1 -21  -1   33.80    7.30
   1  21  -1   46.90    7.30
  -1  21   1   38.80    6.70
   0 -21   1  324.77   19.10
   0 -21  -1  330.57   19.10
   0  21   1  353.36   18.30
   0  21  -1  348.27   18.20
  -1 -21  -1   -1.10    6.50
   1 -21   1   -5.50    6.10
   1  21   1    6.10    6.00
  -1  21  -1    1.80    5.40
   2 -21   1  142.69   14.30
  -2 -21  -1  150.68   13.90
   2  21   1  152.58   14.90
  -2  21  -1  164.78   12.20
  -3 -21  -1   10.80   12.00
   3 -21   1   21.40    7.00
  -3  21  -1   25.10    6.00
   3  21   1   29.00    7.00
  -3  21  -1   22.50    5.80
 -14   0   2   -4.00    6.40
  14   0  -2   -0.30    4.60
 -13   0   2    3.70    6.00
  13   0  -2    1.10    4.40
 -13   0   2   -4.40    3.30
  12   0  -2  521.75   21.70
 -12   0   2  493.05   20.30
 -12   0   2  515.85   23.50
 -11   0   2    1.40    2.70
 -11   0   2   -0.50    4.80
  11   0  -2   -0.40    3.60
 -11   0   2   -0.60    2.60
 -10   0   2  600.14   22.60
 -10   0   2  552.04   22.60
  10   0  -2  575.14   23.20
 -10   0   2  589.34   24.60
   9   0  -2   -2.30    2.60
  -9   0   2   -3.20    2.10
  -9   0   2   -0.10    2.10
  -9   0   2   -0.60    3.60
  -8   0   2  301.87   13.20
   8   0  -2  282.37   12.10
  -8   0   2  292.17   11.70
  -8   0   2  260.97   11.70
  -7   0   2    1.40    1.80
   7   0  -2    0.30    1.90
  -7   0   2   -3.60    2.60
  -7   0   2   -0.60    1.70
  -7   0   2    6.40    2.00
   6   0  -2 5033.80  180.28
  -6   0   2 4944.01  180.78
  -6   0   2 4424.86  180.28
  -6   0   2 5170.28  180.88
  -6   0   2 4920.31  180.28
  -6   0   2 5068.29  180.28
  -5   0   2    3.20    1.40
   5   0  -2    6.10    1.50
  -5   0   2    5.80    1.40
  -5   0   2    3.40    1.30
  -5   0   2    6.70    1.80
   3   0  -2    4.20    1.00
   3   0  -2    5.10    1.10
  -3   0   2    7.00    1.10
  -3   0   2    4.60    1.10
   1   0  -2    0.60    0.40
   1   0  -2    0.10    0.30
  -1   0   2    0.10    0.20
  -1   0   2    1.00    0.50
  -1   0   2    0.10    0.20
   0   0   2   -0.10    0.10
   0   0   2   -0.20    0.20
   0   0  -2    0.40    0.30
  -1   0  -2    4.50    0.60
   1   0   2    3.80    0.40
  -3   0  -2    3.20    0.60
  -3   0  -2    2.00    1.10
   3   0   2    2.50    1.10
  -3   0  -2    1.10    1.30
   3   0   2    0.20    1.10
   4   0   2  740.13   28.00
  -4   0  -2  776.12   28.20
  -4   0  -2  720.63   27.80
   4   0   2  752.12   27.90
  -4   0  -2  740.93   27.40
   4   0   2  733.83   27.40
   5   0   2    1.50    1.50
   5   0   2    3.80    1.70
  -5   0  -2    2.50    1.60
  -5   0  -2    1.90    0.90
  -5   0  -2   -1.30    1.90
  -6   0  -2 2368.66   88.99
  -6   0  -2 2347.67   88.39
   6   0   2 2459.35   88.99
  -6   0  -2 2476.75   89.49
   7   0   2   -2.30    2.20
  -7   0  -2    0.60    1.20
  -7   0  -2   -2.20    3.00
   8   0   2 4486.25  162.08
  -8   0  -2 4525.85  161.08
  -8   0  -2 4620.74  162.78
  -8   0  -2 4006.70  161.08
   9   0   2    1.00    3.10
  -9   0  -2    0.40    3.90
  -9   0  -2    1.70    1.50
  -9   0  -2    0.00    1.40
 -10   0  -2   10.10    1.70
  10   0   2    7.40    3.60
 -10   0  -2    5.80    4.80
  11   0   2   -1.00    3.80
 -11   0  -2   -9.50    4.80
 -12   0  -2  258.97   16.10
  12   0   2  267.87   14.00
 -13   0  -2    5.20    6.60
  13   0   2    5.60    4.90
  14   0   2  323.67   17.00
 -14   0  -2  296.67   19.10
  14  -1  -2  102.79    9.80
 -14  -1   2   87.19    9.60
 -14   1   2   90.09    9.60
 -13  -1   2  233.28   15.20
  13  -1  -2  242.88   14.40
 -13  -1   2  248.08   11.20
 -13   1   2  229.28   10.70
  13   1  -2  231.98   13.10
 -13   1   2  225.88   15.30
  12  -1  -2  115.89    8.90
 -12  -1   2  111.89   12.90
 -12   1   2  105.49    6.90
 -12   1   2  124.99   11.50
  12   1  -2  115.59    9.20
  11  -1  -2  677.73   27.00
 -11  -1   2  689.03   28.50
 -11  -1   2  706.03   26.40
 -11   1   2  696.93   26.10
 -11   1   2  705.33   28.80
  11   1  -2  668.13   27.20
 -11   1   2  605.04   26.10
 -10  -1   2   32.50    3.50
  10  -1  -2   33.90    4.10
 -10  -1   2   25.30    5.20
 -10  -1   2   27.10    3.40
 -10   1   2   33.60    3.30
  10   1  -2   25.00    4.00
 -10   1   2   27.20    3.20
 -10   1   2   26.50    5.60
  -9  -1   2  502.55   19.30
   9  -1  -2  495.75   19.70
  -9  -1   2  472.35   19.40
  -9  -1   2  488.65   20.70
  -9   1   2  461.55   20.80
  -9   1   2  493.35   19.80
   9   1  -2  484.25   19.70
  -9   1   2  510.15   19.10
  -8  -1   2  686.13   25.90
  -8  -1   2  681.23   26.90
   8  -1  -2  702.43   26.10
  -8   1   2  612.24   25.80
  -8   1   2  689.23   25.70
  -8   1   2  700.83   26.70
  -8   1   2  678.63   27.00
   8   1  -2  669.53   26.20
  -7  -1   2  475.55   17.80
  -7  -1   2  436.36   17.80
   7  -1  -2  459.95   17.80
  -7  -1   2  430.06   17.80
  -7  -1   2  486.75   18.70
  -7   1   2  451.05   17.70
  -7   1   2  473.85   18.80
  -7   1   2  434.96   17.70
   7   1  -2  451.15   17.90
  -7   1   2  460.35   17.60
  -6  -1   2  387.66   16.80
  -6  -1   2  460.45   16.90
   6  -1  -2  447.66   16.80
  -6  -1   2  431.16   17.20
  -6  -1   2  445.26   16.90
  -6   1   2  401.06   16.70
   6   1  -2  447.56   16.90
  -6   1   2  419.86   16.70
  -6   1   2  460.85   16.70
  -6   1   2  434.16   17.40
  -6   1   2  438.96   17.60
  -5  -1   2 5614.84  208.48
  -5  -1   2 5771.12  208.28
  -5  -1   2 5680.03  208.38
  -5   1   2 5926.21  208.68
  -5   1   2 5494.75  208.08
   4  -1  -2 1428.86   52.59
  -4  -1   2 1436.46   52.89
  -4  -1   2 1481.25   52.69
  -4  -1   2 1493.75   52.89
  -4   1   2 1406.26   52.59
  -4   1   2 1407.36   52.99
  -4   1   2 1388.56   52.59
   4   1  -2 1404.26   52.69
  -3  -1   2 1947.31   69.69
   3  -1  -2 1856.41   69.59
  -3  -1   2 1875.51   69.79
   3  -1  -2 1846.62   69.69
  -3  -1   2 2031.30   69.79
   3   1  -2 1834.42   69.79
   3   1  -2 1898.91   69.89
  -3   1   2 1915.51   69.49
   1  -1  -2   -0.20    0.30
  -1  -1   2    0.30    0.30
  -1   1   2   -0.10    0.20
   1   1  -2    0.00    0.30
   1   1   2   -0.40    0.20
   2  -1   2   27.80    2.30
   2  -1   2   22.50    1.90
  -2  -1  -2   30.60    1.70
   2   1   2   35.20    1.70
  -2   1  -2   31.40    2.10
  -2   1  -2   29.80    2.50
  -3  -1  -2 3754.22  140.49
  -3  -1  -2 3968.00  140.19
   3   1   2 3843.82  140.19
   3   1   2 3788.92  140.49
  -4  -1  -2 4463.15  160.58
  -4  -1  -2 4413.26  160.68
   4  -1   2 4196.38  160.78
   4   1   2 4339.97  160.58
  -4   1  -2 4422.86  160.58
  -4   1  -2 4486.45  160.88
  -5  -1  -2   49.30    2.80
   5  -1   2   58.49    3.90
  -5  -1  -2   54.39    4.20
   5  -1   2   49.40    3.70
   5   1   2   57.19    3.70
  -5   1  -2   50.79    4.40
   5   1   2   53.79    2.90
  -5   1  -2   46.10    3.60
   5   1   2   55.09    3.80
   6  -1   2  787.32   29.40
  -6  -1  -2  761.22   29.30
  -6  -1  -2  798.32   29.80
  -6  -1  -2  730.73   28.60
   6   1   2  780.52   29.40
  -6   1  -2  770.62   29.30
  -6   1  -2  770.92   28.40
  -6   1  -2  774.32   29.90
  -7  -1  -2 2524.65  102.49
  -7  -1  -2 2955.40  103.79
   7  -1   2 2823.42  103.29
  -7   1  -2 2768.62  104.59
  -7   1  -2 2494.95  102.29
  -7   1  -2 2878.11  102.29
   7   1   2 3166.78  104.89
  -8  -1  -2   10.00    3.90
   8  -1   2    6.60    2.90
  -8  -1  -2    7.30    1.70
  -8  -1  -2   10.90    1.90
  -8   1  -2   11.50    4.00
   8   1   2    9.80    3.30
  -9  -1  -2  897.61   34.40
   9  -1   2  889.51   33.70
  -9  -1  -2  856.51   32.30
  -9  -1  -2  792.92   32.30
  -9   1  -2  905.51   34.60
   9   1   2  866.31   33.70
 -10  -1  -2  146.79    6.90
 -10  -1  -2  163.28   11.00
 -10  -1  -2  161.88    7.00
  10  -1   2  155.78    9.50
 -10   1  -2  173.48   11.40
  10   1   2  162.08    9.50
  11  -1   2   23.80    4.70
 -11  -1  -2   24.30    2.40
 -11  -1  -2   24.00    2.30
 -11  -1  -2   15.10    5.40
 -11   1  -2   15.20    5.80
  11   1   2   22.00    4.60
  12  -1   2   49.50    5.90
 -12  -1  -2   40.70    7.00
 -12   1  -2   47.30    7.60
  12   1   2   46.60    5.80
  13  -1   2  437.06   20.20
 -13  -1  -2  445.56   22.20
 -13   1  -2  435.86   22.50
  13   1   2  436.76   20.40
 -14  -1  -2   11.20    7.50
  14  -1   2   12.00    5.50
 -14   1  -2   15.50    7.60
  14   1   2   12.40    5.90
  14  -2  -2    8.40    5.00
 -14  -2   2    5.20    6.40
 -14   2   2    9.20    7.10
 -13  -2   2  163.38   13.30
 -13  -2   2  166.78    9.30
 -13   2   2  164.68   13.80
 -13   2   2  161.78    8.30
 -12  -2   2  149.88    8.20
 -12  -2   2  127.69   13.40
  12  -2  -2  141.99    9.30
 -12   2   2  122.59    7.20
 -12   2   2  144.19   12.20
  12   2  -2  128.39    9.70
 -11  -2   2   25.60    4.40
 -11  -2   2   18.60    5.40
  11  -2  -2   25.90    4.10
  11   2  -2   15.70    4.10
 -11   2   2   15.40    2.80
 -11   2   2   16.90    2.90
 -11   2   2   17.60    5.60
 -10  -2   2  328.77   15.50
  10  -2  -2  320.97   14.20
 -10  -2   2  337.67   13.80
 -10   2   2  284.17   14.10
 -10   2   2  347.57   16.20
  10   2  -2  312.37   14.50
 -10   2   2  323.17   13.20
  -9  -2   2 1298.07   48.60
  -9  -2   2 1179.58   47.70
   9  -2  -2 1269.97   48.50
  -9  -2   2 1316.57   47.70
  -9   2   2 1173.38   47.30
   9   2  -2 1304.97   48.00
  -9   2   2 1304.07   47.30
  -9   2   2 1305.67   48.90
  -8  -2   2    6.60    2.40
   8  -2  -2    5.50    2.60
  -8  -2   2    4.70    2.30
  -8  -2   2   -0.20    3.90
  -8   2   2   -0.60    2.20
   8   2  -2    9.30    2.70
  -8   2   2    4.40    2.00
  -8   2   2    5.00    1.90
  -8   2   2    0.20    3.60
  -7  -2   2 2310.67   84.59
  -7  -2   2 2364.36   85.09
   7  -2  -2 2312.57   84.39
  -7  -2   2 2188.58   84.59
  -7  -2   2 2319.37   84.89
   7   2  -2 2300.27   84.59
  -7   2   2 2455.75   88.19
  -7   2   2 2160.18   84.69
  -7   2   2 2155.98   84.29
  -7   2   2 2351.76   84.19
  -6  -2   2 2072.19   79.09
   6  -2  -2 2185.28   78.89
  -6  -2   2 2207.58   79.69
  -6   2   2 2201.28   78.79
  -6   2   2 2241.18   79.69
   6   2  -2 2195.68   79.09
  -6   2   2 2188.38   79.59
  -6   2   2 1865.41   78.79
  -5  -2   2  318.97   12.80
  -5  -2   2  330.27   12.70
  -5  -2   2  322.37   12.80
   5  -2  -2  320.47   12.40
  -5   2   2  307.17   13.60
  -5   2   2  313.57   12.40
  -5   2   2  324.77   12.40
   5   2  -2  325.77   12.70
   4  -2  -2 1337.47   49.60
   4  -2  -2 1338.67   49.70
  -4  -2   2 1294.17   49.90
  -4  -2   2 1398.26   49.80
  -4  -2   2 1353.76   49.90
  -4   2   2 1365.86   50.09
   4   2  -2 1378.56   49.80
   4   2  -2 1331.37   49.90
   4   2  -2 1349.07   49.90
  -4   2   2 1333.47   49.60
  -4   2   2 1352.26   49.60
  -3  -2   2 4032.40  147.49
  -3   2   2 4028.90  147.59
   3  -2   2 1149.78   43.60
  -3  -2  -2 1144.69   43.10
  -3  -2  -2 1189.68   43.40
   3  -2   2 1154.28   43.30
  -3  -2  -2 1184.78   43.30
  -3   2  -2 1154.18   43.30
  -3   2  -2 1194.58   43.60
   3   2   2 1190.18   43.30
   3   2   2 1202.88   43.20
   3   2   2 1149.29   43.30
  -4  -2  -2  629.04   24.70
   4  -2   2  650.03   25.30
   4  -2   2  660.73   25.00
  -4  -2  -2  688.93   25.10
  -4  -2  -2  677.23   25.00
   4   2   2  666.73   25.00
  -4   2  -2  688.73   25.40
   4   2   2  660.33   24.80
  -4   2  -2  660.93   25.00
   4   2   2  651.63   25.00
  -5  -2  -2 1978.00   75.19
   5  -2   2 2049.70   75.59
  -5  -2  -2 2161.58   75.79
   5  -2   2 2009.40   75.99
  -5  -2  -2 2048.10   75.69
   5   2   2 2051.19   75.69
  -5   2  -2 2157.88   76.19
   5   2   2 2059.39   75.39
  -5   2  -2 1933.61   75.79
  -6  -2  -2  267.47   11.20
  -6  -2  -2  290.47   12.20
   6  -2   2  277.37   11.90
   6  -2   2  295.07   12.80
  -6  -2  -2  287.97   12.50
  -6   2  -2  274.77   11.80
  -6   2  -2  295.37   12.70
   6   2   2  287.67   11.30
   6   2   2  291.77   12.00
   7  -2   2   18.10    2.80
  -7  -2  -2   15.50    1.90
  -7  -2  -2   15.60    3.30
   7   2   2   20.20    2.10
   7   2   2   17.80    3.10
  -7   2  -2   16.50    3.60
  -8  -2  -2 1765.32   65.79
  -8  -2  -2 1586.64   63.39
   8  -2   2 1779.72   64.29
   8   2   2 1726.53   64.29
  -8   2  -2 1740.93   64.99
  -9  -2  -2  859.61   35.00
  -9  -2  -2  988.20   36.90
   9  -2   2  943.11   36.10
  -9   2  -2  955.10   37.20
   9   2   2  942.41   36.20
 -10  -2  -2   56.09    4.40
  10  -2   2   52.49    5.20
 -10  -2  -2   52.29    4.00
 -10  -2  -2   45.50    6.00
  10   2   2   52.39    5.10
 -10   2  -2   56.09    6.60
 -11  -2  -2  665.83   28.00
 -11  -2  -2  749.53   28.20
  11  -2   2  780.72   30.10
 -11  -2  -2  773.72   31.10
 -11   2  -2  750.62   33.20
  11   2   2  761.12   30.10
 -12  -2  -2  136.39    6.80
 -12  -2  -2  105.69   12.00
  12  -2   2  152.48   10.30
 -12   2  -2  135.09   12.90
  12   2   2  151.98   10.90
 -13  -2  -2   50.49    7.80
  13  -2   2   56.99    6.50
 -13   2  -2   49.30    8.30
  13   2   2   52.79    6.70
  14  -2   2  181.18   12.50
 -14  -2  -2  167.78   15.10
 -14   2  -2  186.48   21.20
  14   2   2  155.28   12.90
 -14  -3   2  353.86   16.30
 -14  -3   2  362.86   19.50
  14  -3  -2  343.37   17.10
 -14   3   2  337.57   20.30
 -13  -3   2    0.60    5.90
 -13  -3   2    8.20    3.60
  13  -3  -2    2.90    7.40
 -13   3   2    7.60    6.60
 -13   3   2   12.10    3.20
  12  -3  -2  364.06   16.70
 -12  -3   2  390.06   16.20
 -12  -3   2  382.86   18.70
 -12   3   2  359.96   15.10
 -12   3   2  377.96   19.40
 -11  -3   2   82.39    6.50
  11  -3  -2   70.79    7.00
 -11  -3   2   78.39    9.10
 -11   3   2   56.79    5.20
 -11   3   2   66.79    5.10
 -11   3   2   71.49    8.60
 -10  -3   2 1179.98   44.30
  10  -3  -2 1145.09   43.30
  10   3  -2 1121.39   43.60
 -10   3   2 1121.89   42.60
 -10   3   2 1132.69   43.70
 -10   3   2 1133.49   44.80
   9  -3  -2   13.60    5.80
  -9  -3   2   17.00    4.20
  -9   3   2   11.50    2.40
  -9   3   2    8.10    4.50
   9   3  -2   18.70    3.40
  -9   3   2   14.30    2.50
  -8  -3   2 4291.57  153.58
   8  -3  -2 4287.47  152.78
  -8  -3   2 4031.40  152.98
  -8   3   2 4251.37  152.38
  -8   3   2 3981.40  152.68
  -8   3   2 4294.57  153.78
  -8   3   2 3980.70  152.48
   8   3  -2 4173.88  153.08
  -7  -3   2  259.17   11.30
  -7  -3   2  235.48   10.90
   7  -3  -2  264.77   10.60
  -7  -3   2  239.88   10.70
  -7   3   2  234.88   12.40
  -7   3   2  251.37   11.80
  -7   3   2  262.17   10.30
   7   3  -2  252.57   10.90
  -6  -3   2 2497.65   89.89
  -6  -3   2 2304.87   89.89
   6  -3  -2 2502.65   89.59
  -6  -3   2 2357.76   89.89
  -6   3   2 2117.49   89.49
  -6   3   2 2567.84   90.49
  -6   3   2 2572.84   91.49
  -6   3   2 2538.85   89.49
   6   3  -2 2480.95   89.89
  -5  -3   2 1464.55   54.29
   5  -3  -2 1468.15   53.99
  -5  -3   2 1470.55   54.39
  -5  -3   2 1405.36   54.19
   5  -3  -2 1471.85   53.99
  -5   3   2 1497.75   54.59
  -5   3   2 1389.66   53.99
  -5   3   2 1501.25   53.99
  -5   3   2 1501.05   54.69
   5   3  -2 1469.95   54.29
  -4  -3   2 1657.13   60.39
  -4  -3   2 1635.64   60.29
   4  -3  -2 1582.84   59.99
  -4  -3   2 1712.63   60.39
   4  -3  -2 1553.14   60.09
   4   3  -2 1627.04   60.39
   4   3  -2 1593.74   60.19
  -4   3   2 1692.43   60.59
  -4   3   2 1641.64   60.09
  -4   3   2 1646.44   60.09
  -3  -3   2 1268.57   46.30
   3  -3  -2 1234.48   45.90
  -3  -3   2 1226.18   46.10
  -3  -3   2 1318.77   46.20
   3  -3  -2 1224.58   46.00
  -3   3   2 1267.47   46.30
  -3   3   2 1280.57   46.00
   3   3  -2 1223.18   46.20
  -3   3   2 1233.18   46.10
   3   3  -2 1210.58   46.00
  -1  -3   2 2248.18   79.99
   1  -3  -2 2250.47   79.89
   1  -3  -2 2219.48   79.69
  -1  -3   2 2137.69   79.89
   1  -3  -2 2023.80   79.89
  -1   3   2 2142.99   79.89
   1   3  -2 2182.68   79.99
  -1   3   2 2198.78   79.69
   1   3  -2 2203.38   80.19
   0  -3  -2  161.48    6.70
   0  -3   2  154.38    7.30
   0  -3  -2  153.28    6.50
   0  -3  -2  164.28    6.30
   0  -3   2  175.78    6.60
   0   3   2  160.28    6.30
   0   3  -2  194.08    6.90
  -1  -3  -2   51.59    2.90
   1  -3   2   55.69    3.20
  -1  -3  -2   54.79    2.50
  -1  -3  -2   51.79    2.60
   1  -3   2   56.99    3.10
   1  -3   2   55.99    2.60
   1   3   2   54.59    2.50
  -1   3  -2   51.09    3.60
  -1   3  -2   49.80    3.10
   1   3   2   47.40    3.10
  -1   3  -2   52.59    2.50
  -2  -3  -2 2804.82  103.89
   2  -3   2 2798.72  103.59
  -2  -3  -2 2851.31  103.89
   2  -3   2 2750.92  104.09
  -2  -3  -2 2935.11  103.79
   2   3   2 2792.22  103.69
  -2   3  -2 2949.21  103.59
  -2   3  -2 2793.82  103.99
  -2   3  -2 2858.01  104.19
  -3  -3  -2  762.82   27.40
  -3  -3  -2  742.03   27.20
   3  -3   2  701.53   27.60
   3  -3   2  739.53   26.80
   3  -3   2  705.03   27.40
  -3  -3  -2  721.13   27.20
  -3   3  -2  743.53   26.80
   3   3   2  736.03   27.10
   3   3   2  741.63   27.40
  -3   3  -2  737.03   27.70
   3   3   2  709.63   27.30
  -5  -3  -2   18.90    2.50
  -5  -3  -2   17.70    2.30
   5  -3   2   12.70    2.40
  -5  -3  -2   11.80    1.70
   5   3   2   12.20    2.00
   5   3   2   16.00    2.10
  -5   3  -2   12.40    2.60
  -6  -3  -2 2275.77   92.29
  -6  -3  -2 2625.84   92.89
   6  -3   2 2541.85   92.69
  -6   3  -2 2524.25   92.69
   6   3   2 2511.05   92.79
   6   3   2 2501.45   92.49
  -6   3  -2 2616.34   93.39
   7  -3   2  235.58   10.50
  -7  -3  -2  254.27   10.90
  -7  -3  -2  213.88    9.60
   7   3   2  222.28   10.60
  -7   3  -2  243.38   11.60
   7   3   2  237.18    9.80
   8  -3   2  453.15   18.30
  -8  -3  -2  436.36   17.50
  -8  -3  -2  462.55   18.80
   8   3   2  439.16   18.50
   8   3   2  442.46   17.50
  -8   3  -2  455.45   19.50
  -9  -3  -2    5.60    4.10
  -9  -3  -2   12.70    2.30
   9  -3   2   13.00    3.50
   9   3   2   14.80    3.80
  -9   3  -2    4.20    4.40
 -10  -3  -2  988.40   41.00
  10  -3   2 1106.49   42.20
 -10  -3  -2 1148.49   43.00
 -10   3  -2 1125.39   43.60
  10   3   2 1113.39   42.30
  11  -3   2    4.10    4.10
 -11  -3  -2    9.30    2.30
 -11  -3  -2   11.80    5.30
 -11  -3  -2    4.50    2.70
 -11   3  -2    6.30    5.50
  11   3   2   10.90    5.60
  12  -3   2  242.48   13.30
 -12  -3  -2  227.08   10.50
 -12  -3  -2  246.68   15.10
 -12   3  -2  260.57   15.80
  12   3   2  231.28   13.60
  13  -3   2   36.00    5.80
 -13  -3  -2   34.70    7.30
  13   3   2   39.40    6.40
 -13   3  -2   29.30    7.60
 -14  -3  -2   30.70    7.60
  14  -3   2   18.70    5.70
 -14   3  -2   14.20    7.90
  14   3   2   14.80    6.00
 -14  -4   2   17.90    4.40
  14  -4  -2   14.60    4.80
 -14  -4   2   14.20    6.70
 -14   4   2   29.20   10.40
 -13  -4   2  356.16   15.70
  13  -4  -2  341.07   20.80
 -13  -4   2  333.77   18.20
 -13   4   2  331.57   19.40
 -12  -4   2    6.70    3.70
  12  -4  -2   10.30    4.00
 -12  -4   2    0.30    5.20
 -12   4   2    3.30    2.50
 -12   4   2    3.20    5.90
 -11  -4   2   21.30    5.20
 -11  -4   2   15.80    3.60
  11  -4  -2   19.00    4.00
 -11   4   2   17.90    2.80
 -11   4   2   15.60    5.50
  10  -4  -2    4.00    3.30
 -10  -4   2    5.60    4.10
 -10   4   2    3.10    2.40
 -10   4   2    1.80    2.30
 -10   4   2    4.90    4.50
   9  -4  -2 2208.98   81.69
  -9  -4   2 2254.67   81.69
  -9   4   2 2171.88   80.49
  -9   4   2 2258.47   82.29
  -9   4   2 2027.80   80.49
   8  -4  -2   72.49    5.20
  -8  -4   2   54.19    6.40
  -8   4   2   56.19    4.70
  -8   4   2   63.19    4.50
  -8   4   2   56.39    5.70
   7  -4  -2 2315.27   83.89
  -7  -4   2 2175.18   84.29
  -7  -4   2 2381.26   84.49
  -7  -4   2 2152.78   84.19
  -7   4   2 2372.16   83.79
  -7   4   2 2131.79   83.99
  -7   4   2 2372.76   84.99
   7   4  -2 2309.77   84.19
  -6  -4   2   82.29    4.90
   6  -4  -2   98.99    4.80
  -6  -4   2   95.99    5.30
   6  -4  -2   86.79    4.50
  -6  -4   2   91.29    5.30
   6   4  -2   90.59    5.30
  -6   4   2   88.39    4.70
  -6   4   2   96.09    6.30
  -6   4   2   95.19    4.70
  -5  -4   2   34.90    3.00
  -5  -4   2   38.10    3.50
  -5  -4   2   40.80    3.80
   5  -4  -2   42.90    3.00
  -5   4   2   39.20    3.00
   5   4  -2   36.40    3.50
  -5   4   2   38.10    4.20
  -5   4   2   38.70    3.60
  -5   4   2   34.70    2.90
   4  -4  -2 1299.97   48.30
   4  -4  -2 1280.17   48.40
  -4  -4   2 1278.97   48.70
  -4  -4   2 1278.37   48.50
  -4  -4   2 1331.97   48.70
   4   4  -2 1285.67   48.40
  -4   4   2 1351.66   48.90
   4   4  -2 1319.77   48.80
  -4   4   2 1351.86   48.40
  -4   4   2 1337.37   48.90
  -4   4   2 1301.67   48.40
  -3  -4   2 5795.92  211.98
  -2  -4   2   25.30    2.50
  -2  -4   2   32.30    2.60
   2  -4  -2   27.70    2.30
   2  -4  -2   34.00    2.30
  -2   4   2   31.40    2.50
   2   4  -2   30.20    2.40
  -2   4   2   32.60    2.40
   2   4  -2   28.40    2.60
  -2   4   2   26.30    2.30
   0  -4   2   13.20    1.70
   0  -4   2    8.80    1.70
   0  -4   2    7.10    1.20
   0  -4  -2    6.80    1.30
   0  -4  -2   12.80    1.40
   0   4   2   12.50    1.10
   0   4  -2   10.70    1.30
   1  -4   2   19.40    1.80
   1  -4   2   20.20    2.30
  -1  -4  -2   16.80    1.80
  -1  -4  -2   17.20    2.00
   1  -4   2   18.00    1.90
  -1   4  -2   21.10    2.00
  -1   4  -2   23.70    1.80
  -1   4  -2   15.70    1.80
   2  -4   2   40.60    2.90
   2  -4   2   31.10    2.70
  -2  -4  -2   29.30    2.40
  -2  -4  -2   30.70    2.40
  -2  -4  -2   37.70    2.10
   2  -4   2   24.20    2.00
  -2   4  -2   24.50    2.90
   2   4   2   27.30    2.50
   2   4   2   30.80    2.50
   2   4   2   30.90    1.60
  -4  -4  -2    7.20    1.70
   4  -4   2    3.30    2.00
   4  -4   2    7.50    1.80
  -4  -4  -2    3.60    1.70
  -4  -4  -2    5.40    1.50
   4  -4   2    5.40    0.90
  -4   4  -2    7.10    2.40
  -4   4  -2    6.50    0.90
   4   4   2    3.70    1.60
   4   4   2    8.40    2.00
  -4   4  -2    5.40    1.60
  -5  -4  -2 5547.75  189.48
   5  -4   2 5101.09  189.68
  -5  -4  -2 5376.16  189.28
  -5  -4  -2 4402.36  189.08
   5  -4   2 5221.48  189.38
  -5   4  -2 5360.56  189.88
   5   4   2 5338.57  189.38
  -5   4  -2 4897.71  189.28
   5   4   2 5282.47  189.48
   6  -4   2  405.06   16.10
  -6  -4  -2  370.16   15.60
  -6  -4  -2  420.76   16.20
   6   4   2  411.06   16.30
  -6   4  -2  401.36   16.80
  -6   4  -2  395.46   16.00
   6   4   2  401.96   15.90
  -7  -4  -2   77.79    5.80
  -7  -4  -2   63.69    4.80
  -7  -4  -2   72.19    4.50
   7   4   2   75.29    4.90
  -7   4  -2   78.39    7.00
   7   4   2   52.39    5.60
  -8  -4  -2  164.58    7.60
  -8  -4  -2  156.18    9.10
   8  -4   2  167.78    8.80
  -8   4  -2  167.98   10.30
   8   4   2  165.78    7.90
   8   4   2  151.38    9.00
  -9  -4  -2  878.31   35.40
   9  -4   2  948.01   36.30
  -9  -4  -2  971.70   36.90
  -9   4  -2  958.80   37.60
   9   4   2  946.91   36.50
  10  -4   2    7.80    3.80
 -10  -4  -2    0.00    4.50
 -10  -4  -2    2.50    2.30
 -10   4  -2    2.90    5.10
  10   4   2    9.10    4.20
  11  -4   2  931.11   38.20
 -11  -4  -2  998.70   39.20
 -11   4  -2 1022.90   40.10
  11   4   2  954.60   39.20
  12  -4   2   12.60    4.70
 -12  -4  -2   11.60    3.30
 -12  -4  -2    8.90    5.60
 -12   4  -2   12.20    6.60
  12   4   2   11.40    5.00
  13  -4   2   49.30    6.10
 -13  -4  -2   48.00    7.70
 -13   4  -2   41.40    8.10
  13   4   2   40.10    6.20
 -14  -5   2  217.08   12.20
  14  -5  -2  233.18   13.00
 -14  -5   2  238.48   15.70
 -14   5   2  252.87   17.20
 -13  -5   2   35.90    5.00
 -13  -5   2   27.50    6.60
 -13   5   2   21.90    7.10
  12  -5  -2   93.39    8.30
 -12  -5   2   88.19    7.70
 -12  -5   2  109.59   10.60
 -12   5   2   81.99    8.70
 -12   5   2   94.39    5.60
 -11  -5   2  683.03   28.00
  11  -5  -2  673.23   26.80
 -11   5   2  679.83   27.10
 -11   5   2  687.23   29.00
 -11   5   2  634.94   25.60
 -10  -5   2  427.06   18.20
  10  -5  -2  412.16   17.10
 -10   5   2  373.56   16.20
 -10   5   2  404.26   16.10
 -10   5   2  424.56   19.30
   9  -5  -2  509.85   19.50
  -9  -5   2  497.85   20.20
  -9   5   2  484.85   18.70
  -9   5   2  421.16   18.60
  -9   5   2  487.35   21.10
  -8  -5   2 1839.62   67.49
   8  -5  -2 1755.92   66.89
  -8   5   2 1799.52   66.69
  -8   5   2 1781.52   68.09
  -8   5   2 1843.62   67.79
  -7  -5   2   16.30    3.00
  -7  -5   2   14.20    2.60
   7  -5  -2   18.40    2.10
   7  -5  -2   18.20    2.50
   7   5  -2   18.20    3.00
  -7   5   2   15.90    3.60
  -7   5   2   14.60    2.40
  -7   5   2   16.30    2.40
  -6  -5   2  594.74   23.20
  -6  -5   2  550.24   22.80
   6  -5  -2  602.24   22.60
   6  -5  -2  616.44   22.70
  -6   5   2  641.74   22.70
  -6   5   2  547.45   22.70
  -6   5   2  611.64   23.70
   6   5  -2  605.94   23.30
  -5  -5   2 2243.58   84.39
  -5  -5   2 2011.50   83.99
  -5  -5   2 2335.97   84.39
   5  -5  -2 2375.86   83.99
   5  -5  -2 2324.37   83.99
   5   5  -2 2327.17   84.49
  -5   5   2 2376.26   84.59
  -5   5   2 2467.45   84.09
  -5   5   2 2398.06   84.69
  -5   5   2 1990.30   83.99
  -4  -5   2 2343.77   87.79
  -4  -5   2 2311.37   87.99
  -4  -5   2 2425.46   88.09
   4  -5  -2 2362.56   87.69
   4  -5  -2 2410.06   87.69
  -4  -5   2 2309.77   88.09
  -4   5   2 2462.75   87.79
  -4   5   2 2425.46   88.09
   4   5  -2 2320.47   87.69
  -4   5   2 2312.67   87.79
  -4   5   2 2466.85   88.19
   4   5  -2 2513.45   88.19
   3  -5  -2 2637.94   99.79
  -3  -5   2 2650.23   99.99
  -3  -5   2 2663.13   99.69
   3  -5  -2 2762.92   99.79
  -3  -5   2 2723.23   99.99
  -3   5   2 2843.92   99.79
  -3   5   2 2725.83   99.99
  -3   5   2 2717.53   99.99
  -3   5   2 2722.43   99.79
   3   5  -2 2747.53  100.09
   1  -5  -2 1468.25   54.79
  -1  -5   2 1529.35   55.09
   1  -5  -2 1532.85   54.79
  -1  -5   2 1507.95   54.89
   1   5  -2 1431.56   54.89
  -1   5   2 1474.85   54.59
  -1   5   2 1475.85   54.49
   1   5  -2 1487.45   54.89
  -1   5   2 1521.15   54.79
   1   5  -2 1461.95   54.79
  -1   5   2 1435.46   54.59
   0  -5   2 4010.10  146.79
  -2  -5  -2   48.10    3.20
   2  -5   2   47.70    3.70
  -2  -5  -2   52.69    3.20
   2  -5   2   52.49    3.40
   2  -5   2   53.79    2.90
  -2   5  -2   65.59    3.90
  -2   5  -2   57.19    2.90
   2   5   2   54.69    3.40
  -2   5  -2   56.49    3.70
  -3  -5  -2 1100.99   38.40
   3  -5   2 1062.49   39.00
   3  -5   2  995.90   39.10
   3  -5   2 1050.39   38.50
  -3  -5  -2 1006.30   38.80
  -3   5  -2  993.10   38.90
   3   5   2 1040.60   38.90
  -3   5  -2 1070.89   39.20
  -3   5  -2 1053.19   38.40
  -4  -5  -2 5450.96  203.28
   4  -5   2 5344.47  203.68
  -4  -5  -2 5846.11  203.58
  -4   5  -2 5384.26  203.48
   4   5   2 5623.54  203.48
  -4   5  -2 5695.03  203.08
   5  -5   2   16.60    2.80
  -5  -5  -2   19.00    2.30
  -5  -5  -2   13.80    2.90
   5  -5   2   16.80    1.70
  -5  -5  -2   17.30    2.00
   5  -5   2   20.40    2.60
  -5  -5  -2   17.00    2.30
  -5   5  -2   19.60    1.80
  -5   5  -2   15.60    2.90
   5   5   2   14.60    2.40
   5   5   2   15.00    2.50
  -5   5  -2   15.60    2.20
  -6  -5  -2 1016.70   37.00
  -6  -5  -2  933.31   36.70
   6  -5   2  969.20   37.00
   6   5   2  966.80   38.70
  -6   5  -2 1035.50   38.00
   6   5   2  950.30   37.00
  -7  -5  -2  420.56   16.50
  -7  -5  -2  371.06   15.90
  -7  -5  -2  375.66   16.50
   7  -5   2  414.26   16.50
   7   5   2  396.96   16.20
   7   5   2  386.96   16.60
  -7   5  -2  428.86   17.70
  -8  -5  -2   46.30    4.70
   8  -5   2   44.20    4.20
  -8  -5  -2   48.90    4.40
  -8  -5  -2   42.90    4.60
   8   5   2   50.49    4.60
  -8   5  -2   41.60    5.30
   8   5   2   50.29    4.90
  -9  -5  -2  146.49    9.50
   9  -5   2  146.49    9.00
  -9   5  -2  148.39   10.90
   9   5   2  155.98    9.40
   9   5   2  152.88    8.00
 -10  -5  -2 1074.29   41.80
  10  -5   2 1064.69   41.30
  10   5   2 1059.69   41.60
 -10   5  -2 1073.79   42.80
 -11  -5  -2   27.70    5.70
  11  -5   2   35.50    4.80
 -11   5  -2   23.60    6.40
  11   5   2   25.40    5.00
  12  -5   2  377.16   17.70
 -12  -5  -2  378.66   18.90
 -12  -5  -2  369.36   16.00
  12   5   2  374.36   18.10
 -12   5  -2  399.06   20.60
 -13  -5  -2   72.09    6.40
 -13  -5  -2   70.39    8.30
  13  -5   2   74.79    7.10
 -13   5  -2   76.79    9.60
 -13  -6   2   94.29    8.70
  13  -6  -2   88.59   10.30
 -13  -6   2  114.29   11.30
 -13   6   2  114.09   13.10
 -12  -6   2  368.26   17.30
  12  -6  -2  401.76   17.40
 -12  -6   2  418.66   19.00
 -12   6   2  390.86   20.20
 -12   6   2  375.36   15.40
  11  -6  -2   11.30    3.80
 -11  -6   2    0.90    4.70
 -11   6   2   15.20    6.10
 -11   6   2    6.10    2.60
  10  -6  -2  854.91   33.20
 -10  -6   2  869.51   34.00
 -10   6   2  843.12   32.40
 -10   6   2  860.61   35.00
   9  -6  -2  426.36   17.30
  -9  -6   2  421.26   18.00
  -9   6   2  422.76   19.10
  -9   6   2  412.16   16.70
   8  -6  -2   78.39    5.50
  -8  -6   2   70.39    5.90
  -8  -6   2   70.79    6.10
  -8   6   2   63.89    4.90
  -8   6   2   68.09    7.50
   8   6  -2   60.79    6.00
   7  -6  -2  993.50   36.30
  -7  -6   2  903.81   36.30
  -7  -6   2 1013.50   36.60
   7  -6  -2  921.61   35.90
  -7   6   2  904.81   36.30
  -7   6   2  992.20   37.40
  -7   6   2  997.00   36.10
   7   6  -2  960.10   36.80
   6  -6  -2 2126.39   78.09
   6  -6  -2 2204.28   78.29
  -6  -6   2 2005.00   78.29
   6   6  -2 2171.08   78.79
  -6   6   2 1979.40   78.29
  -6   6   2 2237.28   78.19
  -5  -6   2    4.60    1.90
  -5  -6   2    3.80    2.10
   5  -6  -2    3.10    1.60
  -5  -6   2    3.50    2.00
   5  -6  -2    4.10    1.70
  -5  -6   2    5.50    1.70
  -5   6   2   10.60    2.50
  -5   6   2   -3.20    2.40
  -5   6   2    5.30    1.90
   5   6  -2    2.70    2.10
  -5   6   2    3.90    1.70
   4  -6  -2 3433.96  122.49
  -4  -6   2 3348.66  122.39
  -4  -6   2 3163.98  122.69
  -4  -6   2 3368.06  122.79
   4  -6  -2 3393.56  122.49
  -4  -6   2 3285.57  122.79
  -4   6   2 3100.39  122.49
  -4   6   2 3518.75  122.49
  -4   6   2 3442.86  122.89
   4   6  -2 3402.96  122.89
   4   6  -2 3271.97  122.29
  -3  -6   2 3534.35  129.79
  -3  -6   2 3583.84  129.89
   3  -6  -2 3434.96  129.59
  -3  -6   2 3468.65  129.39
   3  -6  -2 3560.94  129.69
  -3   6   2 3724.53  129.59
   3   6  -2 3571.24  129.89
  -3   6   2 3303.27  129.59
  -3   6   2 3593.24  129.69
  -3   6   2 3570.54  129.79
   2  -6  -2  337.17   13.60
  -2  -6   2  353.56   13.50
  -2  -6   2  331.67   13.80
  -2  -6   2  344.27   13.80
   2  -6  -2  341.57   13.80
  -2   6   2  372.56   13.70
  -2   6   2  349.17   13.50
   2   6  -2  350.26   13.40
  -2   6   2  352.96   13.50
   2   6  -2  337.87   13.80
   2   6  -2  336.07   13.70
  -2   6   2  350.76   13.50
  -1  -6   2 2529.45   92.39
   1  -6  -2 2607.44   92.49
  -1  -6   2 2500.65   92.69
   1  -6  -2 2564.64   92.49
  -1  -6   2 2545.65   92.49
  -1   6   2 2620.24   92.49
  -1   6   2 2545.35   92.39
  -1   6   2 2414.46   92.29
   1   6  -2 2532.15   92.59
   1   6  -2 2264.67   92.49
   1   6  -2 2498.05   92.49
  -1   6   2 2555.34   92.19
   0  -6  -2 3141.59  118.39
   0  -6   2 3218.28  118.29
   0  -6   2 3364.26  118.39
   0  -6   2 3270.07  118.69
   0  -6  -2 3190.68  118.39
   0   6   2 3347.87  118.49
   0   6  -2 3349.86  118.39
   0   6   2 2902.01  117.89
   0   6  -2 3019.90  118.59
   0   6  -2 3379.76  118.69
   0   6   2 3316.47  117.89
   1  -6   2  517.45   19.20
  -1  -6  -2  499.65   19.20
   1  -6   2  496.45   19.30
   1  -6   2  507.85   19.70
  -1   6  -2  510.15   19.10
  -1   6  -2  510.95   19.50
  -1   6  -2  477.45   19.50
  -3  -6  -2 2632.74  101.89
   3  -6   2 2865.11  101.69
   3  -6   2 2617.74  102.09
   3  -6   2 2899.91  102.29
  -3   6  -2 2866.41  101.59
  -3   6  -2 2900.11  102.39
  -3   6  -2 2582.74  102.09
   3   6   2 2815.62  102.09
  -4  -6  -2  114.59    5.80
   4  -6   2  116.29    6.00
  -4  -6  -2  118.59    6.40
   4  -6   2   96.29    5.90
  -4  -6  -2  100.39    5.50
   4  -6   2  108.69    4.90
  -4   6  -2  111.69    6.40
  -4   6  -2  100.79    5.70
   4   6   2  107.59    5.80
  -4   6  -2  113.59    4.90
   5  -6   2 1873.91   69.09
   5  -6   2 1938.61   69.99
  -5  -6  -2 1776.52   69.29
  -5  -6  -2 1761.02   69.69
  -5  -6  -2 1973.60   69.49
   5   6   2 1871.81   69.89
  -5   6  -2 1926.61   69.99
  -5   6  -2 1949.41   70.49
   6  -6   2 1484.65   55.19
  -6  -6  -2 1393.86   54.59
  -6  -6  -2 1515.15   54.89
   6  -6   2 1505.65   54.29
  -6  -6  -2 1380.06   54.99
   6   6   2 1501.95   55.29
  -6   6  -2 1473.65   54.19
   6   6   2 1527.45   55.39
  -6   6  -2 1497.55   55.89
  -7  -6  -2  243.28   10.70
  -7  -6  -2  240.48   10.90
   7  -6   2  233.98   11.20
  -7  -6  -2  232.08   10.40
   7   6   2  246.68   11.40
  -7   6  -2  244.58   12.40
   7   6   2  247.18   11.10
  -8  -6  -2 1482.25   54.39
  -8  -6  -2 1423.76   53.99
   8  -6   2 1441.06   54.39
   8   6   2 1385.56   54.19
  -8   6  -2 1477.55   55.49
   8   6   2 1445.46   54.59
   9  -6   2   54.19    5.10
  -9   6  -2   46.80    6.00
   9   6   2   55.09    5.30
   9   6   2   45.60    5.10
 -10  -6  -2   60.99    6.20
  10  -6   2   71.89    7.70
  10   6   2   56.29    6.10
 -11  -6  -2  187.68   12.30
  11  -6   2  216.58   11.80
 -11   6  -2  185.08   14.10
  12  -6   2  243.68   13.10
 -12  -6  -2  222.68   14.20
 -12   6  -2  221.18   16.10
  13  -6   2   15.80    5.20
 -13  -6  -2   15.70    6.40
 -13  -6  -2    8.90    3.80
 -13   6  -2   13.30    7.50
 -13  -7   2  109.49    9.10
 -13  -7   2  118.39   11.20
  13  -7  -2  108.79    9.20
 -13   7   2  122.39   13.50
  12  -7  -2    5.00    4.00
 -12  -7   2    6.40    5.10
 -12   7   2   10.00    2.40
 -12   7   2   15.20    6.50
 -11  -7   2 1053.99   39.40
  11  -7  -2  979.00   38.40
 -11   7   2 1017.20   40.60
 -11   7   2  927.81   37.20
 -10  -7   2   27.00    5.00
  10  -7  -2   35.50    4.20
 -10   7   2   36.10    3.40
 -10   7   2   29.90    9.30
   9  -7  -2  400.86   16.30
  -9   7   2  392.46   15.60
  -9   7   2  373.76   18.20
   9   7  -2  384.36   16.90
   8  -7  -2   34.00    3.20
  -8  -7   2   35.00    3.50
  -8  -7   2   30.50    3.80
   8  -7  -2   36.10    3.60
  -8   7   2   34.20    5.30
  -8   7   2   31.80    3.20
   8   7  -2   39.30    4.20
   7  -7  -2  814.92   31.80
  -7  -7   2  871.91   32.80
   7  -7  -2  853.31   32.10
  -7  -7   2  862.41   32.30
  -7  -7   2  864.01   32.80
  -7   7   2  857.41   31.90
   7   7  -2  846.82   32.80
  -7   7   2  775.02   32.20
  -7   7   2  856.71   33.30
   6  -7  -2   18.40    2.30
  -6  -7   2   18.80    2.40
  -6  -7   2   12.90    2.90
   6  -7  -2   18.60    2.50
   6   7  -2   12.90    3.10
  -6   7   2   20.00    3.00
  -6   7   2   17.60    2.60
  -6   7   2   11.30    3.30
   5  -7  -2 5232.58  188.98
  -5  -7   2 4679.93  188.78
  -5  -7   2 5242.38  189.38
   5  -7  -2 5214.28  188.98
  -5   7   2 5475.95  188.98
   5   7  -2 5331.17  189.58
  -5   7   2 5339.57  189.58
  -5   7   2 4770.92  189.08
  -4  -7   2   62.09    3.60
   4  -7  -2   70.99    4.30
   4  -7  -2   60.39    4.00
  -4  -7   2   62.69    4.60
  -4  -7   2   63.09    4.80
  -4  -7   2   58.89    4.40
  -4   7   2   56.69    5.00
   4   7  -2   67.89    5.00
   4   7  -2   69.59    3.50
  -4   7   2   51.99    3.90
  -4   7   2   65.49    4.30
  -4   7   2   46.40    4.40
   3  -7  -2 2554.94   92.09
  -3  -7   2 2462.25   92.39
  -3  -7   2 2560.94   92.39
  -3  -7   2 2384.56   91.89
   3  -7  -2 2471.45   92.29
  -3   7   2 2378.96   92.09
   3   7  -2 2523.05   92.39
  -3   7   2 2607.44   92.19
  -3   7   2 2582.64   92.09
  -3   7   2 2495.95   92.19
  -2  -7   2  267.37   11.70
   2  -7  -2  288.47   11.10
   2  -7  -2  267.07   11.40
  -2  -7   2  258.57   11.30
  -2  -7   2  268.67   10.90
  -2   7   2  276.17   10.90
  -2   7   2  288.97   11.20
   2   7  -2  265.97   11.30
  -2   7   2  256.67   10.90
   2   7  -2  265.97   11.20
   2   7  -2  284.37   10.80
  -2   7   2  273.77   11.00
   1  -7  -2 1069.39   39.00
  -1  -7   2 1007.40   38.60
   1  -7  -2 1026.70   38.80
  -1  -7   2 1044.70   38.90
  -1  -7   2 1052.19   39.10
   1   7  -2 1013.10   39.30
   1   7  -2 1056.99   38.90
  -1   7   2 1063.89   38.90
  -1   7   2  956.10   38.60
  -1   7   2 1066.49   38.40
  -1   7   2 1059.29   38.50
   0  -7   2   49.80    3.40
   0  -7  -2   57.39    3.90
   0  -7  -2   50.29    3.70
   0  -7   2   51.89    3.70
   0   7  -2   61.49    4.00
   0   7  -2   52.79    3.70
   0   7  -2   63.49    4.30
   0   7   2   64.59    2.90
   0   7   2   56.49    2.70
   1  -7   2 4304.37  155.08
   1  -7   2 4391.26  155.58
  -1  -7  -2 4121.59  155.08
   1  -7   2 3944.51  154.98
  -1   7  -2 4386.46  155.28
  -1   7  -2 4385.56  154.98
  -1   7  -2 4088.19  155.28
   2  -7   2   76.69    4.50
  -2  -7  -2   72.19    4.40
  -2  -7  -2   80.69    4.70
   2  -7   2   82.09    4.20
   2  -7   2   74.39    5.40
   2   7   2   73.39    4.80
  -2   7  -2   78.29    4.20
  -2   7  -2   76.29    4.90
  -2   7  -2   82.79    5.10
   3  -7   2 2266.37   82.09
   3  -7   2 2279.07   82.79
  -3  -7  -2 2274.77   82.39
  -3  -7  -2 2105.29   82.39
  -3   7  -2 2130.49   82.59
   3   7   2 2206.68   82.49
  -3   7  -2 2290.07   81.99
  -3   7  -2 2295.67   82.69
  -4  -7  -2   23.20    2.70
   4  -7   2   39.90    4.20
   4  -7   2   29.30    2.70
   4  -7   2   24.80    3.00
  -4   7  -2   23.10    2.10
   4   7   2   20.30    2.70
  -4   7  -2   23.50    2.80
  -5  -7  -2 1242.48   45.70
   5  -7   2 1268.57   46.30
   5  -7   2 1245.18   45.40
  -5  -7  -2 1204.38   46.10
  -5  -7  -2 1136.99   45.30
  -5   7  -2 1261.97   45.40
  -5   7  -2 1233.08   46.90
   5   7   2 1235.28   46.30
  -6  -7  -2    2.90    1.90
   6  -7   2    9.10    1.50
  -6  -7  -2    0.10    2.30
  -6   7  -2    4.20    3.60
  -6   7  -2    7.50    1.60
   6   7   2   11.60    3.00
  -7  -7  -2 3386.66  124.79
  -7  -7  -2 3436.56  125.09
   7  -7   2 3326.77  124.19
   7  -7   2 3385.86  125.49
   7   7   2 3396.46  125.59
  -7   7  -2 3406.76  126.19
  -7   7  -2 3445.86  124.39
  -8  -7  -2    2.40    2.60
  -8  -7  -2    6.90    3.30
   8  -7   2    8.70    3.40
  -8   7  -2    4.30    4.40
   8   7   2    5.80    3.20
  -9  -7  -2  919.61   35.30
   9  -7   2  917.11   35.40
  -9   7  -2  925.31   36.80
   9   7   2  860.61   35.10
  10  -7   2   21.20    4.40
 -10  -7  -2   26.20    4.80
 -10   7  -2   16.70    5.70
  10   7   2   19.40    4.00
 -11  -7  -2   22.30    5.40
  11  -7   2   32.80    5.90
 -11   7  -2   16.10    6.80
  12  -7   2   46.30    6.00
 -12  -7  -2   53.69    7.00
 -12   7  -2   46.80    8.30
  13  -7   2  237.78   13.80
 -13   7  -2  218.48   22.10
  13  -8  -2   41.70    5.50
 -13  -8   2   40.00    7.40
 -13  -8   2   38.90    5.50
 -13  -8   2   37.10   10.40
 -12  -8   2  527.15   23.30
  12  -8  -2  500.75   22.00
 -12  -8   2  524.25   23.90
 -12   8   2  567.24   21.20
 -12   8   2  511.45   25.10
 -11  -8   2   13.20    5.10
 -11  -8   2    3.50    4.60
  11  -8  -2    8.80    3.90
 -11   8   2   12.00    5.80
 -11   8   2    7.40    2.70
 -10  -8   2  901.21   34.10
 -10  -8   2  918.31   34.90
  10  -8  -2  845.22   33.50
 -10   8   2  825.72   32.70
 -10   8   2  832.52   35.40
  -9  -8   2  167.68    9.30
   9  -8  -2  160.68    7.70
  -9  -8   2  170.98   10.50
   9  -8  -2  169.78    9.00
  -9   8   2  158.78    7.90
  -9   8   2  148.99   11.40
   9   8  -2  158.58    9.80
   8  -8  -2   88.99    8.20
  -8  -8   2   88.59    7.50
   8  -8  -2   79.19    4.90
  -8  -8   2   74.39    5.40
  -8  -8   2   79.79    6.10
  -8   8   2   66.79    6.40
   8   8  -2   81.39    7.10
  -8   8   2   82.09    5.50
  -7  -8   2  174.38    8.60
   7  -8  -2  198.28    9.00
  -7  -8   2  195.78   10.10
   7  -8  -2  180.38    8.40
  -7  -8   2  192.38    8.90
  -7   8   2  196.58   10.00
  -7   8   2  198.08   10.70
  -7   8   2  193.88    8.80
   7   8  -2  184.58   10.00
   6  -8  -2 1757.22   63.39
   6  -8  -2 1661.43   63.39
  -6  -8   2 1756.12   63.89
  -6  -8   2 1613.14   63.09
  -6   8   2 1609.64   63.49
  -6   8   2 1740.83   64.09
  -6   8   2 1771.72   63.19
   6   8  -2 1719.53   63.99
  -5  -8   2   50.69    5.40
   5  -8  -2   55.69    4.50
  -5  -8   2   47.40    3.70
   5   8  -2   43.30    4.60
  -5   8   2   51.49    5.60
  -5   8   2   55.79    5.00
  -5   8   2   52.59    4.50
   4  -8  -2 3285.07  117.99
  -4  -8   2 3218.88  118.19
   4  -8  -2 3282.47  118.19
  -4  -8   2 3084.09  117.39
  -4   8   2 3317.07  118.09
  -4   8   2 3176.98  117.99
   4   8  -2 3232.48  118.19
   4   8  -2 3162.58  117.29
  -4   8   2 2916.21  117.79
  -4   8   2 3350.36  117.79
   3  -8  -2  975.10   37.50
  -3  -8   2 1012.50   37.60
   3  -8  -2  989.40   37.60
  -3  -8   2  951.80   36.90
  -3  -8   2  998.50   37.50
  -3   8   2 1013.00   37.30
  -3   8   2 1029.00   37.20
  -3   8   2  910.91   37.10
  -3   8   2 1007.20   37.20
   3   8  -2 1007.00   37.60
  -2  -8   2    4.70    2.10
  -2  -8   2   11.40    1.80
   2  -8  -2    6.50    2.40
   2  -8  -2    5.10    2.40
  -2  -8   2    3.50    1.90
  -2   8   2    5.50    1.60
  -2   8   2    8.00    1.70
  -2   8   2    5.70    1.90
  -2   8   2    5.80    2.00
   2   8  -2    4.10    1.90
   2   8  -2    6.00    2.00
  -1  -8   2  942.01   37.50
  -1  -8   2 1011.70   38.00
  -1  -8   2 1020.50   38.30
   1  -8  -2 1071.59   38.20
  -1   8   2  927.71   37.70
  -1   8   2 1050.79   38.00
   1   8  -2  980.60   37.90
   1   8  -2 1012.20   38.00
  -1   8   2 1035.60   37.50
  -1   8   2 1034.30   37.50
   1   8  -2 1015.70   38.10
   0  -8   2 5875.41  208.48
   0  -8  -2 5762.42  208.48
   0  -8   2 5669.43  208.18
   0   8  -2 5312.17  208.58
   0   8  -2 5839.32  208.68
   1  -8   2   44.50    3.50
   1  -8   2   49.10    4.80
   1  -8   2   46.40    3.50
  -1  -8  -2   44.40    3.70
  -1  -8  -2   39.10    4.00
  -1   8  -2   48.40    4.20
  -1   8  -2   40.30    3.70
   1   8   2   43.30    4.10
  -1   8  -2   35.30    3.80
   2  -8   2 7716.43  285.07
  -2   8  -2 7869.11  285.27
   3  -8   2   30.40    3.70
  -3  -8  -2   25.90    2.70
  -3  -8  -2   34.50    3.30
   3  -8   2   29.80    3.60
  -3  -8  -2   23.30    2.70
   3  -8   2   34.60    3.30
  -3   8  -2   40.00    3.30
  -3   8  -2   33.40    3.60
   3   8   2   29.50    3.30
  -3   8  -2   40.20    4.20
   4  -8   2  309.97   12.50
   4  -8   2  310.87   13.50
  -4   8  -2  323.27   13.80
   4   8   2  317.17   13.30
  -4   8  -2  295.77   13.30
  -4   8  -2  315.87   12.40
   5  -8   2  139.69    7.70
   5  -8   2  122.29    6.00
   5   8   2  129.29    7.40
  -5   8  -2  128.49    6.10
  -5   8  -2  137.59    8.30
  -6  -8  -2 1135.39   45.40
   6  -8   2 1284.17   46.70
  -6  -8  -2 1220.48   45.60
   6  -8   2 1228.48   45.50
  -6   8  -2 1208.88   45.40
  -6   8  -2 1265.67   47.30
   6   8   2 1254.97   47.50
  -7  -8  -2   39.80    3.70
   7  -8   2   50.89    4.60
   7  -8   2   36.20    3.00
  -7  -8  -2   29.90    3.70
   7   8   2   49.70    4.70
  -7   8  -2   37.60    3.20
  -7   8  -2   38.80    5.10
  -8  -8  -2 2039.50   76.19
   8  -8   2 2025.20   76.69
  -8  -8  -2 2098.29   76.49
  -8   8  -2 2056.49   77.69
   8   8   2 2026.60   76.79
  -9  -8  -2  128.49    8.20
   9  -8   2  140.89    9.00
  -9  -8  -2  106.59    6.90
   9   8   2  122.89    8.60
  -9   8  -2  119.29   10.70
 -10  -8  -2   71.49    7.70
  10  -8   2   78.09    8.10
 -10   8  -2   65.99    7.70
  10   8   2   80.09    7.60
  11  -8   2   32.10    5.30
 -11  -8  -2   37.50    5.70
 -11   8  -2   23.10    6.90
  11   8   2   27.80    4.60
 -12  -8  -2  221.08   13.30
  12  -8   2  205.88   13.00
 -12   8  -2  209.68   16.30
 -13  -8  -2    8.80    6.20
  13  -8   2   14.70    5.30
 -13   8  -2    8.90    7.60
 -13  -9   2   70.79    8.70
 -13  -9   2   72.79    7.90
  13  -9  -2   87.69    8.80
 -13   9   2   72.69   10.00
  12  -9  -2   40.90    5.20
 -12  -9   2   44.90    6.30
 -12  -9   2   36.40    6.70
 -12   9   2   51.09    8.40
  11  -9  -2  426.76   18.80
 -11  -9   2  454.95   20.80
 -11  -9   2  466.05   19.40
 -11   9   2  437.96   21.60
 -11   9   2  408.06   17.30
 -10  -9   2   93.89   10.20
 -10  -9   2   79.69    7.50
  10  -9  -2   81.79    7.30
 -10   9   2   64.69    5.60
  10   9  -2   63.59    6.30
 -10   9   2   87.19   10.40
   9  -9  -2  103.49    7.40
  -9  -9   2  104.89    7.30
  -9  -9   2  104.79    9.20
   9  -9  -2   83.29    5.70
  -9   9   2   94.99    6.20
  -9   9   2   72.39    7.40
   9   9  -2   99.59    8.50
  -8  -9   2 1141.69   44.20
   8  -9  -2 1104.49   44.00
   8  -9  -2 1185.68   44.50
  -8  -9   2 1218.98   45.50
  -8  -9   2 1215.68   44.40
  -8   9   2 1169.98   44.10
  -8   9   2 1187.68   45.80
   8   9  -2 1168.18   45.30
   7  -9  -2  506.45   20.00
  -7  -9   2  479.15   19.50
  -7  -9   2  513.55   19.70
  -7  -9   2  505.75   20.90
   7  -9  -2  481.35   19.70
  -7   9   2  506.55   19.80
   7   9  -2  505.15   20.90
  -7   9   2  499.65   21.30
  -6  -9   2  467.95   19.30
   6  -9  -2  455.55   18.30
  -6  -9   2  441.76   18.00
   6  -9  -2  491.95   18.60
  -6   9   2  473.15   18.40
  -6   9   2  438.96   18.60
  -6   9   2  465.55   19.50
   6   9  -2  457.75   19.30
   5  -9  -2 2799.42  100.59
  -5  -9   2 2800.42  100.99
   5  -9  -2 2713.43  100.39
  -5  -9   2 2537.95   99.89
  -5   9   2 2870.71  100.39
   5   9  -2 2787.32  100.99
  -5   9   2 2539.75  100.49
   4  -9  -2  602.34   23.40
   4  -9  -2  598.94   23.10
  -4  -9   2  614.24   23.70
  -4  -9   2  538.55   22.50
   4   9  -2  577.24   24.40
  -4   9   2  643.94   23.20
  -4   9   2  563.84   23.60
  -4   9   2  614.34   23.50
  -4   9   2  612.64   23.30
   4   9  -2  586.04   22.30
  -3  -9   2  744.43   29.40
   3  -9  -2  763.52   29.90
   3  -9  -2  794.02   30.40
  -3  -9   2  809.42   30.40
   3   9  -2  795.72   30.40
  -3   9   2  802.52   30.50
  -3   9   2  814.42   30.00
  -3   9   2  804.82   30.00
  -3   9   2  741.93   29.90
  -2  -9   2 2623.54  103.39
  -2  -9   2 2859.81  104.29
   2  -9  -2 2771.32  103.89
   2  -9  -2 2942.91  104.39
  -2   9   2 2878.31  103.99
  -2   9   2 2597.44  103.79
   2   9  -2 2897.01  103.99
   2   9  -2 2866.01  104.19
  -2   9   2 2864.51  103.69
  -2   9   2 2895.81  103.69
   1  -9  -2  723.53   27.30
  -1  -9   2  718.93   27.20
  -1  -9   2  727.13   27.50
  -1  -9   2  654.23   26.50
   1  -9  -2  702.13   27.00
  -1   9   2  725.43   26.60
  -1   9   2  718.43   26.50
   1   9  -2  723.13   27.20
  -1   9   2  734.13   27.20
   1   9  -2  669.23   27.00
  -1   9   2  666.13   26.90
   1   9  -2  698.63   27.20
   0  -9  -2  442.26   18.30
   0  -9   2  441.26   17.90
   0  -9   2  479.05   18.90
   0  -9  -2  469.15   18.60
   0  -9   2  468.15   18.40
   0   9   2  471.35   17.50
   0   9  -2  478.05   18.60
   0   9   2  479.25   18.50
   0   9   2  469.85   17.60
   0   9  -2  452.65   18.30
  -1  -9  -2 2260.27   83.09
   1  -9   2 1913.91   82.69
  -1  -9  -2 2247.38   83.09
   1  -9   2 2304.57   83.59
   1  -9   2 2313.87   82.99
   1   9   2 2292.37   83.19
  -1   9  -2 2173.68   83.29
  -1   9  -2 2325.47   83.19
  -1   9  -2 2370.06   82.99
   2  -9   2  909.61   37.70
   2  -9   2 1016.10   37.70
  -2  -9  -2  981.80   37.70
   2  -9   2 1010.00   38.40
  -2  -9  -2 1006.20   38.00
   2   9   2 1032.70   38.00
  -2   9  -2 1025.70   38.10
  -2   9  -2 1045.70   37.70
  -2   9  -2  978.20   38.10
  -3  -9  -2 1389.06   50.49
   3  -9   2 1209.88   50.19
   3  -9   2 1297.67   50.79
   3  -9   2 1359.26   49.99
   3   9   2 1348.37   50.49
  -3   9  -2 1410.96   49.99
  -3   9  -2 1369.06   50.59
   4  -9   2 2648.14   99.49
  -4  -9  -2 2644.64   99.19
   4  -9   2 2626.44   98.69
  -4   9  -2 2734.23   98.59
  -4   9  -2 2738.83   99.49
   5  -9   2  197.18    9.90
   5  -9   2  175.68    8.20
  -5   9  -2  196.38   10.30
  -5   9  -2  186.18    8.20
   5   9   2  184.58    9.60
  -6  -9  -2  227.68   10.10
   6  -9   2  227.98    9.80
   6  -9   2  242.28   11.60
  -6   9  -2  252.47   12.50
   6   9   2  237.28   11.50
  -6   9  -2  232.98    9.90
   7  -9   2 1595.14   57.69
  -7  -9  -2 1508.35   56.49
  -7  -9  -2 1442.46   56.19
   7  -9   2 1532.75   56.19
  -7   9  -2 1492.25   56.19
   7   9   2 1530.75   57.69
  -7   9  -2 1553.74   58.39
   8  -9   2  244.48   11.90
   8  -9   2  216.98    9.10
  -8  -9  -2  224.58   10.40
  -8  -9  -2  219.18    9.70
  -8   9  -2  228.08   13.20
  -8   9  -2  220.88    9.10
   8   9   2  230.08   11.90
   9  -9   2  702.03   26.80
  -9  -9  -2  597.84   25.10
  -9  -9  -2  610.84   25.60
   9   9   2  661.43   26.70
  -9   9  -2  702.43   32.70
 -10  -9  -2  420.26   17.70
  10  -9   2  430.26   18.50
 -10   9  -2  399.86   20.60
  10   9   2  376.16   18.20
 -11  -9  -2    3.20    4.50
  11  -9   2   10.00    4.50
 -11   9  -2    2.80    6.30
  11   9   2    3.90    4.00
  12  -9   2  124.59   10.60
 -12  -9  -2  111.59   10.10
 -12   9  -2  120.19   14.20
 -12 -10   2   96.79    9.50
 -12 -10   2   96.99    9.00
  12 -10  -2   91.59    8.70
 -12  10   2  101.49   10.50
 -11 -10   2    9.00    5.50
 -11 -10   2    4.90    4.20
  11 -10  -2    9.20    3.90
 -11  10   2   -2.40    5.80
 -11  10   2    4.60    2.70
 -10 -10   2  139.89   11.00
  10 -10  -2  130.89    8.70
 -10  10   2  114.19    7.00
  10  10  -2  123.29   10.10
 -10  10   2  111.59   11.40
  -9 -10   2  639.94   24.60
  -9 -10   2  536.95   24.20
   9 -10  -2  656.73   25.10
  -9 -10   2  648.34   26.30
  -9  10   2  635.04   24.20
   9  10  -2  607.64   25.90
  -9  10   2  623.84   27.40
  -8 -10   2    2.70    3.00
   8 -10  -2   12.80    3.30
  -8 -10   2    4.50    4.50
  -8 -10   2    6.70    2.90
  -8  10   2    5.00    2.80
   8  10  -2    3.80    3.90
  -8  10   2    2.60    4.70
  -7 -10   2 1046.90   38.80
   7 -10  -2 1055.59   40.30
  -7 -10   2  993.90   38.80
  -7 -10   2 1071.99   40.30
   7  10  -2 1014.40   40.10
  -7  10   2 1040.90   39.10
  -7  10   2 1004.10   40.40
  -6 -10   2  393.06   15.20
  -6 -10   2  352.16   15.20
   6 -10  -2  399.16   16.20
  -6 -10   2  392.46   17.00
  -6  10   2  378.46   17.00
  -6  10   2  401.66   15.90
   6  10  -2  388.06   17.00
  -5 -10   2   22.10    2.40
  -5 -10   2   18.70    4.00
   5 -10  -2   14.10    3.30
   5  10  -2   18.30    3.80
  -5  10   2   21.60    3.10
  -5  10   2   21.50    3.80
  -5  10   2   24.10    3.10
   4 -10  -2  204.98   11.40
  -4 -10   2  202.68   10.00
  -4 -10   2  192.38    8.30
   4 -10  -2  189.78    9.70
  -4  10   2  174.68    9.00
  -4  10   2  213.08    9.40
   4  10  -2  194.18    9.90
  -4  10   2  193.28    9.60
  -3 -10   2 1735.93   63.69
  -3 -10   2 1523.05   62.39
   3 -10  -2 1735.03   63.79
  -3  10   2 1746.03   63.09
  -3  10   2 1579.84   63.09
  -3  10   2 1766.62   63.29
  -3  10   2 1745.43   63.19
   3  10  -2 1700.33   62.69
   3  10  -2 1737.93   63.59
   2 -10  -2    8.50    3.20
  -2 -10   2    6.10    1.60
  -2  10   2    3.40    2.40
   2  10  -2    2.80    2.50
  -2  10   2    0.30    2.30
  -2  10   2    3.10    2.00
  -2  10   2    8.70    2.20
   2  10  -2    9.50    1.90
   1 -10  -2 3678.03  128.09
  -1 -10   2 3550.54  128.09
  -1 -10   2 3116.99  126.99
  -1  10   2 3545.75  127.09
  -1  10   2 3616.54  127.79
   1  10  -2 3511.05  127.59
  -1  10   2 3486.65  127.19
   1  10  -2 3538.85  127.79
  -1  10   2 3158.58  127.39
   0 -10   2 1002.90   37.90
   0 -10  -2  988.70   37.50
   0 -10   2  892.21   36.70
   0 -10   2 1016.90   37.90
   0  10  -2 1020.20   37.30
   0  10   2  975.50   36.30
   0  10  -2  989.50   37.50
   0  10   2 1003.10   37.40
   0  10   2  958.70   37.00
   1 -10   2   21.30    2.70
   1 -10   2    9.60    3.20
   1 -10   2   12.70    2.30
  -1 -10  -2   15.30    2.90
  -1  10  -2   16.50    3.10
  -1  10  -2   16.00    2.70
   1  10   2   11.70    2.90
  -2 -10  -2 1690.43   63.49
   2 -10   2 1712.43   63.19
   2 -10   2 1574.24   63.19
   2 -10   2 1727.43   63.99
  -2  10  -2 1768.32   63.19
  -2  10  -2 1710.83   63.49
   3 -10   2 1950.90   72.99
   3 -10   2 1897.31   73.29
   3 -10   2 1949.60   74.19
  -3 -10  -2 2032.50   73.49
  -3  10  -2 2011.40   72.89
  -3  10  -2 1989.90   73.59
   3  10   2 1949.70   73.49
  -4 -10  -2   23.40    3.60
   4 -10   2   18.50    3.90
   4 -10   2   31.20    3.40
  -4  10  -2   30.90    3.00
   4  10   2   26.60    3.50
  -5 -10  -2 2538.75   92.69
   5 -10   2 2422.86   91.79
   5 -10   2 2503.35   92.89
  -5  10  -2 2512.45   91.69
  -5  10  -2 2497.05   92.99
   5  10   2 2457.15   92.59
   6 -10   2  288.57   13.70
  -6 -10  -2  305.37   13.90
   6 -10   2  287.37   12.20
  -6  10  -2  302.47   14.50
  -6  10  -2  297.67   12.10
   6  10   2  283.47   13.60
   7 -10   2  247.58   10.70
   7 -10   2  267.07   12.90
  -7  10  -2  261.27   13.80
  -7  10  -2  265.67   10.70
   7  10   2  242.98   12.70
   8 -10   2  250.67   12.20
  -8 -10  -2  221.58    9.50
  -8 -10  -2  210.18    9.90
   8 -10   2  225.68    9.40
  -8  10  -2  227.78    9.40
   8  10   2  229.08   12.20
  -8  10  -2  227.28   13.60
  -9 -10  -2  282.07   12.90
  -9 -10  -2  278.27   12.30
   9 -10   2  310.67   14.80
   9  10   2  312.27   14.80
  -9  10  -2  316.17   16.70
  10 -10   2   70.29    6.90
 -10 -10  -2   58.99    6.80
 -10  10  -2   79.49    8.70
  11 -10   2  299.07   15.00
 -11  10  -2  270.97   17.60
  11  10   2  261.37   14.40
  12 -10   2   12.90    5.30
 -12 -10  -2   12.20    6.20
 -12  10  -2   18.20   14.00
  12 -11  -2  113.49    9.50
 -12 -11   2  125.89   13.00
 -12 -11   2  109.99    9.90
  11 -11  -2    5.20    4.00
 -11 -11   2    0.00    5.50
 -11 -11   2    1.10    4.00
 -11  11   2    2.70    2.80
 -11  11   2   -2.00    6.30
  11  11  -2    1.30    5.00
 -10 -11   2  199.38   10.40
 -10 -11   2  200.68   13.40
  10 -11  -2  194.28   10.90
 -10  11   2  204.98   13.80
  10  11  -2  194.48   12.70
 -10  11   2  188.68   11.80
  -9 -11   2   -2.50    4.60
   9 -11  -2    7.10    3.60
  -9 -11   2    4.00    3.20
  -9 -11   2    4.80    2.60
   9  11  -2    1.70    4.40
  -9  11   2    6.90    5.30
  -8 -11   2 1380.86   53.29
   8 -11  -2 1454.85   54.19
  -8 -11   2 1489.45   55.19
  -8 -11   2 1350.66   53.29
  -8  11   2 1438.86   55.39
   8  11  -2 1474.65   55.09
  -7 -11   2    6.20    2.40
   7 -11  -2   14.10    3.50
  -7 -11   2    7.60    2.40
  -7 -11   2   10.20    4.60
   7  11  -2    4.70    3.80
  -7  11   2   -0.70    4.30
   6 -11  -2 1284.37   47.30
  -6 -11   2 1261.27   46.80
  -6 -11   2 1209.98   45.00
  -6 -11   2 1107.29   45.10
   6  11  -2 1214.38   46.70
  -6  11   2 1210.08   46.70
  -5 -11   2   42.30    3.40
   5 -11  -2   44.60    4.60
  -5 -11   2   28.20    4.00
   5  11  -2   24.70    4.00
  -5  11   2   30.40    4.00
  -5  11   2   35.50    4.60
   4 -11  -2  781.72   31.90
  -4 -11   2  771.32   30.60
  -4 -11   2  820.52   32.00
  -4  11   2  840.02   31.70
  -4  11   2  863.21   32.00
   4  11  -2  811.22   31.90
  -3 -11   2  175.98    8.20
  -3 -11   2  211.98   10.50
   3 -11  -2  210.68   10.70
  -3  11   2  201.48    9.20
  -3  11   2  207.38   12.20
   3  11  -2  203.38    8.20
   3  11  -2  208.28   10.20
  -3  11   2  211.98    9.70
  -2 -11   2 4706.63  189.78
  -2 -11   2 5144.59  191.08
   2 -11  -2 5392.56  191.28
  -2  11   2 5277.47  190.38
  -2  11   2 5292.77  191.18
   2  11  -2 5304.77  190.08
   2  11  -2 5155.68  190.88
  -2  11   2 5267.97  190.18
  -1 -11   2    4.20    1.80
  -1 -11   2    8.60    3.10
   1 -11  -2   11.30    3.30
  -1  11   2    1.30    2.90
   1  11  -2   11.40    2.60
   1  11  -2    2.90    2.90
  -1  11   2    5.00    1.80
  -1  11   2    1.60    2.20
   0 -11  -2 1392.36   51.39
   0 -11   2 1218.68   50.39
   0 -11   2 1372.46   51.69
   0  11   2 1349.96   49.99
   0  11  -2 1333.07   51.59
   0  11   2 1390.56   51.19
   0  11  -2 1447.56   51.29
   0  11   2 1353.36   50.79
   1 -11   2   17.30    2.50
  -1 -11  -2   16.60    3.80
   1 -11   2   12.70    3.80
   1  11   2    9.60    3.00
  -1  11  -2    9.20    2.60
  -1  11  -2   11.30    3.20
   2 -11   2  397.46   16.80
  -2 -11  -2  374.66   16.00
   2 -11   2  343.47   15.20
  -2  11  -2  392.56   15.50
   2  11   2  361.66   15.90
  -2  11  -2  379.96   16.00
   3 -11   2   68.79    5.30
   3 -11   2   69.89    7.20
  -3 -11  -2   65.19    6.40
   3  11   2   59.19    6.10
  -3  11  -2   65.69    6.60
  -3  11  -2   59.69    5.30
   4 -11   2 1586.24   59.29
  -4 -11  -2 1573.64   59.89
   4 -11   2 1571.14   60.29
   4  11   2 1587.84   59.89
  -4  11  -2 1604.34   59.09
  -4  11  -2 1590.04   60.09
  -5 -11  -2    6.40    3.70
   5 -11   2    4.80    3.70
   5 -11   2    4.80    2.30
  -5  11  -2    5.00    2.50
   5  11   2    4.80    3.50
  -5  11  -2    8.00    4.20
   6 -11   2  467.05   19.80
  -6 -11  -2  532.15   21.40
   6 -11   2  505.05   21.40
  -6  11  -2  503.45   21.80
  -6  11  -2  517.65   19.70
   6  11   2  488.15   21.10
  -7 -11  -2   13.30    4.60
   7 -11   2   15.40    2.70
   7 -11   2   18.60    4.30
   7  11   2    8.70    4.20
  -7  11  -2   18.10    2.60
  -7  11  -2   15.00    5.10
   8 -11   2  112.39    8.80
   8 -11   2   92.19    5.30
  -8  11  -2   87.69    5.20
   8  11   2   88.39    8.70
  -8  11  -2   97.59   10.40
  -9 -11  -2   21.30    5.50
  -9 -11  -2   28.00    3.40
   9 -11   2   26.60    5.00
  -9  11  -2   23.50    6.30
   9  11   2   21.30    5.20
 -10 -11  -2  340.77   17.50
  10 -11   2  331.17   16.30
 -10 -11  -2  306.27   13.90
 -10  11  -2  310.67   18.30
  10  11   2  331.17   16.30
 -11 -11  -2   24.30    6.50
  11 -11   2   24.80    5.60
  11  11   2   19.70    5.40
 -11  11  -2   31.10    7.70
 -12 -11  -2  252.87   16.50
  12 -11   2  243.28   14.60
 -12  11  -2  255.77   18.20
  12  11   2  216.38   13.80
 -12 -12   2   35.20    8.70
  12 -12  -2   30.20    5.20
 -12  12   2   28.00    8.00
 -11 -12   2    3.00    4.70
 -11 -12   2    4.20    5.90
  11 -12  -2    4.90    4.20
  11  12  -2    2.80    5.10
 -11  12   2   -3.40    6.60
 -10 -12   2  153.08    8.70
  10 -12  -2  152.78    9.90
 -10 -12   2  159.28   12.60
  10  12  -2  162.38   11.90
 -10  12   2  156.08   13.00
 -10  12   2  158.48    8.60
   9 -12  -2  589.84   24.10
  -9 -12   2  608.14   25.70
  -9 -12   2  579.04   22.80
  -9  12   2  583.24   25.80
   9  12  -2  571.34   25.30
  -9  12   2  572.54   23.10
   8 -12  -2   77.09    7.20
  -8 -12   2   72.29    8.60
  -8 -12   2   53.59    4.70
  -8 -12   2   65.79    4.80
   8  12  -2   52.29    6.10
  -8  12   2   64.19    6.90
  -8  12   2   66.79    6.30
  -7 -12   2 1162.28   44.00
   7 -12  -2 1119.59   43.20
   7  12  -2 1073.89   43.70
  -7  12   2 1107.79   43.90
  -7  12   2 1132.99   42.60
   6 -12  -2  240.68   11.80
  -6 -12   2  228.28   12.40
  -6  12   2  234.18   11.20
   6  12  -2  223.78   12.30
  -6  12   2  221.08   12.40
   5 -12  -2   17.10    4.10
  -5 -12   2   22.90    4.40
  -5  12   2   20.60    4.30
   5  12  -2   19.10    4.20
  -5  12   2   14.20    3.40
   4 -12  -2  261.87   14.00
  -4 -12   2  266.17   12.90
  -4  12   2  273.27   12.00
   4  12  -2  234.78   12.40
   3 -12  -2 1028.80   41.60
  -3 -12   2 1018.20   40.60
  -3  12   2 1083.49   40.10
  -3  12   2 1054.99   39.90
  -3  12   2 1060.59   39.70
   3  12  -2 1035.10   39.00
   3  12  -2 1050.69   40.40
  -2 -12   2   57.99    5.30
  -2 -12   2   47.60    3.50
   2 -12  -2   54.99    6.20
   2  12  -2   49.00    4.80
   2  12  -2   63.39    4.00
  -2  12   2   41.30    5.00
  -2  12   2   47.70    4.20
  -2  12   2   57.19    6.00
  -1 -12   2 3374.86  124.79
  -1 -12   2 3063.19  123.29
   1  12  -2 3505.35  123.99
  -1  12   2 3400.46  123.39
   1  12  -2 3416.26  124.29
  -1  12   2 3316.27  123.59
  -1  12   2 3467.05  124.29
   0 -12   2 1098.09   41.30
   0 -12   2  971.90   39.80
   0 -12  -2 1078.19   41.00
   0  12  -2 1047.30   40.60
   0  12  -2 1125.89   40.70
   0  12   2 1051.19   39.70
   0  12   2 1059.39   39.40
   0  12   2 1081.59   40.80
   1 -12   2  196.88   10.80
  -1 -12  -2  196.48   10.10
   1 -12   2  182.48    9.30
  -1  12  -2  192.48    9.50
   1  12   2  190.78   10.00
  -1  12  -2  188.68    9.90
  -2 -12  -2  936.81   36.00
   2 -12   2  850.11   35.30
   2 -12   2  951.20   36.60
   2  12   2  947.51   36.00
  -2  12  -2  915.01   36.20
  -2  12  -2  958.80   36.00
  -3 -12  -2 1339.27   51.89
   3 -12   2 1382.96   52.49
   3  12   2 1374.86   51.99
  -3  12  -2 1366.36   51.99
  -3  12  -2 1359.16   51.29
  -4 -12  -2   -2.30    3.70
   4 -12   2   -1.00    3.90
  -4  12  -2    3.00    2.80
   4  12   2    1.40    3.10
  -4  12  -2   -1.10    3.70
   5 -12   2 1345.77   53.89
  -5 -12  -2 1425.36   53.69
   5  12   2 1382.86   53.59
  -5  12  -2 1430.96   52.59
  -5  12  -2 1426.46   53.89
   6 -12   2  359.16   16.70
  -6 -12  -2  378.36   16.90
   6 -12   2  331.07   14.80
  -6  12  -2  358.86   17.20
   6  12   2  356.06   16.40
  -6  12  -2  353.66   14.70
  -7 -12  -2  155.98   10.50
   7 -12   2  128.89    7.30
   7 -12   2  144.19   10.00
  -7  12  -2  141.29   11.10
   7  12   2  127.69    9.80
  -7  12  -2  138.59    7.30
   8 -12   2  135.19   10.20
  -8 -12  -2  157.38   11.10
   8  12   2  138.29   10.40
  -8  12  -2  126.79    6.90
  -8  12  -2  144.69   15.20
   9 -12   2  198.08   12.20
  -9 -12  -2  198.18   12.90
   9  12   2  178.18   13.00
  -9  12  -2  190.08   13.90
  -9  12  -2  168.38    8.00
 -10 -12  -2   -0.40    5.90
  10 -12   2    7.20    5.00
  10  12   2    3.50    4.90
 -10  12  -2    1.60    6.50
  11 -12   2  250.47   14.70
 -11 -12  -2  285.47   16.70
 -11  12  -2  250.27   17.80
  11  12   2  236.28   14.80
  11 -13  -2  122.99   11.50
 -11 -13   2  129.29   13.00
  11  13  -2  109.89   11.70
 -11  13   2  107.49   13.20
 -10 -13   2   58.29    7.60
  10 -13  -2   52.09    5.80
  10  13  -2   52.49    7.00
 -10  13   2   63.09    6.20
 -10  13   2   43.60    7.50
   9 -13  -2  117.49    8.90
  -9 -13   2  105.89   11.30
  -9  13   2  103.39   11.20
   9  13  -2   94.49   10.60
  -9  13   2  120.39    7.70
   8 -13  -2  472.25   20.20
  -8 -13   2  480.15   21.70
   8  13  -2  460.75   21.20
  -8  13   2  469.85   19.40
   7 -13  -2  440.96   18.60
  -7  13   2  419.06   19.20
  -7  13   2  415.56   17.70
   7  13  -2  399.16   19.20
   6 -13  -2  136.49    9.40
  -6 -13   2  134.79   10.20
  -6  13   2  145.29    8.60
  -6  13   2  136.09    9.80
   6  13  -2  143.79   10.10
   5 -13  -2 2087.29   80.39
  -5 -13   2 2187.68   80.59
   5  13  -2 2102.29   80.39
  -5  13   2 2172.68   79.69
  -5  13   2 2129.69   80.09
   4 -13  -2  274.77   13.60
  -4 -13   2  268.17   13.60
   4  13  -2  258.97   13.20
  -4  13   2  263.27   12.60
  -4  13   2  268.07   12.50
  -3 -13   2  679.53   28.30
   3 -13  -2  691.13   28.50
  -3  13   2  688.13   27.40
  -3  13   2  722.43   27.90
  -3  13   2  723.53   27.80
   3  13  -2  686.23   28.10
  -2 -13   2  488.05   21.00
  -2 -13   2  450.35   18.60
   2 -13  -2  529.65   21.20
   2  13  -2  491.95   20.50
  -2  13   2  484.75   19.70
  -2  13   2  491.55   20.30
   2  13  -2  507.45   19.00
  -1 -13   2   58.89    5.80
  -1 -13   2   50.99    3.80
   1 -13  -2   61.09    5.90
   1  13  -2   44.30    4.80
  -1  13   2   43.60    3.90
  -1  13   2   48.10    4.60
   1  13  -2   53.29    5.00
  -1  13   2   39.50    4.70
   0 -13   2  197.78   11.30
   0 -13  -2  217.58   11.10
   0 -13   2  188.48    8.90
   0  13  -2  204.98   10.40
   0  13   2  199.38    8.20
   0  13  -2  197.38   10.10
   0  13   2  201.28   10.70
   0  13   2  205.58    8.90
   1 -13   2 1271.27   50.19
  -1 -13  -2 1302.27   51.09
   1 -13   2 1343.07   51.69
  -1  13  -2 1400.86   50.79
  -1  13  -2 1365.96   50.99
   1  13   2 1355.26   51.09
   2 -13   2  112.79    9.20
  -2 -13  -2  125.79    8.60
  -2  13  -2  123.29    7.60
   2  13   2  109.69    8.20
  -2  13  -2  113.49    8.00
  -3 -13  -2  201.68   11.40
   3 -13   2  197.38   12.00
  -3  13  -2  224.98   10.50
  -3  13  -2  224.68   11.50
   3  13   2  212.38   11.30
   4 -13   2 1148.59   45.40
  -4 -13  -2 1133.89   45.00
  -4  13  -2 1181.28   45.10
  -4  13  -2 1200.08   44.10
   4  13   2 1142.29   44.90
  -5 -13  -2  244.18   13.30
   5 -13   2  256.27   13.70
  -5  13  -2  251.87   13.50
   5  13   2  252.77   13.00
  -5  13  -2  250.67   11.60
   6 -13   2  331.87   17.00
  -6 -13  -2  380.76   17.20
   6  13   2  352.56   16.80
  -6  13  -2  354.56   17.40
  -6  13  -2  362.76   15.60
  -7 -13  -2  766.52   31.00
   7 -13   2  716.43   30.80
  -7  13  -2  748.33   28.80
  -7  13  -2  757.92   31.30
   7  13   2  744.43   30.70
   8 -13   2   13.10    4.90
  -8 -13  -2   24.30    5.90
   8  13   2    6.30    8.30
  -8  13  -2   11.90    5.90
  -8  13  -2   11.90    2.90
  -9 -13  -2  274.77   15.50
   9 -13   2  264.87   14.40
   9  13   2  241.08   14.30
  -9  13  -2  246.08   15.90
  -9  13  -2  235.88   10.70
 -10 -13  -2   42.80    7.20
  10 -13   2   58.39    7.00
 -10  13  -2   53.29    8.50
  10  13   2   53.49    7.10
 -11 -13  -2   29.60    7.40
  11 -13   2   38.70    6.50
  11  13   2   39.90    6.90
 -11  13  -2   37.70    9.50
 -11 -14   2    3.40    6.70
  11 -14  -2    5.80    4.60
 -11  14   2   -2.40    8.70
  11  14  -2   -5.80    5.40
  10 -14  -2  360.76   17.60
 -10 -14   2  416.06   20.20
 -10  14   2  354.16   19.90
 -10  14   2  381.76   16.20
  10  14  -2  353.76   18.90
  -9 -14   2   69.59    8.00
   9 -14  -2   79.29    8.30
  -9  14   2   76.79    6.90
   9  14  -2   77.69    7.80
  -9  14   2   71.49    8.20
  -8 -14   2   -0.60    5.10
   8 -14  -2    4.70    4.00
   8  14  -2   -1.80    4.40
  -8  14   2    1.70    3.40
  -8  14   2   -2.80    4.90
  -7 -14   2   76.49    7.40
   7 -14  -2   79.29    8.10
  -7  14   2   82.89    7.20
   7  14  -2   57.59    6.50
  -7  14   2   74.59    7.20
   6 -14  -2  927.71   37.80
  -6  14   2  950.50   37.70
  -6  14   2  987.10   37.00
   6  14  -2  941.41   38.10
  -5 -14   2   54.29    6.20
   5 -14  -2   60.29    6.40
  -5  14   2   63.79    6.10
  -5  14   2   76.69    7.10
   5  14  -2   55.49    5.80
   4 -14  -2 1327.07   51.09
  -4 -14   2 1324.07   51.09
  -4  14   2 1333.07   50.19
   4  14  -2 1289.67   50.69
  -4  14   2 1310.97   50.29
   3 -14  -2   95.49    8.60
  -3 -14   2   93.39    8.70
   3  14  -2   95.79    8.10
  -3  14   2   91.29    7.50
  -3  14   2   81.79    7.00
  -2 -14   2   25.60    4.90
  -2 -14   2   28.90    2.80
   2 -14  -2   28.60    5.00
   2  14  -2   26.40    4.40
   2  14  -2   36.70    3.30
  -2  14   2   22.40    4.00
  -2  14   2   27.40    3.70
  -2  14   2   30.30    3.30
   1 -14  -2  302.87   14.70
  -1 -14   2  287.17   14.50
  -1 -14   2  279.37   12.00
  -1  14   2  292.97   12.60
   1  14  -2  294.37   12.70
  -1  14   2  305.57   12.10
   1  14  -2  305.17   14.00
  -1  14   2  310.17   14.00
   0 -14   2 1426.36   55.39
   0 -14  -2 1427.36   55.09
   0 -14   2 1343.17   53.59
   0  14   2 1491.55   53.49
   0  14  -2 1407.36   54.59
   0  14   2 1419.76   53.09
   0  14  -2 1529.35   54.49
   0  14   2 1465.45   54.79
   1 -14   2   13.10    2.90
   1 -14   2   12.60    4.40
  -1 -14  -2   19.60    4.30
  -1  14  -2   11.00    4.00
  -1  14  -2   12.00    3.60
   1  14   2   11.30    4.00
  -2 -14  -2 2202.98   84.19
   2 -14   2 2281.47   84.69
  -2  14  -2 2239.48   83.99
   2  14   2 2257.97   84.09
  -2  14  -2 2222.68   83.59
  -3 -14  -2  143.09    9.80
   3 -14   2  126.39   10.20
  -3  14  -2  137.49    8.30
  -3  14  -2  125.99    9.20
   3  14   2  132.29    9.10
   4 -14   2   35.50    5.70
  -4 -14  -2   32.20    5.20
  -4  14  -2   39.90    4.30
   4  14   2   35.10    5.20
  -4  14  -2   27.80    5.00
   5 -14   2   31.80    5.60
  -5 -14  -2   35.50    5.70
  -5  14  -2   32.30    4.10
  -5  14  -2   33.70    5.70
   5  14   2   37.80    5.30
   6 -14   2  815.72   34.80
  -6 -14  -2  849.41   34.70
  -6  14  -2  870.41   32.90
  -6  14  -2  833.02   34.80
   6  14   2  879.11   34.50
   7 -14   2   33.30    6.00
  -7 -14  -2   31.40    5.70
   7  14   2   31.20    5.70
  -7  14  -2   28.50    9.90
  -7  14  -2   29.10    3.80
   8 -14   2  584.94   26.00
  -8 -14  -2  604.94   26.30
   8  14   2  586.14   26.10
  -8  14  -2  621.14   26.90
  -8  14  -2  574.44   23.40
  -9 -14  -2   32.90    6.80
   9 -14   2   41.50    6.50
   9  14   2   28.80    6.20
  -9  14  -2   27.70    7.30
  -9  14  -2   31.20    3.50
 -10 -14  -2    6.50    6.80
  10 -14   2   13.00    5.60
  10  14   2    3.60    5.40
 -10  14  -2    6.10    6.70
  10 -15  -2    6.00    4.70
 -10  15   2   12.20    3.90
  10  15  -2    2.50    5.60
 -10  15   2    2.60    6.60
  -9 -15   2  207.28   14.40
   9 -15  -2  200.68   12.00
  -9  15   2  176.98   14.00
  -9  15   2  190.48   10.60
   9  15  -2  194.48   13.70
  -8 -15   2   35.70    6.70
   8 -15  -2   42.20    5.80
  -8  15   2   36.20    4.80
  -8  15   2   41.50    6.80
   8  15  -2   37.00    6.20
  -7 -15   2  274.67   15.50
   7 -15  -2  244.88   13.80
   7  15  -2  239.68   14.40
  -7  15   2  258.97   14.30
  -7  15   2  262.37   12.70
   6 -15  -2   69.59    7.00
  -6 -15   2   72.59    7.80
  -6  15   2   86.49    8.90
   6  15  -2   78.09    7.50
  -6  15   2   87.59    7.80
   5 -15  -2 1157.88   46.00
  -5 -15   2 1154.08   47.20
  -5  15   2 1181.98   45.30
  -5  15   2 1169.68   44.90
   4 -15  -2   -2.20    4.50
  -4 -15   2    2.80    4.50
   4  15  -2    2.50    4.00
  -4  15   2    1.50    3.80
  -4  15   2   -2.80    3.90
  -3 -15   2  464.75   21.20
   3 -15  -2  496.05   21.40
   3  15  -2  480.25   20.80
  -3  15   2  489.85   20.40
  -3  15   2  453.35   19.80
  -2 -15   2  230.98   12.90
   2 -15  -2  242.78   13.00
  -2  15   2  230.88   10.30
  -2  15   2  232.68   12.10
  -2  15   2  225.88   11.00
   2  15  -2  223.88   12.40
  -1 -15   2  488.85   22.40
   1 -15  -2  520.45   22.50
  -1  15   2  519.95   20.50
  -1  15   2  520.55   21.80
  -1  15   2  503.45   20.00
   1  15  -2  528.25   21.90
   1  15  -2  527.05   20.50
   0 -15   2  134.29   10.50
   0 -15  -2  141.29   10.10
   0  15  -2  142.29    9.40
   0  15   2  154.18    9.80
   0  15  -2  151.48    8.50
  -1 -15  -2 2360.96   88.99
   1 -15   2 2344.47   89.29
  -1  15  -2 2327.37   88.39
  -1  15  -2 2430.06   88.49
   1  15   2 2361.46   88.69
   2 -15   2    5.30    4.80
  -2 -15  -2    7.60    4.60
  -2  15  -2    9.40    3.70
   2  15   2    8.80    4.20
  -2  15  -2    4.50    7.00
   3 -15   2  905.51   36.10
  -3 -15  -2  875.01   35.50
  -3  15  -2  903.61   34.60
   3  15   2  888.11   35.30
  -3  15  -2  848.12   35.10
   4 -15   2   24.50    5.60
  -4 -15  -2   22.40    5.20
  -4  15  -2   16.50    4.00
   4  15   2   14.70    4.80
  -4  15  -2   16.40    5.10
  -5 -15  -2   93.19    9.60
   5 -15   2   81.09    7.80
  -5  15  -2   89.39    9.60
  -5  15  -2   84.29    7.30
   5  15   2   88.49    9.40
  -6 -15  -2   26.20    6.00
   6 -15   2   33.00    6.30
  -6  15  -2   29.40    6.20
   6  15   2   31.20    5.90
  -6  15  -2   21.30    4.00
   7 -15   2  586.14   26.60
  -7 -15  -2  640.04   26.70
  -7  15  -2  602.34   26.90
  -7  15  -2  589.34   23.90
   7  15   2  591.34   26.20
   8 -15   2   20.70    6.20
  -8 -15  -2   17.50    6.20
   8  15   2   21.60    5.90
  -8  15  -2   20.50    6.50
  -8  15  -2   24.50    3.70
  -9 -15  -2  216.28   15.10
   9 -15   2  218.18   14.20
  -9  15  -2  215.38   15.70
   9  15   2  182.38   13.90
 -10 -15  -2   22.70    7.20
  10 -15   2   27.60    6.30
  10  15   2   23.50    6.50
  -9 -16   2   42.40    7.90
   9 -16  -2   31.40    5.80
  -9  16   2   34.10    4.90
   9  16  -2   34.20    6.80
  -9  16   2   23.90    6.90
  -8 -16   2   10.90    6.30
   8 -16  -2    8.30    4.90
  -8  16   2   11.90    4.30
  -8  16   2    4.30    5.80
   8  16  -2    9.20    5.60
  -7 -16   2  152.58   12.90
   7 -16  -2  136.39   10.90
  -7  16   2  136.19   11.40
  -7  16   2  152.78    9.60
   7  16  -2  135.69   11.50
   6 -16  -2  490.25   23.60
  -6 -16   2  555.94   24.60
  -6  16   2  567.94   22.60
   6  16  -2  536.75   24.00
  -6  16   2  531.85   23.40
   5 -16  -2   30.60    6.20
  -5 -16   2   28.10    6.30
  -5  16   2   34.90    5.00
  -5  16   2   31.40    5.50
   5  16  -2   34.80    6.00
  -4 -16   2  829.22   34.80
   4 -16  -2  860.61   34.90
  -4  16   2  819.72   33.50
   4  16  -2  844.52   34.40
  -4  16   2  880.81   33.70
  -3 -16   2  251.57   16.50
   3 -16  -2  249.68   14.40
  -3  16   2  260.97   13.20
   3  16  -2  247.98   17.80
  -3  16   2  257.57   13.30
   2 -16  -2   89.29    9.20
  -2 -16   2   75.29    7.50
  -2  16   2   83.39    5.70
   2  16  -2   81.09    8.60
  -2  16   2   87.79    8.60
  -2  16   2   76.79    6.70
   1 -16  -2  226.58   13.40
  -1 -16   2  234.28   13.50
   1  16  -2  243.18   10.50
  -1  16   2  243.78   10.80
  -1  16   2  227.68   10.00
  -1  16   2  228.78   12.70
   1  16  -2  234.48   12.70
   0 -16   2  377.96   19.00
   0 -16  -2  369.76   18.50
   0  16  -2  393.36   17.80
   0  16  -2  421.76   17.00
   0  16   2  420.66   18.40
   1 -16   2  157.08   11.60
  -1 -16  -2  159.08   11.20
  -1  16  -2  164.48    9.80
   1  16   2  172.78   11.10
  -1  16  -2  176.48   10.50
  -2 -16  -2  928.01   38.10
   2 -16   2  948.41   38.50
  -2  16  -2  940.01   37.60
   2  16   2  979.90   37.90
  -2  16  -2  955.60   37.30
   3 -16   2  391.76   19.10
  -3 -16  -2  393.46   18.70
  -3  16  -2  378.16   17.10
   3  16   2  377.86   19.50
  -3  16  -2  385.26   17.90
  -4 -16  -2   64.79    7.30
   4 -16   2   47.40    6.90
  -4  16  -2   58.49    5.50
  -4  16  -2   55.59    6.70
   4  16   2   60.39    6.60
   5 -16   2  374.36   22.30
  -5 -16  -2  381.66   18.60
  -5  16  -2  369.56   16.50
  -5  16  -2  366.36   18.30
   5  16   2  374.36   18.20
  -6 -16  -2  193.88   13.20
   6 -16   2  181.58   13.50
  -6  16  -2  183.78   10.20
   6  16   2  181.98   12.70
  -6  16  -2  195.28   13.10
   7 -16   2   -2.30    5.40
  -7 -16  -2   -2.70    5.60
  -7  16  -2    0.10    3.40
  -7  16  -2    2.90    5.80
   7  16   2   -2.70    5.00
  -8 -16  -2  488.85   23.50
   8 -16   2  460.45   23.20
   8  16   2  492.65   23.20
  -8  16  -2  506.25   24.00
  -8  16  -2  482.85   20.00
   9 -16   2   27.80    6.60
  -9 -16  -2   35.70    8.20
  -9  16  -2   34.20    8.00
   9  16   2   33.30    6.90
  -9 -17   2    7.10    6.90
   9 -17  -2   -2.80    4.90
  -9  17   2  -11.10    5.90
   9  17  -2   -3.70    6.90
  -9  17   2    4.80    4.60
   8 -17  -2  283.77   16.50
  -8 -17   2  356.86   18.80
  -8  17   2  324.07   15.90
  -8  17   2  300.17   17.40
   8  17  -2  313.77   17.50
  -7 -17   2    5.50    6.40
   7  17  -2    7.80    5.70
  -7  17   2    7.80    5.70
  -7  17   2   11.70    4.60
  -6 -17   2   86.09    8.70
   6 -17  -2   72.99    8.10
   6  17  -2   82.99    7.90
  -6  17   2   87.79    8.50
  -6  17   2   99.49    9.90
   5 -17  -2  213.18   14.40
  -5 -17   2  246.38   14.90
  -5  17   2  258.37   13.00
   5  17  -2  231.58   14.20
  -5  17   2  232.98   13.20
  -4 -17   2  167.68   12.70
   4 -17  -2  152.58   12.00
  -4  17   2  157.88   10.60
  -4  17   2  158.38   10.30
   4  17  -2  144.29   11.50
  -3 -17   2  138.09   11.30
   3 -17  -2  125.59   11.20
   3  17  -2  130.09   10.80
  -3  17   2  147.39   10.20
  -3  17   2  125.69    9.10
  -2 -17   2  819.32   34.70
   2 -17  -2  833.12   34.60
  -2  17   2  825.82   32.20
  -2  17   2  858.81   34.40
  -2  17   2  862.31   32.80
   2  17  -2  842.92   34.10
  -1 -17   2  120.59   10.80
   1 -17  -2  119.69   10.90
  -1  17   2  122.19    7.50
   1  17  -2  131.89    6.70
   1  17  -2  145.19   16.00
  -1  17   2  120.89    6.50
   0 -17  -2  214.38   13.10
   0  17  -2  230.18   10.80
   0  17   2  204.38   13.90
   0  17  -2  212.58   12.30
  -1 -17  -2  350.56   17.50
  -1  17  -2  355.06   16.00
  -1  17  -2  358.96   16.60
   1  17   2  340.17   17.00
  -2  17  -2  157.48   10.30
   2  17   2  165.58   11.40
  -2  17  -2  142.79   10.50
  -3 -17  -2  295.47   15.80
   3 -17   2  275.67   17.70
   3  17   2  283.97   15.20
  -3  17  -2  280.27   14.10
  -3  17  -2  281.17   14.80
  -4 -17  -2  829.92   33.50
   4 -17   2  810.72   33.80
  -4  17  -2  774.62   31.80
  -4  17  -2  781.12   33.00
   4  17   2  798.82   33.00
  -5 -17  -2    5.10    5.80
   5 -17   2    0.10    5.70
  -5  17  -2    8.30    4.00
   5  17   2    4.60    5.00
  -5  17  -2    2.30    5.40
   6 -17   2  108.29   12.00
  -6 -17  -2  127.69   12.50
  -6  17  -2  128.69   11.60
  -6  17  -2  116.79    8.50
   6  17   2  106.89   11.20
  -7 -17  -2  127.59   12.80
   7 -17   2  110.69   12.40
   7  17   2  133.29   12.10
  -7  17  -2  136.89    9.00
  -7  17  -2  121.19   12.50
   8 -17   2   16.40    6.70
  -8  17  -2   29.50    7.40
   8  17   2   28.90    6.90
  -8  17  -2   28.90    4.40
  -8 -18   2    8.60    7.00
   8 -18  -2   -6.60    5.20
  -8  18   2   13.70    4.80
  -8  18   2    9.80    6.30
   8  18  -2   11.30    6.40
  -7 -18   2  402.56   20.70
   7 -18  -2  327.47   19.00
  -7  18   2  370.06   17.60
   7  18  -2  399.06   19.70
  -7  18   2  380.26   19.10
  -6 -18   2   12.20    6.40
   6 -18  -2   10.60    5.90
  -6  18   2   18.40    5.00
   6  18  -2    9.40    5.80
   5 -18  -2    0.20    5.90
  -5 -18   2    0.40    5.60
   5  18  -2    3.10    5.50
  -5  18   2    7.70    4.70
  -5  18   2    5.40    4.90
  -4 -18   2   12.50    5.90
   4  18  -2   18.20    5.80
  -4  18   2   13.30    4.90
   3 -18  -2  964.60   40.10
  -3 -18   2  924.51   38.90
   3  18  -2  968.30   38.50
  -3  18   2  953.40   38.00
  -3  18   2  928.61   37.10
   2 -18  -2   -0.60    5.80
  -2 -18   2    2.60    5.60
  -2  18   2    4.50    3.80
   2  18  -2    4.20    5.10
  -2  18   2    4.20    4.80
  -1 -18   2  773.52   33.50
  -1  18   2  791.02   32.60
   1  18  -2  795.72   32.60
  -1  18   2  808.12   30.50
   0 -18   2    2.90    5.20
   0 -18  -2    6.00    5.10
   0  18  -2   17.90    3.60
   0  18   2   10.20    5.00
   0  18  -2    5.20    4.60
  -1 -18  -2   17.30    5.70
   1 -18   2   21.20    6.00
   1  18   2   30.80    5.90
  -1  18  -2   15.40    4.90
  -1  18  -2   28.00    4.60
  -2 -18  -2    2.40    5.10
   2 -18   2    9.70    5.80
  -2  18  -2    5.90    4.70
  -2  18  -2    6.40    4.50
   2  18   2   -0.90    4.70
  -3 -18  -2  470.25   22.60
   3 -18   2  504.45   23.00
   3  18   2  470.05   22.10
  -3  18  -2  476.15   21.70
  -4 -18  -2   17.60    6.30
   4 -18   2   10.90    6.30
  -4  18  -2   18.30    5.10
  -4  18  -2   15.00    5.60
   4  18   2    5.10    5.30
  -5 -18  -2  556.64   24.90
   5 -18   2  537.85   25.20
  -5  18  -2  528.45   24.20
  -5  18  -2  524.35   22.50
   5  18   2  504.15   24.20
   6 -18   2   -4.70    6.00
  -6 -18  -2    0.30    6.40
   6  18   2    5.60    5.50
  -6  18  -2    6.60    6.10
  -6  18  -2   -1.90    4.10
   7 -18   2    0.80    6.30
  -7 -18  -2    6.00   10.70
  -7  18  -2   11.80    6.70
  -7  18  -2   16.50    4.40
   7  18   2    7.90    6.30
  -7 -19   2    0.80    6.80
   7 -19  -2   -6.20    5.80
  -7  19   2    4.90    5.90
   7  19  -2    5.90    6.20
  -7  19   2    5.70    4.70
  -6 -19   2  125.79   13.40
   6 -19  -2   91.09    9.40
  -6  19   2  109.79    9.80
   6  19  -2   91.79    9.70
  -6  19   2  119.69   11.00
   5 -19  -2   58.39    8.10
  -5 -19   2   55.89    8.00
   5  19  -2   39.80    6.80
  -5  19   2   63.49    7.00
  -5  19   2   56.79    6.40
  -4 -19   2  120.79   12.50
   4 -19  -2   93.89    9.40
  -4  19   2  117.49    9.60
   4  19  -2  129.29   11.80
  -4  19   2  126.29   10.40
  -3 -19   2    6.00    6.00
   3 -19  -2   14.10    6.40
  -3  19   2   18.90    4.80
  -3  19   2   14.30    5.20
   3  19  -2   19.50    5.80
   2 -19  -2  495.25   23.70
  -2 -19   2  490.35   23.70
  -2  19   2  513.55   21.00
  -2  19   2  496.15   22.70
   2  19  -2  524.45   23.20
  -1 -19   2   10.70    6.30
   1 -19  -2   11.10    6.00
  -1  19   2   14.40    5.30
   1  19  -2    3.50    5.30
   0 -19   2  236.88   15.40
   0 -19  -2  247.68   15.50
   0  19   2  253.07   14.60
   0  19  -2  242.18   14.40
   0  19  -2  262.07   11.50
   1 -19   2   89.09    8.60
  -1 -19  -2   93.09    8.90
   1  19   2   94.79   10.60
  -1  19  -2  104.19    7.90
  -1  19  -2   80.79    7.60
   2 -19   2   67.39    8.00
  -2 -19  -2   56.39    7.50
   2  19   2   53.89    6.90
  -2  19  -2   64.59    6.50
  -2  19  -2   47.30    6.40
  -3 -19  -2    0.80    5.90
   3 -19   2   -2.00    5.70
  -3  19  -2    8.50    5.40
  -3  19  -2   -0.90    4.50
   3  19   2    4.60    5.60
   4 -19   2  482.25   23.50
  -4 -19  -2  465.85   23.20
   4  19   2  475.05   22.60
  -4  19  -2  476.45   22.20
  -4  19  -2  472.65   21.00
  -5 -19  -2   17.50    7.00
   5 -19   2    6.60    6.40
  -5  19  -2   10.40    4.80
   5  19   2    8.00    5.80
  -5  19  -2   24.70    6.50
   6 -19   2  259.87   17.00
  -6 -19  -2  264.37   22.50
  -6  19  -2  258.77   13.50
  -6  19  -2  237.98   15.90
   5 -20  -2   -1.00    6.20
  -5 -20   2    9.50    6.80
   5  20  -2    4.20    6.20
  -5  20   2    7.20    5.10
  -5  20   2    0.10    5.10
   4 -20  -2  132.99   13.10
  -4 -20   2  176.68   14.20
  -4  20   2  171.68   12.10
  -4  20   2  152.68   10.90
   4  20  -2  168.38   13.30
   3 -20  -2  222.28   15.60
  -3 -20   2  233.58   16.20
   3  20  -2  233.48   15.00
  -3  20   2  249.68   12.70
  -3  20   2  238.78   14.10
  -2 -20   2   16.90    6.70
   2 -20  -2   16.20    6.40
   2  20  -2   19.60    6.00
  -2  20   2   18.90    5.70
  -2  20   2   17.10    5.50
   1 -20  -2  315.47   17.90
  -1 -20   2  323.77   18.40
  -1  20   2  320.07   17.20
   1  20  -2  323.47   17.20
   0 -20   2  155.28   13.30
   0 -20  -2  146.59   13.50
   0  20   2  142.09   12.30
   0  20  -2  157.68   12.10
   1 -20   2   22.50    6.90
  -1 -20  -2   23.90    6.80
   1  20   2   26.20    6.30
  -1  20  -2   17.20    5.70
  -1  20  -2   27.20    4.50
   2 -20   2  155.78   13.90
  -2 -20  -2  143.79   13.30
  -2  20  -2  158.88   10.20
  -2  20  -2  152.88   11.60
   2  20   2  141.99   12.80
  -3 -20  -2  104.59    9.80
   3 -20   2   75.59    9.20
  -3  20  -2  109.39   10.10
   3  20   2   98.59    9.10
  -3  20  -2  102.29   10.00
  -4 -20  -2   -1.70    6.70
   4 -20   2    0.40    6.40
  -4  20  -2    6.90    5.90
  -4  20  -2    5.80    4.90
   4  20   2    1.00    8.70
  -5 -20  -2  249.48   16.30
   5 -20   2  177.98   15.20
   5  20   2  197.68   14.80
  -5  20  -2  187.18   12.10
  -5  20  -2  178.58   14.10
  -3 -21   2   45.50    7.90
   3 -21  -2   42.10    7.90
  -3  21   2   57.69    7.20
   3  21  -2   53.19    7.80
  -2 -21   2   95.99   12.60
   2 -21  -2   85.59    9.30
   2  21  -2   92.39   12.30
  -2  21   2  120.99   11.30
  -1 -21   2   75.29    9.20
   1 -21  -2   61.99    8.20
   1  21  -2   76.29    8.10
  -1  21   2   64.29    7.60
   0 -21   2   13.60    6.80
   0  21  -2   14.50    5.80
   0  21   2    7.30    5.90
  -1 -21  -2  515.15   25.00
   1 -21   2  502.85   25.10
   1  21   2  559.14   27.90
  -1  21  -2  517.85   23.80
  -2 -21  -2    4.10    6.50
   2 -21   2    1.00    6.50
  -2  21  -2    8.90    5.50
   2  21   2   11.30    6.70
   3 -21   2  145.39   14.20
  -3  21  -2  161.38   12.60
   3  21   2  144.59   13.50
  -3  21  -2  167.08   11.40
 -14   0   3   -3.20    6.40
 -13   0   3   99.29   12.00
 -13   0   3  113.39    7.60
  13   0  -3  108.69   10.50
 -12   0   3    5.80    5.30
 -12   0   3   -3.20    3.00
  12   0  -3   -2.40    3.80
  11   0  -3  709.33   29.00
 -11   0   3  755.42   28.90
 -11   0   3  738.93   30.60
 -10   0   3   -7.10    4.30
 -10   0   3   -1.70    2.80
  10   0  -3   -1.10    3.10
  -9   0   3  769.42   29.80
  -9   0   3  686.73   28.50
  -9   0   3  765.22   28.40
   9   0  -3  740.23   30.80
  -8   0   3   -1.20    2.00
  -8   0   3   -1.60    3.00
  -8   0   3    2.50    2.10
  -8   0   3   -2.20    2.10
   8   0  -3   -4.30    2.10
  -7   0   3   72.39    4.30
  -7   0   3   55.29    4.30
   7   0  -3   52.69    4.20
  -6   0   3    4.90    1.60
  -6   0   3    0.00    1.60
  -6   0   3    0.30    1.70
  -6   0   3    0.90    1.40
   6   0  -3   -1.30    1.50
  -5   0   3 8321.77  293.17
  -5   0   3 7725.93  293.37
   4   0  -3    6.80    1.70
   4   0  -3    9.20    1.20
  -4   0   3    6.40    1.50
  -4   0   3   10.50    1.50
  -4   0   3    8.00    1.20
  -2   0   3    2.00    1.10
  -2   0   3    5.30    0.60
   2   0  -3    4.50    1.00
  -2   0   3    7.20    0.70
   2   0  -3    3.20    0.80
  -2   0   3    3.40    1.10
   0   0   3    2.20    0.50
   0   0  -3    4.80    0.60
  -1   0  -3  563.94   20.50
  -1   0  -3  552.04   20.70
   1   0   3  557.14   20.50
   1   0   3  552.84   21.20
   2   0   3   11.60    1.60
   2   0   3   12.50    1.20
  -2   0  -3   14.20    1.10
   3   0   3 2412.56   89.29
  -3   0  -3 2484.35   90.09
   3   0   3 2430.36   89.79
   3   0   3 2452.95   89.99
  -3   0  -3 2383.26   89.79
  -3   0  -3 2513.75   89.29
  -4   0  -3    3.70    0.80
   4   0   3    0.50    1.40
  -4   0  -3    3.90    1.40
   4   0   3    1.70    1.40
  -5   0  -3  353.66   14.10
  -5   0  -3  326.17   13.60
   5   0   3  332.37   13.80
  -5   0  -3  344.97   12.80
   5   0   3  351.06   13.70
   6   0   3   -2.60    2.10
  -6   0  -3    0.80    0.90
  -6   0  -3    1.90    2.70
   6   0   3    0.60    2.00
   7   0   3 4506.45  168.48
  -7   0  -3 4725.53  167.68
  -7   0  -3 4532.45  168.98
  -8   0  -3    2.90    3.80
   8   0   3   -0.40    3.00
  -9   0  -3 1627.54   60.99
   9   0   3 1567.74   60.19
 -10   0  -3   -5.30    4.50
  10   0   3   -0.90    3.40
 -11   0  -3   55.99    6.90
  11   0   3   52.39    5.70
  12   0   3    1.10    4.50
 -12   0  -3   -1.90    5.90
  13   0   3  176.38   12.20
 -13   0  -3  161.28   14.80
 -14  -1   3   21.30    4.50
 -14  -1   3   28.90    7.40
  14  -1  -3   26.90    5.40
 -14   1   3   26.70    7.50
  13  -1  -3  158.08   10.30
 -13  -1   3  144.89    9.00
 -13  -1   3  147.39   12.80
 -13   1   3  157.58    8.50
 -13   1   3  154.88   13.30
 -12  -1   3  344.87   14.60
  12  -1  -3  330.57   15.40
 -12  -1   3  332.27   17.60
  12   1  -3  333.27   15.50
 -12   1   3  318.67   17.40
 -11  -1   3   57.09    6.80
 -11  -1   3   70.89    6.10
  11  -1  -3   64.09    7.00
  11   1  -3   61.99    5.50
 -11   1   3   85.09    9.70
 -11   1   3   58.19    5.70
 -10  -1   3 1470.85   52.19
 -10  -1   3 1399.06   53.49
  10  -1  -3 1396.76   52.29
 -10   1   3 1220.18   51.99
  10   1  -3 1398.26   52.49
 -10   1   3 1440.76   51.99
 -10   1   3 1404.16   53.69
   9  -1  -3  110.49    6.70
  -9  -1   3  118.09    8.50
  -9  -1   3  105.99    6.70
  -9  -1   3  102.59    6.60
  -9   1   3  119.09    6.30
  -9   1   3  110.69    8.70
  -9   1   3  109.59    6.30
   9   1  -3  108.09    7.00
  -8  -1   3  480.65   19.70
  -8  -1   3  448.56   18.80
   8  -1  -3  463.65   18.70
  -8  -1   3  495.25   18.80
  -8   1   3  480.85   19.90
   8   1  -3  483.85   18.80
  -8   1   3  508.35   18.60
  -8   1   3  430.06   18.50
  -7  -1   3  356.46   14.60
   7  -1  -3  366.86   14.60
  -7  -1   3  377.66   14.80
  -7  -1   3  364.26   15.50
  -7   1   3  382.96   14.60
  -7   1   3  352.26   14.50
  -7   1   3  366.56   14.60
   7   1  -3  376.56   14.70
  -7   1   3  370.96   15.70
  -6  -1   3 2815.22  100.19
  -6  -1   3 2795.22  100.09
   6  -1  -3 2818.52   99.89
  -6  -1   3 2820.72  100.29
  -6  -1   3 2721.13  100.49
  -6   1   3 2884.91  100.09
  -6   1   3 2827.22  100.59
  -6   1   3 2460.65   99.99
  -6   1   3 2294.27   99.79
   6   1  -3 2791.92  100.09
   5  -1  -3  314.37   12.00
  -5  -1   3  297.87   12.10
  -5  -1   3  329.77   12.40
  -5  -1   3  305.17   12.50
  -5  -1   3  314.77   12.40
   5   1  -3  317.17   12.20
  -5   1   3  294.47   12.00
  -5   1   3  311.47   12.20
  -5   1   3  314.57   12.70
  -3  -1   3 4391.16  160.58
  -2  -1   3 1689.83   60.79
   2  -1  -3 1620.44   60.59
  -2  -1   3 1656.93   60.49
   2  -1  -3 1641.54   60.79
  -2   1   3 1632.14   60.29
   2   1  -3 1663.03   60.79
  -2   1   3 1658.83   60.69
   3  -1   3   26.70    2.40
  -3  -1  -3   29.10    1.80
   3  -1   3   27.80    2.60
  -3  -1  -3   30.20    2.80
   3   1   3   26.70    2.40
  -3   1  -3   29.30    3.10
  -3   1  -3   26.40    2.70
   3   1   3   27.10    1.80
   3   1   3   25.30    2.40
   4  -1   3 3789.82  139.59
  -4  -1  -3 4014.40  139.39
  -4  -1  -3 3527.05  138.99
  -4  -1  -3 4012.60  139.59
  -4   1  -3 3924.21  139.79
   4   1   3 3838.12  139.49
  -4   1  -3 3516.55  139.29
   5  -1   3 1764.72   65.19
  -5  -1  -3 1801.72   65.19
   5  -1   3 1789.72   66.09
  -5  -1  -3 1795.62   65.49
  -5  -1  -3 1695.93   64.59
   5   1   3 1779.82   64.69
  -5   1  -3 1666.73   65.09
   5   1   3 1743.63   65.29
   5   1   3 1770.62   65.19
  -5   1  -3 1809.02   65.59
   6  -1   3  312.17   12.70
   6  -1   3  302.07   12.90
  -6  -1  -3  289.37   11.60
  -6  -1  -3  304.87   13.10
  -6   1  -3  313.87   13.40
   6   1   3  310.37   12.70
   6   1   3  298.77   12.70
  -7  -1  -3  468.25   19.70
  -7  -1  -3  547.95   21.50
   7  -1   3  543.75   20.90
  -7   1  -3  535.35   22.70
   7   1   3  540.15   20.90
  -8  -1  -3 2989.90  107.39
   8  -1   3 2964.30  106.89
  -8  -1  -3 2586.04  105.69
  -8   1  -3 2966.50  107.59
   8   1   3 2936.41  106.89
  -9  -1  -3  126.09    6.00
  -9  -1  -3  139.09    6.10
   9  -1   3  143.59    8.60
  -9  -1  -3  144.39    9.90
   9   1   3  138.29    8.60
  -9   1  -3  149.99   10.10
 -10  -1  -3  152.28    6.50
  10  -1   3  148.99    9.60
 -10  -1  -3  174.08   11.30
 -10  -1  -3  139.59    6.40
 -10   1  -3  156.18   11.30
  10   1   3  159.58    9.60
 -11  -1  -3  145.99   11.80
  11  -1   3  150.98   10.00
 -11   1  -3  135.69   11.90
  11   1   3  148.89   13.60
  12  -1   3   91.89    9.20
 -12  -1  -3   85.89    8.80
  12   1   3  100.09    9.50
 -12   1  -3   82.89    8.90
  13  -1   3   25.50    5.60
 -13  -1  -3   24.90    7.30
  13   1   3   34.80    6.10
 -13   1  -3   22.80    7.40
  14  -2  -3  196.08   12.10
 -14  -2   3  194.48   10.80
 -14  -2   3  207.88   15.00
 -14   2   3  192.28   15.50
 -13  -2   3   36.70    4.80
 -13  -2   3   24.40    6.60
  13  -2  -3   34.30    5.10
 -13   2   3   32.40    4.70
 -13   2   3   30.10    7.10
 -12  -2   3  452.75   18.70
  12  -2  -3  434.66   19.10
 -12   2   3  448.86   18.10
 -12   2   3  444.56   21.50
  11  -2  -3  620.74   25.20
 -11  -2   3  610.64   26.60
 -11  -2   3  646.34   25.00
 -11   2   3  643.04   24.50
 -11   2   3  623.44   27.10
 -10  -2   3  153.28   10.00
  10  -2  -3  143.99    8.10
 -10  -2   3  132.19    9.70
  10   2  -3  141.89    8.50
 -10   2   3  142.09    7.40
 -10   2   3  124.29    7.30
 -10   2   3  144.59   10.40
   9  -2  -3  715.23   27.80
  -9  -2   3  704.63   28.90
  -9  -2   3  742.13   27.90
  -9   2   3  746.83   27.50
  -9   2   3  729.13   29.20
   9   2  -3  720.73   28.00
  -9   2   3  684.33   27.60
  -8  -2   3 2674.03   93.89
  -8  -2   3 2411.06   93.89
   8  -2  -3 2564.64   93.59
  -8  -2   3 2644.74   94.49
   8   2  -3 2521.75   93.79
  -8   2   3 2580.04   93.49
  -8   2   3 2423.16   94.09
  -8   2   3 2655.33   94.79
  -8   2   3 2376.86   93.49
  -7  -2   3   62.69    4.40
  -7  -2   3   63.49    4.70
  -7  -2   3   59.29    5.90
   7  -2  -3   63.69    4.30
  -7   2   3   73.19    4.30
   7   2  -3   64.89    4.60
  -7   2   3   56.29    4.00
  -7   2   3   54.69    7.00
   6  -2  -3 6613.64  234.78
  -6  -2   3 6452.35  235.18
  -6  -2   3 6635.64  234.98
  -6  -2   3 6225.98  235.18
   6   2  -3 6446.35  234.98
  -6   2   3 6685.03  235.48
  -6   2   3 6726.73  234.88
  -6   2   3 5610.74  234.68
  -5  -2   3 3151.38  110.59
  -5  -2   3 3056.69  110.79
  -5  -2   3 2890.11  110.79
   5  -2  -3 2991.90  110.29
   5   2  -3 2959.60  110.79
  -5   2   3 3038.00  110.49
  -5   2   3 2870.81  110.29
  -5   2   3 3157.78  111.59
   4  -2  -3    8.50    1.30
  -4  -2   3    4.40    1.30
  -4  -2   3    6.60    1.50
   4  -2  -3    6.80    1.00
  -4  -2   3    5.40    1.40
  -4   2   3    9.60    1.40
   4   2  -3    7.80    1.50
  -4   2   3    7.10    1.60
  -3  -2   3 2660.03   99.59
  -3  -2   3 2710.03   99.79
  -3  -2   3 2775.92   99.89
   3  -2  -3 2679.73   99.89
   3  -2  -3 2738.13   99.39
   3  -2  -3 2683.93   99.69
  -3  -2   3 2815.72   99.69
   3   2  -3 2682.33   99.79
  -3   2   3 2743.33   99.89
  -3   2   3 2744.53   99.39
  -3   2   3 2697.13   99.69
   1  -2  -3   58.29    2.70
  -1  -2   3   54.69    3.10
   1  -2  -3   46.00    2.10
   1  -2  -3   56.99    2.10
   1  -2  -3   45.10    2.50
   1   2  -3   52.39    3.10
  -1   2   3   48.80    2.60
   0  -2   3 2337.47   85.69
   0  -2   3 2238.18   85.29
   0   2  -3 2214.88   85.69
   0   2  -3 2336.27   85.29
   0   2   3 2507.75   85.29
  -2  -2  -3   16.90    1.60
  -2  -2  -3   17.50    1.80
  -2  -2  -3   17.00    1.80
   2  -2   3   11.20    1.70
   2  -2   3   20.10    2.00
   2   2   3   21.80    1.90
   2   2   3   22.50    1.90
  -2   2  -3   14.50    1.90
   2   2   3   16.40    1.70
  -2   2  -3   19.00    2.00
  -3  -2  -3 3535.25  130.29
  -3  -2  -3 3610.24  130.69
  -3  -2  -3 3588.74  130.59
   3   2   3 3537.35  130.49
   3   2   3 3531.85  130.59
  -3   2  -3 3571.54  130.59
  -3   2  -3 3577.94  130.89
  -4  -2  -3 4057.99  145.29
  -4  -2  -3 3830.22  144.89
  -4  -2  -3 4019.70  145.39
   4  -2   3 3830.82  145.59
  -4   2  -3 3972.40  145.69
   4   2   3 3982.90  145.29
  -4   2  -3 3951.70  145.29
   4   2   3 4079.69  145.09
   5  -2   3    3.30    2.10
  -5  -2  -3    4.40    2.20
  -5  -2  -3    1.60    1.20
  -5  -2  -3    2.80    1.80
   5  -2   3    0.40    1.90
   5   2   3    3.30    1.40
  -5   2  -3    1.10    2.30
   5   2   3    5.40    2.00
   5   2   3    5.60    1.80
  -5   2  -3    1.60    1.70
   6  -2   3 2432.76   89.59
  -6  -2  -3 2165.88   88.99
  -6  -2  -3 2536.35   89.89
   6   2   3 2463.95   89.69
  -6   2  -3 2505.15   90.19
   6   2   3 2461.25   89.09
  -7  -2  -3  848.62   34.60
   7  -2   3  962.60   35.60
  -7  -2  -3  969.70   36.00
   7   2   3  923.81   34.70
   7   2   3  927.51   35.60
  -7   2  -3  969.10   36.30
   8  -2   3    4.30    2.90
  -8  -2  -3    3.30    3.70
  -8  -2  -3    1.80    1.70
  -8   2  -3    3.70    3.90
   8   2   3    0.90    3.20
  -9  -2  -3  661.33   26.60
   9  -2   3  651.73   25.80
  -9  -2  -3  594.94   24.30
  -9   2  -3  685.53   27.10
   9   2   3  637.34   25.80
  10  -2   3  249.28   12.30
 -10  -2  -3  225.38   10.00
 -10  -2  -3  238.58   10.10
 -10  -2  -3  264.57   13.90
 -10   2  -3  251.27   14.20
  10   2   3  254.77   12.50
 -11  -2  -3   30.30    6.20
 -11  -2  -3   32.00    3.60
 -11  -2  -3   34.00    3.40
  11  -2   3   37.40    5.30
  11   2   3   38.80    8.40
 -11   2  -3   42.10   11.10
 -12  -2  -3  263.27   15.90
  12  -2   3  254.17   14.00
 -12   2  -3  263.17   16.50
  12   2   3  255.07   14.30
  13  -2   3   90.09    9.80
 -13  -2  -3   71.39    8.80
 -13   2  -3   67.59    9.20
  13   2   3   81.09    7.90
 -14  -3   3   -3.60    4.00
 -14  -3   3   10.90    6.50
  14  -3  -3    5.20    4.60
 -14   3   3   10.50    8.10
 -13  -3   3  529.85   21.90
 -13  -3   3  530.15   24.50
  13  -3  -3  535.85   22.40
 -13   3   3  524.15   25.20
 -13   3   3  518.25   20.90
 -12  -3   3   27.60    4.40
  12  -3  -3   24.50    4.40
 -12  -3   3   20.90    6.00
 -12   3   3   22.20    3.50
 -12   3   3   33.90    6.80
  11  -3  -3  179.58    9.90
 -11  -3   3  186.48   11.70
 -11  -3   3  199.38    9.90
 -11   3   3  192.88    9.00
 -11   3   3  200.78   15.50
 -11   3   3  158.48    9.00
  10  -3  -3  114.99    7.10
 -10  -3   3  108.99    7.20
 -10  -3   3  115.79    8.90
 -10   3   3  112.09    9.70
 -10   3   3  112.69    6.50
 -10   3   3   92.09    6.10
   9  -3  -3  475.35   18.60
  -9  -3   3  469.55   19.70
  -9  -3   3  462.65   19.00
  -9   3   3  474.35   18.30
  -9   3   3  479.05   20.30
  -9   3   3  424.86   18.30
   8  -3  -3  101.39    5.90
  -8   3   3   92.99    8.10
  -8   3   3  103.09    5.70
  -8   3   3   89.39    5.60
  -8   3   3   98.59    5.50
   7  -3  -3 2435.66   88.89
  -7  -3   3 2415.86   89.39
  -7  -3   3 2287.27   89.29
  -7  -3   3 2563.04   89.29
  -7   3   3 2222.68   88.79
  -7   3   3 2503.25   89.89
  -7   3   3 2475.95   88.89
  -6  -3   3  199.98    9.50
   6  -3  -3  212.68    8.40
  -6  -3   3  201.08    9.00
  -6   3   3  186.08    8.30
  -6   3   3  207.48    8.60
  -6   3   3  210.28    9.70
  -5  -3   3 1150.38   41.90
  -5  -3   3 1136.59   42.10
   5  -3  -3 1097.69   41.60
   5  -3  -3 1132.49   41.50
  -5  -3   3 1066.69   41.90
   5   3  -3 1110.79   41.90
  -5   3   3 1104.39   41.50
  -5   3   3 1148.89   42.20
  -5   3   3 1157.68   41.70
   4  -3  -3  553.04   21.00
  -4  -3   3  538.15   21.40
  -4  -3   3  593.94   21.60
   4  -3  -3  552.24   21.20
  -4  -3   3  594.64   21.40
  -4   3   3  567.44   21.00
   4   3  -3  543.95   21.40
   4   3  -3  542.75   21.40
  -4   3   3  569.24   21.20
  -4   3   3  575.34   21.60
  -3  -3   3 2054.99   75.59
   3  -3  -3 1964.60   75.29
  -3  -3   3 1995.90   75.39
  -3  -3   3 2045.20   75.39
   3  -3  -3 2047.90   74.99
  -3   3   3 2090.19   75.29
  -3   3   3 2080.09   75.59
   3   3  -3 1999.00   75.49
  -3   3   3 2227.28   75.09
   3   3  -3 2007.20   75.39
   0  -3  -3  998.50   36.90
   0  -3   3 1014.30   36.90
   0  -3  -3 1009.70   36.80
   0  -3   3 1000.20   37.10
   0  -3  -3 1028.60   36.80
   0  -3   3  988.90   37.40
   0   3  -3  974.00   37.10
   0   3   3 1029.30   37.00
   0   3  -3 1009.60   37.90
   0   3   3  926.41   36.80
   0   3  -3 1005.80   36.90
  -1  -3  -3 3757.92  130.29
   1   3   3 3372.36  130.49
  -2  -3  -3  868.01   31.90
   2  -3   3  859.21   31.50
   2  -3   3  858.11   32.00
   2  -3   3  840.32   32.20
  -2  -3  -3  858.21   31.80
  -2  -3  -3  861.41   31.80
   2   3   3  856.61   31.70
  -2   3  -3  881.41   31.50
  -2   3  -3  843.82   31.90
  -2   3  -3  826.32   32.20
   2   3   3  878.01   31.80
   2   3   3  836.32   31.80
   3  -3   3 1007.60   39.00
  -3  -3  -3 1065.79   38.70
   3  -3   3 1007.70   38.80
  -3  -3  -3 1067.39   39.10
  -3  -3  -3 1050.59   38.50
   3   3   3 1039.00   38.50
  -3   3  -3 1057.59   39.20
  -3   3  -3 1033.10   38.80
   3   3   3 1051.69   38.70
   3   3   3 1035.40   38.60
   4  -3   3   88.99    4.90
  -4  -3  -3   87.19    4.30
  -4  -3  -3   89.19    4.80
   4  -3   3   93.39    5.20
  -4  -3  -3   95.79    5.00
   4   3   3   97.39    4.60
   4   3   3   95.59    4.90
  -4   3  -3   97.79    5.70
   4   3   3   94.79    4.60
  -5  -3  -3 6732.13  266.67
   5  -3   3 7135.59  267.47
  -5  -3  -3 7734.03  267.17
  -5  -3  -3 7583.44  267.17
   5   3   3 7436.66  266.97
   5   3   3 7459.25  266.87
  -5   3  -3 7043.80  267.07
   6  -3   3   21.80    2.80
  -6  -3  -3   19.20    2.00
  -6  -3  -3   22.40    3.10
   6   3   3   21.80    2.40
  -6   3  -3   26.00    3.70
   6   3   3   17.50    2.70
  -7  -3  -3  923.51   38.70
  -7  -3  -3 1098.99   39.80
   7  -3   3 1052.29   39.50
   7   3   3 1048.40   39.60
  -7   3  -3 1094.79   40.40
   7   3   3 1032.40   38.90
   8  -3   3  741.13   28.50
  -8  -3  -3  790.12   32.90
  -8  -3  -3  684.33   27.50
   8   3   3  707.03   28.50
  -8   3  -3  747.73   29.50
   8   3   3  718.23   27.60
  -9  -3  -3  319.37   13.00
   9  -3   3  319.17   14.60
  -9  -3  -3  316.67   15.30
  -9   3  -3  338.97   16.10
   9   3   3  325.67   14.70
 -10  -3  -3  122.29   10.10
  10  -3   3  122.99    8.80
 -10  -3  -3  112.39    6.00
  10   3   3  121.59    9.00
 -10   3  -3  123.89   10.90
  11  -3   3  848.22   33.60
 -11  -3  -3  859.21   31.90
 -11  -3  -3  726.83   31.70
 -11  -3  -3  878.91   34.70
 -11   3  -3  897.11   35.50
  11   3   3  867.91   33.90
  12  -3   3    4.10    4.50
 -12  -3  -3   -4.70    2.30
 -12   3  -3    1.60    6.20
  12   3   3    9.50    5.00
 -13  -3  -3  105.29   12.50
  13  -3   3  100.39   10.20
  13   3   3   98.09   10.90
 -13   3  -3   84.89    9.70
 -14  -4   3  219.28   12.10
  14  -4  -3  221.78   12.80
 -14  -4   3  235.58   15.60
 -14   4   3  237.48   21.30
 -13  -4   3    7.30    4.10
  13  -4  -3    0.90    3.90
 -13  -4   3    1.70    5.90
 -13   4   3    9.80    6.60
 -13   4   3    0.20    3.00
 -12  -4   3  562.44   22.70
  12  -4  -3  534.85   22.60
 -12  -4   3  552.44   24.40
 -12   4   3  546.55   21.60
 -12   4   3  548.45   25.40
 -11  -4   3   41.10    5.80
  11  -4  -3   37.20    4.40
 -11  -4   3   39.40    4.60
 -11   4   3   39.00    6.40
 -11   4   3   34.20    3.40
 -11   4   3   42.40    3.80
 -10  -4   3   91.19    8.40
 -10  -4   3   96.09    7.20
  10  -4  -3   91.39    6.80
 -10   4   3  106.59    6.00
 -10   4   3   84.79    5.70
 -10   4   3   97.49    9.50
   9  -4  -3   23.50    3.20
  -9  -4   3   17.80    4.20
  -9   4   3   16.40    2.70
  -9   4   3   16.80    2.50
  -9   4   3   25.10    4.60
  -8  -4   3 3377.66  125.09
   8  -4  -3 3460.35  124.29
  -8   4   3 3136.79  124.19
  -8   4   3 3494.05  125.49
  -8   4   3 3433.96  124.09
   7  -4  -3   21.70    2.50
  -7  -4   3   11.80    2.60
  -7  -4   3   20.20    3.00
  -7   4   3   12.50    3.70
  -7   4   3   16.20    2.20
  -7   4   3   17.80    2.40
   6  -4  -3 2083.29   76.99
   6  -4  -3 2164.58   76.99
  -6  -4   3 1950.01   77.49
  -6  -4   3 2083.59   77.49
  -6  -4   3 2133.49   77.39
   6   4  -3 2084.19   77.39
  -6   4   3 2222.28   77.99
  -6   4   3 2172.88   77.09
  -6   4   3 1928.91   76.89
  -5  -4   3  100.09    6.20
   5  -4  -3  106.89    4.80
  -5  -4   3   99.99    5.30
  -5  -4   3   98.99    5.30
   5  -4  -3  120.19    5.10
   5   4  -3  108.99    5.60
  -5   4   3  106.19    4.90
   5   4  -3  103.29    5.30
  -5   4   3  111.09    5.20
  -5   4   3   98.69    5.70
  -4  -4   3  647.24   24.00
  -4  -4   3  608.34   23.90
  -4  -4   3  613.04   24.10
   4  -4  -3  626.14   23.80
  -4  -4   3  599.84   23.90
   4  -4  -3  660.73   23.60
   4   4  -3  628.34   24.10
  -4   4   3  627.84   23.60
  -4   4   3  660.73   23.90
  -4   4   3  641.54   24.20
   4   4  -3  637.44   23.90
  -3  -4   3  484.85   19.10
  -3  -4   3  504.15   19.30
   3  -4  -3  504.45   19.00
  -3  -4   3  518.65   19.10
  -3   4   3  513.45   19.00
  -3   4   3  508.25   19.20
   3   4  -3  487.55   19.00
   3   4  -3  481.05   19.20
  -1  -4   3 1369.66   49.99
  -1  -4   3 1348.47   50.09
   1  -4  -3 1357.76   49.90
  -1  -4   3 1305.27   50.09
   1  -4  -3 1315.87   49.70
   1   4  -3 1364.36   49.99
   1   4  -3 1418.66   50.69
   1   4  -3 1356.36   50.09
  -1   4   3 1331.57   49.70
   1  -4   3 1418.46   52.89
  -1  -4  -3 1485.75   52.29
  -1  -4  -3 1487.95   52.49
  -1  -4  -3 1389.86   52.59
   1  -4   3 1418.06   52.79
   1  -4   3 1436.16   52.49
   1   4   3 1291.17   52.39
  -1   4  -3 1410.16   52.79
   1   4   3 1437.36   52.59
  -1   4  -3 1492.55   52.69
  -1   4  -3 1410.96   52.99
   2  -4   3 1216.48   47.50
  -2  -4  -3 1321.17   47.60
   2  -4   3 1259.97   47.90
  -2  -4  -3 1273.67   47.40
   2  -4   3 1279.67   47.80
  -2  -4  -3 1250.27   47.50
   2   4   3 1283.57   47.60
   2   4   3 1327.67   47.60
   2   4   3 1368.36   47.30
   3  -4   3    5.60    1.80
  -3  -4  -3    5.40    1.40
  -3  -4  -3    7.80    1.60
   3  -4   3    7.80    1.00
  -3  -4  -3    4.90    1.40
  -3   4  -3    2.90    0.90
   3   4   3    3.20    1.40
   3   4   3    5.90    1.50
   3   4   3    6.60    1.20
  -3   4  -3    4.60    2.20
  -3   4  -3   10.70    1.70
  -4  -4  -3 7542.55  264.87
  -4  -4  -3 6986.60  264.77
  -4   4  -3 6979.50  265.47
   4   4   3 7483.75  264.77
   5  -4   3  119.19    6.10
  -5  -4  -3  108.19    5.90
  -5  -4  -3  114.69    6.00
   5  -4   3  104.29    6.30
  -5  -4  -3   94.49    5.20
   5   4   3  116.19    6.10
   5   4   3  127.19    5.80
  -6  -4  -3 2111.59   74.09
  -6  -4  -3 1828.22   73.49
   6  -4   3 2003.60   73.99
   6   4   3 2032.90   73.79
  -7  -4  -3  149.99    7.80
   7  -4   3  141.99    7.50
  -7  -4  -3  119.09    6.30
  -7   4  -3  140.59    8.90
   7   4   3  116.69    7.60
   7   4   3  126.09    6.70
   8  -4   3    3.40    2.90
  -8  -4  -3    5.30    3.50
  -8   4  -3   -4.10    3.90
   8   4   3    0.90    2.90
   8   4   3    5.20    2.30
  -9  -4  -3   76.59    5.00
  -9  -4  -3   75.99    7.90
   9  -4   3   78.29    7.20
  -9   4  -3   75.69    9.20
   9   4   3   78.19    5.30
   9   4   3   80.59    7.30
 -10  -4  -3  698.03   30.20
 -10  -4  -3  847.52   32.50
  10  -4   3  819.92   31.80
  10   4   3  816.52   32.00
 -10   4  -3  822.32   33.30
  11  -4   3    5.10    4.50
 -11  -4  -3    2.20    5.10
  11   4   3    5.60    4.60
 -11   4  -3    6.80    6.00
  12  -4   3  484.95   21.80
 -12  -4  -3  471.85   19.60
 -12  -4  -3  505.95   23.10
 -12   4  -3  519.35   24.40
  12   4   3  501.35   22.30
 -13  -4  -3    2.70    6.10
  13  -4   3    0.80    4.90
  13   4   3    1.30    5.10
 -13   4  -3    3.10    6.80
 -14  -5   3   24.30    6.80
 -14  -5   3   27.40    5.10
  14  -5  -3   32.90    5.20
 -14   5   3   27.40    7.70
 -13  -5   3  295.07   16.70
 -13  -5   3  287.17   14.30
  13  -5  -3  282.17   14.10
 -13   5   3  296.07   17.90
 -13   5   3  295.77   13.80
 -12  -5   3  128.59    9.30
 -12  -5   3  147.39   11.40
  12  -5  -3  129.29    8.90
 -12   5   3  144.89   12.90
 -12   5   3  130.79    7.50
 -11  -5   3   17.20    4.20
 -11  -5   3   18.00    5.00
  11  -5  -3   19.10    3.90
 -11   5   3   20.60    3.10
 -11   5   3   10.60    5.60
 -11   5   3   16.00    2.80
  10  -5  -3  401.46   15.90
 -10  -5   3  401.26   17.20
 -10   5   3  390.06   18.30
 -10   5   3  377.66   15.30
 -10   5   3  324.07   15.10
   9  -5  -3 1028.60   38.70
  -9  -5   3 1032.00   39.50
  -9   5   3 1011.00   38.40
  -9   5   3 1014.20   40.20
  -8  -5   3  144.69    8.60
   8  -5  -3  164.48    7.60
  -8   5   3  151.28    7.50
  -8   5   3  161.78    9.70
  -8   5   3  147.39    7.40
   7  -5  -3 3105.49  109.79
   7  -5  -3 2939.91  109.69
  -7  -5   3 2821.02  110.09
  -7   5   3 2757.52  109.69
  -7   5   3 3125.39  109.79
   7   5  -3 3006.00  110.29
  -7   5   3 3150.08  110.89
  -6  -5   3  210.88    9.70
  -6  -5   3  192.18    9.10
  -6  -5   3  221.68    9.40
   6  -5  -3  208.18    8.90
   6  -5  -3  220.18    8.80
   6   5  -3  203.18    9.60
  -6   5   3  206.78    8.90
  -6   5   3  222.28   10.30
  -6   5   3  221.68    9.10
   5  -5  -3  690.33   25.70
  -5  -5   3  680.73   26.00
  -5  -5   3  704.53   26.10
  -5  -5   3  665.43   26.10
  -5  -5   3  578.24   25.70
   5  -5  -3  693.73   25.50
  -5   5   3  702.43   26.30
  -5   5   3  659.13   25.60
   5   5  -3  677.33   25.80
  -5   5   3  705.93   26.50
   5   5  -3  675.23   26.20
  -5   5   3  734.53   25.80
  -4  -5   3 1816.62   70.19
   4  -5  -3 1895.01   69.79
  -4  -5   3 1972.80   70.29
  -4  -5   3 1848.32   70.09
  -4  -5   3 1884.41   70.59
   4  -5  -3 1909.21   69.99
  -4   5   3 1972.70   70.09
  -4   5   3 1973.60   70.39
   4   5  -3 1930.11   70.39
  -4   5   3 1837.72   69.89
   4   5  -3 1861.81   69.99
   3  -5  -3 4043.80  142.19
  -3  -5   3 3846.02  142.29
  -3  -5   3 3882.81  142.19
  -3  -5   3 3858.11  142.39
   3  -5  -3 3871.21  142.09
   3   5  -3 3824.22  142.09
   3   5  -3 3823.82  142.39
  -3   5   3 4037.50  142.19
  -3   5   3 3656.63  141.89
  -3   5   3 3958.10  142.29
   2  -5  -3  296.67   12.20
  -2  -5   3  303.87   12.40
   2  -5  -3  290.87   12.40
  -2  -5   3  330.57   12.50
  -2  -5   3  297.87   12.30
   2   5  -3  313.47   12.30
  -2   5   3  315.17   12.30
  -2   5   3  334.37   12.00
   2   5  -3  320.07   12.50
  -2   5   3  311.27   12.20
  -1  -5   3 4560.04  165.48
  -1  -5   3 4566.74  165.28
   1   5  -3 4417.76  165.58
   0  -5   3 1005.60   37.60
   0  -5   3 1010.90   38.00
   0  -5  -3 1023.40   37.20
   0  -5  -3  994.00   37.50
   0  -5   3  964.50   37.90
   0  -5  -3 1010.50   37.70
   0   5   3  992.40   37.70
   0   5  -3 1022.50   38.20
   0   5   3 1103.49   37.30
   0   5  -3  961.90   37.90
   0   5  -3 1042.70   37.70
   1  -5   3  114.39    5.10
   1  -5   3  119.69    5.80
   1  -5   3  116.69    5.70
  -1  -5  -3  125.29    4.60
  -1  -5  -3  114.69    5.20
  -1  -5  -3  110.69    5.30
   1   5   3  116.69    5.40
   1   5   3  111.19    4.90
  -1   5  -3  110.29    5.60
  -1   5  -3  122.79    5.20
  -1   5  -3  125.09    6.00
  -2  -5  -3 3613.64  127.89
  -2  -5  -3 3237.88  127.89
  -2  -5  -3 3520.15  127.39
   2  -5   3 3522.25  127.69
   2  -5   3 3514.15  128.29
   2  -5   3 3552.74  128.19
   2   5   3 3472.75  127.99
   2   5   3 3512.45  127.39
  -2   5  -3 3392.26  128.09
  -2   5  -3 3572.74  127.69
  -2   5  -3 3473.35  128.29
  -3  -5  -3 2832.62   99.89
  -3  -5  -3 2706.43   99.59
   3  -5   3 2738.43  100.09
  -3  -5  -3 2496.05   99.69
   3  -5   3 2574.64  100.09
   3  -5   3 2728.13   99.39
  -3   5  -3 2685.63  100.29
   3   5   3 2760.32   99.29
   3   5   3 2753.62   99.89
   3   5   3 2824.22   99.99
  -3   5  -3 2840.92   99.39
  -3   5  -3 2649.03   99.99
   4  -5   3 1906.41   71.29
   4  -5   3 1925.11   70.39
  -4  -5  -3 1771.42   70.89
   4  -5   3 1870.71   71.49
  -4  -5  -3 1983.40   71.19
  -4  -5  -3 2006.40   70.89
   4   5   3 1922.11   71.09
  -4   5  -3 1985.90   71.69
  -4   5  -3 1990.00   70.39
   4   5   3 2006.80   71.29
  -4   5  -3 1789.92   71.19
  -5  -5  -3 3672.03  145.69
   5  -5   3 3928.61  145.99
  -5  -5  -3 4135.69  145.79
  -5   5  -3 4106.59  146.59
   5   5   3 4087.39  145.89
   5   5   3 4066.59  145.99
  -5   5  -3 3820.22  145.99
  -6  -5  -3  143.19    7.70
   6  -5   3  162.48    8.00
  -6  -5  -3  165.78    7.90
  -6   5  -3  161.98    9.10
   6   5   3  156.48    8.10
   6   5   3  156.98    7.80
   7  -5   3  212.98   10.00
  -7  -5  -3  211.38   10.00
  -7  -5  -3  191.48    9.10
  -7  -5  -3  208.88    9.30
   7   5   3  203.28    9.50
  -7   5  -3  213.88   11.30
   7   5   3  203.78   10.20
   8  -5   3  554.64   22.00
  -8  -5  -3  492.05   21.00
  -8  -5  -3  559.94   22.10
   8   5   3  548.15   22.10
  -8   5  -3  559.84   23.20
   8   5   3  541.05   21.40
  -9  -5  -3  163.28   10.10
  -9  -5  -3  156.28    8.10
   9  -5   3  169.28    9.90
   9   5   3  180.38    8.60
  -9   5  -3  162.78   11.60
   9   5   3  182.68   10.10
  10  -5   3   45.70    5.20
 -10  -5  -3   43.00    5.90
 -10   5  -3   47.50    7.00
  10   5   3   38.50    5.20
 -11  -5  -3  540.85   23.70
  11   5   3  545.55   23.30
 -11   5  -3  521.35   25.00
  12  -5   3  110.29    9.70
 -12  -5  -3  104.99   11.40
  12   5   3  103.79   10.40
 -12   5  -3   95.79   10.10
 -13  -5  -3  113.89   12.40
  13  -5   3  112.59   10.60
 -13   5  -3  109.39   11.00
 -13  -6   3   20.40    6.20
 -13  -6   3   17.40    4.80
  13  -6  -3   14.60    4.30
 -13   6   3   18.70    7.30
  12  -6  -3  154.78    9.60
 -12  -6   3  147.69   10.10
 -12  -6   3  165.08   11.90
 -12   6   3  179.78   13.70
 -12   6   3  146.79    8.10
 -11  -6   3  886.11   34.10
  11  -6  -3  887.91   32.90
 -11   6   3  860.01   32.20
 -11   6   3  721.93   32.10
 -11   6   3  867.41   35.20
 -10  -6   3   27.40    4.90
  10  -6  -3   30.60    3.80
 -10   6   3   23.20    2.90
 -10   6   3   20.10    5.60
 -10   6   3   34.60    3.50
  -9  -6   3  403.76   17.60
   9  -6  -3  413.16   16.70
  -9   6   3  409.36   16.50
  -9   6   3  408.36   18.80
  -8  -6   3  441.96   17.60
   8  -6  -3  425.16   16.90
   8  -6  -3  402.26   16.60
   8   6  -3  421.36   17.70
  -8   6   3  454.65   18.80
  -8   6   3  427.96   16.90
  -8   6   3  392.86   16.90
  -7  -6   3  104.29    6.60
   7  -6  -3   99.79    5.40
  -7  -6   3   89.79    5.60
   7   6  -3   81.59    7.40
  -7   6   3   91.19    7.50
  -7   6   3   94.59    5.70
   6  -6  -3  478.05   18.40
   6  -6  -3  488.25   18.30
  -6  -6   3  490.65   19.00
  -6  -6   3  456.05   18.60
  -6   6   3  487.35   18.50
  -6   6   3  491.85   20.60
  -6   6   3  431.46   18.40
   6   6  -3  468.35   19.10
  -5  -6   3 2902.71  104.39
  -5  -6   3 2926.31  104.39
  -5  -6   3 2623.34  104.09
  -5  -6   3 2804.82  104.49
   5  -6  -3 2829.92  103.89
   5  -6  -3 2822.82  103.99
  -5   6   3 2979.50  104.69
   5   6  -3 2837.72  103.99
  -5   6   3 2804.92  104.49
  -5   6   3 2970.00  104.09
   5   6  -3 2868.51  104.59
  -5   6   3 2596.44  103.99
   4  -6  -3   61.19    3.60
  -4  -6   3   57.79    4.40
  -4  -6   3   56.59    4.20
   4  -6  -3   53.59    3.80
   4   6  -3   56.89    4.60
   4   6  -3   60.89    3.60
  -4   6   3   51.99    4.50
  -4   6   3   66.79    4.20
  -4   6   3   49.40    4.70
  -4   6   3   74.69    3.80
   3  -6  -3 2687.73   98.39
  -3  -6   3 2653.93   98.59
  -3  -6   3 2552.14   98.29
   3  -6  -3 2711.73   98.29
   3   6  -3 2646.24   98.29
  -3   6   3 2694.83   98.49
  -3   6   3 2705.93   98.49
  -3   6   3 2590.54   98.19
   3   6  -3 2730.73   98.69
  -3   6   3 2790.12   98.49
   2  -6  -3 4164.38  149.09
  -2  -6   3 4021.30  149.09
  -2  -6   3 4089.59  149.19
   2  -6  -3 3963.40  148.99
  -2  -6   3 3991.70  149.19
   2   6  -3 4090.29  149.19
   2   6  -3 3987.30  149.09
  -2   6   3 4022.00  148.79
  -2   6   3 4082.99  148.89
  -2   6   3 4252.17  149.09
   1  -6  -3  422.36   16.50
  -1  -6   3  433.56   16.60
   1  -6  -3  440.26   16.40
  -1  -6   3  433.46   16.60
  -1   6   3  398.66   16.10
   1   6  -3  444.06   16.60
   1   6  -3  385.46   16.80
  -1   6   3  437.96   16.60
  -1   6   3  428.96   16.10
   0  -6  -3 2962.20  108.99
   0  -6  -3 2958.00  108.79
   0  -6   3 2737.83  108.99
   0  -6   3 3022.40  109.29
   0  -6   3 3005.60  108.89
   0   6   3 2922.11  108.49
   0   6  -3 3061.49  109.49
   0   6   3 2957.30  108.99
   0   6  -3 3074.09  108.99
   1  -6   3 2949.70  108.79
  -1  -6  -3 2958.80  108.59
   1  -6   3 3013.60  108.49
   1  -6   3 3004.50  108.99
  -1  -6  -3 3015.60  108.49
  -1  -6  -3 2694.83  108.59
   1   6   3 2911.61  108.69
  -1   6  -3 3049.79  108.49
  -1   6  -3 3038.20  108.99
  -1   6  -3 2936.11  108.89
  -2  -6  -3  614.74   22.40
  -2  -6  -3  559.54   22.30
   2  -6   3  610.24   22.10
   2  -6   3  601.54   22.80
   2  -6   3  535.95   22.50
  -2   6  -3  592.84   22.80
  -2   6  -3  572.04   22.70
   2   6   3  576.94   22.50
  -2   6  -3  608.14   22.10
   3  -6   3 2897.41  107.89
  -3  -6  -3 3050.49  108.49
   3  -6   3 2942.31  108.59
   3  -6   3 2873.51  110.09
  -3  -6  -3 2741.23  108.29
   3   6   3 2965.80  108.39
  -3   6  -3 3031.60  108.79
  -3   6  -3 3068.79  107.99
  -4  -6  -3 1414.46   50.29
  -4  -6  -3 1238.18   50.39
   4  -6   3 1297.27   50.59
   4  -6   3 1382.16   50.49
  -4  -6  -3 1402.66   49.80
   4  -6   3 1351.86   49.60
  -4   6  -3 1365.66   50.79
  -4   6  -3 1310.97   50.29
   4   6   3 1352.66   50.29
   5  -6   3    9.70    2.50
  -5  -6  -3    6.40    2.20
  -5  -6  -3    7.40    2.00
  -5   6  -3    5.30    3.20
   5   6   3   13.10    2.70
   5   6   3    4.30    2.20
  -6  -6  -3  802.62   29.20
  -6  -6  -3  694.93   29.00
  -6  -6  -3  752.22   28.80
   6  -6   3  758.62   30.30
   6   6   3  757.42   29.40
   6   6   3  772.22   29.60
  -6   6  -3  808.52   30.40
  -7  -6  -3 1221.68   45.20
   7  -6   3 1202.48   45.80
  -7  -6  -3 1136.29   45.20
  -7  -6  -3 1227.18   45.60
  -7   6  -3 1230.38   46.70
   7   6   3 1217.98   45.70
   7   6   3 1208.38   45.80
  -8  -6  -3    6.60    3.50
   8  -6   3    6.60    3.30
  -8  -6  -3    1.20    2.60
  -8   6  -3   11.70    4.40
   8   6   3   12.10    3.70
   8   6   3    8.90    3.00
   9  -6   3  813.52   31.90
   9   6   3  814.02   32.10
   9   6   3  781.32   32.10
  -9   6  -3  824.02   33.40
 -10  -6  -3  200.18   11.60
  10  -6   3  194.78   11.10
  10   6   3  201.58   17.70
  10   6   3  187.58    9.80
 -10   6  -3  185.58   13.70
 -11  -6  -3    6.80    5.20
  11  -6   3   10.90    4.60
 -11   6  -3    9.10    6.00
  11   6   3    5.60    4.50
  12  -6   3  119.89   10.10
 -12  -6  -3  103.99   11.00
 -12   6  -3   95.79   10.10
  13  -6   3  107.59   10.60
 -13  -6  -3  108.39   12.00
 -13  -7   3    6.20    5.80
  13  -7  -3    3.50    4.00
 -13  -7   3    3.20    4.50
 -13  -7   3   -0.50    5.40
 -13   7   3   -7.20    6.60
  12  -7  -3  327.47   15.10
 -12  -7   3  340.57   16.70
 -12  -7   3  343.57   17.10
 -12   7   3  301.87   13.70
 -12   7   3  338.47   18.60
 -11  -7   3   39.40    5.70
  11  -7  -3   20.30    4.00
 -11   7   3   17.10    3.30
 -11   7   3   17.90    6.10
  10  -7  -3 1063.39   41.40
 -10  -7   3 1115.69   42.30
 -10  -7   3 1107.19   42.60
 -10   7   3 1099.09   45.70
 -10   7   3 1065.99   41.00
  -9  -7   3  110.99    8.60
  -9  -7   3  111.49    8.00
  -9   7   3  119.09    6.80
  -9   7   3  102.99    9.80
   8  -7  -3  356.66   14.30
   8  -7  -3  365.16   14.60
  -8  -7   3  364.26   15.10
  -8  -7   3  369.66   15.70
  -8   7   3  352.36   16.50
  -8   7   3  363.96   14.50
   8   7  -3  338.07   15.50
  -8   7   3  319.27   14.60
   7  -7  -3  391.16   15.50
  -7  -7   3  393.76   16.50
  -7  -7   3  379.76   15.80
   7  -7  -3  399.76   15.60
  -7   7   3  391.76   17.10
  -7   7   3  400.86   15.80
  -7   7   3  371.36   15.70
   7   7  -3  389.36   16.60
   6  -7  -3 1358.66   49.70
  -6  -7   3 1272.47   49.90
   6  -7  -3 1354.76   49.90
  -6  -7   3 1345.27   50.39
  -6   7   3 1390.56   50.69
  -6   7   3 1219.18   49.80
   6   7  -3 1359.56   51.29
  -6   7   3 1395.56   49.90
  -5  -7   3   69.29    5.50
  -5  -7   3   66.19    4.40
   5  -7  -3   86.29    4.50
  -5   7   3   75.09    4.90
  -5   7   3   58.59    5.70
   5   7  -3   71.29    4.40
  -5   7   3   70.89    4.50
   5   7  -3   65.39    5.50
  -4  -7   3 5230.88  202.48
   4  -7  -3 5599.74  202.58
   4  -7  -3 5766.62  202.48
  -4  -7   3 5562.84  202.88
  -4  -7   3 5556.64  202.98
   4   7  -3 5595.74  202.98
  -4   7   3 5607.64  202.78
  -4   7   3 5823.02  202.58
   4   7  -3 5552.04  202.38
  -4   7   3 5622.74  202.88
  -4   7   3 4947.50  202.38
  -3  -7   3   15.70    2.10
  -3  -7   3   14.20    2.60
   3  -7  -3   15.50    2.30
  -3  -7   3   13.10    2.20
   3  -7  -3   14.60    2.10
  -3   7   3   12.90    2.20
  -3   7   3   12.40    2.20
   3   7  -3   13.90    1.80
  -3   7   3   15.00    1.90
   3   7  -3   10.70    2.30
  -3   7   3   11.80    2.20
   2  -7  -3 1414.56   51.89
  -2  -7   3 1382.46   52.09
   2  -7  -3 1410.46   51.99
  -2  -7   3 1550.94   53.89
  -2  -7   3 1266.77   51.79
  -2   7   3 1399.56   51.69
  -2   7   3 1412.16   51.89
  -2   7   3 1404.66   51.69
   2   7  -3 1392.46   51.89
   2   7  -3 1404.76   52.09
  -2   7   3 1327.27   51.59
  -1  -7   3  402.26   16.10
   1  -7  -3  384.36   15.70
   1  -7  -3  432.36   15.80
  -1  -7   3  393.16   15.80
  -1  -7   3  367.36   15.60
  -1   7   3  411.16   15.80
   1   7  -3  425.06   15.80
  -1   7   3  404.56   15.20
   1   7  -3  402.76   16.00
  -1   7   3  358.26   15.30
   1   7  -3  414.56   16.00
  -1   7   3  393.96   15.20
   0  -7  -3 1467.65   57.49
   0  -7   3 1463.65   57.59
   0  -7   3 1612.54   57.69
   0  -7  -3 1537.45   57.59
   0   7   3 1583.04   57.69
   0   7   3 1556.74   57.29
   0   7  -3 1590.44   57.89
   0   7  -3 1651.43   58.19
   0   7   3 1487.85   56.99
   0   7  -3 1592.04   57.59
  -1  -7  -3   24.60    2.50
  -1  -7  -3   22.80    2.20
   1  -7   3   29.60    2.90
  -1  -7  -3   27.30    3.10
   1  -7   3   23.70    2.60
   1  -7   3   27.00    3.10
   1   7   3   27.00    2.60
  -1   7  -3   19.80    2.80
  -1   7  -3   28.20    2.90
  -1   7  -3   32.40    3.00
  -3  -7  -3  131.89    6.60
   3  -7   3  143.39    6.10
   3  -7   3  140.29    7.30
   3  -7   3  126.39    6.80
  -3  -7  -3  138.79    6.60
  -3   7  -3  134.49    7.40
  -3   7  -3  129.69    6.90
  -3   7  -3  138.59    6.00
   3   7   3  129.29    6.80
   4  -7   3 1244.58   48.20
   4  -7   3 1273.27   46.60
  -4  -7  -3 1246.18   46.50
  -4  -7  -3 1184.28   47.00
   4  -7   3 1281.07   47.50
   4   7   3 1299.57   47.30
  -4   7  -3 1303.77   47.80
  -4   7  -3 1198.18   47.30
  -4   7  -3 1300.37   46.60
  -5  -7  -3   47.00    4.50
   5  -7   3   59.39    5.20
  -5  -7  -3   48.00    3.90
   5  -7   3   51.39    3.10
  -5  -7  -3   50.99    3.00
   5   7   3   43.00    4.80
  -5   7  -3   49.50    3.10
  -5   7  -3   41.70    5.00
   6  -7   3  401.56   14.90
  -6  -7  -3  388.96   15.70
  -6  -7  -3  379.06   15.30
   6  -7   3  390.16   16.50
  -6   7  -3  408.96   17.40
   6   7   3  389.66   16.30
  -6   7  -3  392.36   14.90
   7  -7   3   60.99    6.10
  -7  -7  -3   33.90    4.20
  -7  -7  -3   48.00    4.40
  -7   7  -3   65.09    6.20
   7   7   3   55.19    5.80
  -8  -7  -3 2193.98   80.59
  -8  -7  -3 2173.28   80.99
   8  -7   3 2148.98   81.19
  -8   7  -3 2242.38   82.39
   8   7   3 2116.59   81.09
   9  -7   3    5.00    3.70
  -9  -7  -3   -1.20    3.70
   9   7   3   -0.90    3.20
  -9   7  -3    1.50    4.90
 -10  -7  -3  465.75   19.90
  10  -7   3  456.15   20.00
 -10   7  -3  458.05   21.90
  10   7   3  448.56   19.20
  11  -7   3   12.10    4.70
 -11  -7  -3   12.90    5.20
 -11   7  -3    2.40    6.20
  12  -7   3   56.49    6.50
 -12  -7  -3   66.99    7.50
 -12   7  -3   58.99    8.60
 -13  -7  -3   -2.50    7.30
  13  -7   3    7.50    5.20
 -13   7  -3    4.40    7.30
  13  -8  -3   39.30    5.10
 -13  -8   3   42.30    8.20
 -13  -8   3   32.10    6.60
 -13  -8   3   37.60    5.70
  12  -8  -3   74.19    7.40
 -12  -8   3   66.79    7.10
 -12  -8   3   67.29    7.50
 -12   8   3   62.69    5.70
 -12   8   3   51.79    8.30
 -11  -8   3  856.41   33.10
 -11  -8   3  834.72   33.60
  11  -8  -3  795.42   32.00
 -11   8   3  825.62   34.50
 -11   8   3  790.82   31.30
 -10  -8   3   16.00    4.50
  10  -8  -3   16.90    3.60
 -10  -8   3   14.70    4.90
 -10   8   3   15.00    3.20
 -10   8   3    7.20    5.20
   9  -8  -3 1033.10   37.50
   9  -8  -3  908.91   35.60
  -9  -8   3  962.80   36.90
  -9   8   3  886.81   37.40
  -9   8   3  912.01   35.40
   9   8  -3  900.61   36.50
   8  -8  -3  115.59    6.80
  -8  -8   3  104.29    6.50
  -8  -8   3  124.69    8.40
  -8  -8   3  129.79    7.30
   8  -8  -3  105.49    6.20
  -8   8   3  125.59    6.90
  -8   8   3  100.39    9.20
   8   8  -3  117.09    8.30
   7  -8  -3   42.10    4.40
  -7  -8   3   36.70    4.20
   7  -8  -3   33.90    3.20
   7   8  -3   36.70    4.50
  -7   8   3   45.80    4.60
  -7   8   3   41.90    5.00
  -7   8   3   41.90    3.70
   6  -8  -3  237.08   10.30
  -6  -8   3  218.68   10.20
  -6  -8   3  247.68   11.40
   6  -8  -3  244.68   10.30
  -6   8   3  239.98   10.60
  -6   8   3  249.68   11.70
   6   8  -3  237.48   11.40
   5  -8  -3 3318.77  122.99
  -5  -8   3 3071.19  122.79
   5  -8  -3 3457.55  122.99
  -5  -8   3 3467.35  123.59
  -5   8   3 3490.45  122.99
   5   8  -3 3294.77  122.69
  -5   8   3 3493.95  123.49
  -5   8   3 3087.79  122.89
   5   8  -3 3416.16  123.69
   4  -8  -3   20.80    2.70
  -4  -8   3   18.30    2.30
   4  -8  -3   16.40    2.40
  -4  -8   3   12.10    2.60
  -4   8   3   12.00    2.50
  -4   8   3   14.80    2.30
   4   8  -3   13.20    3.00
  -4   8   3   12.50    2.50
  -4   8   3    9.90    2.80
   4   8  -3   17.40    2.00
  -3  -8   3 2000.80   79.09
   3  -8  -3 2076.69   79.39
  -3  -8   3 2193.48   79.59
   3  -8  -3 2188.98   79.29
  -3  -8   3 2145.29   79.59
  -3   8   3 2226.28   79.29
  -3   8   3 2240.28   79.29
   3   8  -3 2218.98   79.59
  -3   8   3 1881.51   78.99
  -3   8   3 2183.68   79.29
   3   8  -3 2226.88   78.99
  -2  -8   3 1045.40   37.90
  -2  -8   3  998.70   37.70
  -2  -8   3  948.11   37.30
   2  -8  -3  991.30   37.50
   2  -8  -3 1034.20   37.80
  -2   8   3 1018.00   37.30
  -2   8   3 1018.50   37.60
   2   8  -3 1013.80   37.50
   2   8  -3 1017.40   37.70
  -2   8   3  863.81   37.10
  -2   8   3 1011.20   37.20
  -1  -8   3  345.47   14.40
   1  -8  -3  363.46   14.60
  -1  -8   3  361.96   14.70
   1  -8  -3  387.26   14.70
  -1   8   3  390.06   14.00
  -1   8   3  366.36   14.10
  -1   8   3  368.96   14.70
  -1   8   3  334.07   14.20
   1   8  -3  368.76   14.70
   1   8  -3  352.06   14.90
   0  -8   3  113.69    6.50
   0  -8   3  110.39    5.70
   0  -8  -3  113.59    5.80
   0  -8   3  110.79    5.80
   0  -8  -3  116.19    5.80
   0   8  -3  106.79    5.80
   0   8   3  111.49    6.00
   0   8  -3  111.79    6.60
   1  -8   3 6261.27  222.08
  -1  -8  -3 5941.61  222.08
   1  -8   3 5813.52  222.08
  -1   8  -3 5929.11  222.38
  -1   8  -3 6387.56  222.58
  -2  -8  -3    4.80    2.00
   2  -8   3    3.50    2.10
  -2  -8  -3    2.50    1.90
   2  -8   3    4.50    1.80
  -2  -8  -3    3.00    2.10
   2  -8   3    1.50    2.60
  -2   8  -3    5.00    2.50
   2   8   3    6.00    2.30
  -2   8  -3    3.30    1.80
  -2   8  -3    3.60    2.20
  -3  -8  -3 6296.17  211.58
  -3  -8  -3 5416.06  210.78
   3  -8   3 5501.35  210.98
   3  -8   3 5760.52  210.48
   3  -8   3 5665.43  211.28
  -3   8  -3 5896.91  211.28
  -3   8  -3 5964.40  210.48
   3   8   3 5816.22  210.98
  -3   8  -3 5465.45  211.08
   4  -8   3  297.27   12.80
   4  -8   3  285.67   11.50
  -4   8  -3  284.67   13.10
   4   8   3  271.77   12.40
  -4   8  -3  291.17   11.50
   5  -8   3  311.07   12.60
   5  -8   3  333.47   14.10
  -5   8  -3  309.87   12.60
   5   8   3  311.57   13.80
  -5   8  -3  338.77   14.80
   6  -8   3  589.24   22.70
  -6  -8  -3  526.45   21.00
  -6  -8  -3  544.85   21.50
   6  -8   3  549.15   21.00
  -6   8  -3  546.45   21.00
  -6   8  -3  582.24   23.40
   6   8   3  574.84   23.30
   7  -8   3  536.35   21.50
  -7  -8  -3  507.75   20.10
  -7  -8  -3  498.55   20.50
   7   8   3  537.35   21.50
  -7   8  -3  533.75   22.60
  -8  -8  -3    5.90    3.20
   8  -8   3   18.90    4.00
  -8  -8  -3    5.00    3.30
   8   8   3   13.30    3.80
  -8   8  -3   10.90    5.10
  -9  -8  -3  674.13   28.50
   9  -8   3  741.93   29.70
  -9  -8  -3  764.12   29.20
   9   8   3  744.03   29.50
  -9   8  -3  772.92   31.30
  10  -8   3   75.69    8.40
 -10  -8  -3   77.69    7.80
 -10   8  -3   67.29    8.10
  10   8   3   62.59    5.80
  11  -8   3   10.90    4.70
 -11  -8  -3   10.00    4.80
  11   8   3    9.40    3.90
 -11   8  -3    5.10    6.50
  12  -8   3   29.70    5.80
 -12  -8  -3   40.20    6.40
 -12   8  -3   34.50    7.90
  13  -9  -3  140.49   16.10
 -13  -9   3  138.09   13.40
 -13  -9   3  167.88   13.60
 -13   9   3  153.88   15.20
  12  -9  -3  195.68   11.00
 -12  -9   3  207.38   14.00
 -12  -9   3  203.38   12.60
 -12   9   3  195.18   15.40
 -12   9   3  199.48    9.60
 -11  -9   3   50.39    6.10
  11  -9  -3   50.79    5.10
 -11  -9   3   52.89    6.80
 -11   9   3   53.49    5.60
 -11   9   3   50.79    7.70
 -10  -9   3  488.25   19.80
  10  -9  -3  447.06   19.10
 -10   9   3  477.75   21.80
 -10   9   3  439.86   18.70
   9  -9  -3  312.67   13.40
  -9  -9   3  308.27   13.70
  -9  -9   3  306.67   15.10
  -9   9   3  290.77   15.70
   9   9  -3  288.17   14.60
  -9   9   3  286.37   13.00
  -8  -9   3   98.29    6.30
   8  -9  -3  105.19    6.70
  -8  -9   3  105.99    6.90
  -8  -9   3  109.89    8.80
   8   9  -3  111.39    8.50
  -8   9   3  108.89    6.80
  -8   9   3   79.89    9.20
  -7  -9   3  875.51   33.40
  -7  -9   3  810.92   32.30
   7  -9  -3  861.21   32.40
   7   9  -3  889.81   33.50
  -7   9   3  873.31   32.50
  -7   9   3  776.42   32.60
  -7   9   3  861.41   33.70
  -6  -9   3  914.21   34.50
   6  -9  -3  893.81   33.70
  -6  -9   3  839.52   33.50
   6  -9  -3  919.81   34.30
  -6   9   3  825.42   33.80
  -6   9   3  898.41   34.60
   6   9  -3  877.81   34.50
  -6   9   3  916.81   33.80
  -5  -9   3  524.25   22.60
   5  -9  -3  628.84   23.10
   5  -9  -3  568.54   23.00
  -5  -9   3  595.84   23.70
  -5   9   3  643.74   23.20
   5   9  -3  586.24   22.50
   5   9  -3  594.44   23.80
   4  -9  -3 2241.08   80.39
   4  -9  -3 2153.68   80.29
  -4  -9   3 1981.70   79.89
  -4  -9   3 2187.68   80.69
  -4   9   3 2202.08   80.39
   4   9  -3 2188.88   79.69
  -4   9   3 2264.57   80.29
  -4   9   3 2216.18   80.49
  -4   9   3 2058.99   80.09
   4   9  -3 2173.68   80.69
   3  -9  -3  609.14   23.20
  -3  -9   3  527.95   22.70
   3  -9  -3  597.84   23.50
  -3  -9   3  604.14   23.60
  -3   9   3  559.94   22.80
   3   9  -3  617.34   22.60
  -3   9   3  600.14   23.50
  -3   9   3  610.84   23.20
   3   9  -3  607.14   23.50
  -3   9   3  612.94   23.10
  -2  -9   3  394.26   16.80
  -2  -9   3  430.66   17.60
   2  -9  -3  431.16   17.20
   2  -9  -3  457.65   17.70
   2   9  -3  441.76   17.10
  -2   9   3  453.25   17.40
   2   9  -3  423.26   17.40
  -2   9   3  390.96   16.80
  -2   9   3  441.66   16.80
  -2   9   3  444.56   16.90
  -1  -9   3 2621.44   93.19
  -1  -9   3 2252.97   92.39
   1  -9  -3 2637.04   92.89
   1  -9  -3 2473.95   92.69
  -1  -9   3 2513.05   92.79
   1   9  -3 2515.75   93.09
  -1   9   3 2580.74   92.19
  -1   9   3 2522.15   92.09
   1   9  -3 2545.45   92.79
   1   9  -3 2546.85   92.99
  -1   9   3 2607.64   92.79
  -1   9   3 2302.17   92.39
   0  -9  -3  647.64   25.40
   0  -9   3  667.93   25.40
   0  -9   3  559.34   25.00
   0  -9  -3  668.43   25.50
   0  -9   3  686.13   26.00
   0   9  -3  692.53   25.90
   0   9  -3  626.04   25.60
   0   9   3  664.63   25.50
   0   9   3  663.13   24.50
   0   9   3  676.83   24.50
   0   9  -3  680.93   25.40
   1  -9   3  279.47   11.00
  -1  -9  -3  244.18   11.10
   1  -9   3  249.97   11.80
   1  -9   3  226.28   10.80
  -1   9  -3  260.87   10.90
   1   9   3  266.07   11.30
  -1   9  -3  269.17   11.60
   2  -9   3 3494.55  127.09
   2  -9   3 3490.65  126.39
   2  -9   3 3232.18  126.59
  -2  -9  -3 3409.76  126.49
  -2  -9  -3 3425.86  126.59
  -2   9  -3 3412.06  126.79
  -2   9  -3 3518.55  126.29
   2   9   3 3503.55  126.69
   3  -9   3  620.74   25.70
  -3  -9  -3  654.03   25.30
   3  -9   3  644.84   25.30
   3  -9   3  643.74   24.70
  -3   9  -3  668.23   24.70
  -3   9  -3  650.23   25.70
   3   9   3  633.74   25.30
   4  -9   3  720.93   29.30
   4  -9   3  723.13   27.90
  -4  -9  -3  726.13   28.70
  -4   9  -3  718.83   30.00
  -4   9  -3  733.53   27.80
   4   9   3  802.42   31.60
   5  -9   3 2233.08   85.29
   5  -9   3 2250.57   84.29
  -5   9  -3 2265.27   84.19
  -5   9  -3 2340.47   85.69
   5   9   3 2349.56   85.19
  -6  -9  -3  392.36   15.60
   6  -9   3  393.06   15.50
   6  -9   3  418.66   17.30
   6   9   3  398.16   17.00
  -6   9  -3  384.46   15.50
  -6   9  -3  407.66   18.00
  -7  -9  -3  395.46   15.90
   7  -9   3  393.76   15.70
   7  -9   3  435.96   18.00
  -7  -9  -3  412.16   16.50
   7   9   3  428.36   17.90
  -7   9  -3  401.26   15.80
  -7   9  -3  422.36   19.00
   8  -9   3 1232.28   45.80
  -8  -9  -3 1149.89   44.60
  -8  -9  -3 1165.18   44.20
   8   9   3 1196.28   45.70
  -8   9  -3 1177.38   46.70
  -9  -9  -3  102.89    6.40
   9  -9   3  140.59    9.30
  -9  -9  -3   98.39    7.50
   9   9   3  119.49    8.80
  -9   9  -3  110.49   11.40
  10  -9   3  414.46   23.30
 -10  -9  -3  368.76   17.00
 -10   9  -3  398.36   20.20
  10   9   3  383.66   17.60
  11  -9   3  165.68   11.50
 -11  -9  -3  153.68   10.30
  11   9   3  144.09   10.20
 -11   9  -3  149.69   14.40
 -12  -9  -3   10.90    5.40
  12  -9   3    8.10    5.20
 -12   9  -3    3.60    7.30
 -12 -10   3  323.67   17.30
 -12 -10   3  302.77   15.10
  12 -10  -3  276.67   14.00
 -12  10   3  267.37   18.10
 -11 -10   3   74.19    8.10
  11 -10  -3   95.19    7.50
 -11 -10   3   75.29    8.40
 -11  10   3   86.99    7.10
 -11  10   3   79.99    9.00
  10 -10  -3    3.10    3.30
 -10 -10   3    2.50    4.90
 -10 -10   3    4.70    3.80
 -10  10   3    7.60    5.50
 -10  10   3    3.00    3.10
  10  10  -3   -1.40    4.30
   9 -10  -3   67.19    6.50
  -9 -10   3   56.69    6.40
  -9 -10   3   66.49    6.40
  -9  10   3   68.29    7.70
   9  10  -3   64.19    6.50
  -9  10   3   63.09    6.10
  -8 -10   3 1416.26   52.69
   8 -10  -3 1401.56   52.79
  -8 -10   3 1307.87   52.49
  -8 -10   3 1442.46   53.89
  -8  10   3 1449.55   54.29
   8  10  -3 1399.96   53.79
  -7 -10   3   37.70    4.40
  -7 -10   3   46.40    5.20
   7 -10  -3   51.89    5.30
   7  10  -3   36.40    4.60
  -7  10   3   41.40    4.50
  -7  10   3   42.90    5.30
   6 -10  -3 1330.67   48.70
  -6 -10   3 1310.47   49.40
  -6 -10   3 1226.98   48.20
   6  10  -3 1304.37   49.40
  -6  10   3 1343.07   49.50
  -6  10   3 1332.27   48.60
  -6  10   3 1198.08   48.60
  -5 -10   3  345.07   14.70
   5 -10  -3  394.56   15.50
  -5 -10   3  364.56   16.00
  -5  10   3  389.16   15.40
  -5  10   3  355.86   15.10
   5  10  -3  366.86   14.40
  -5  10   3  366.26   15.80
   5  10  -3  358.36   16.00
  -4 -10   3  334.87   14.50
  -4 -10   3  299.97   13.20
   4 -10  -3  330.47   14.20
  -4  10   3  335.77   14.00
  -4  10   3  315.07   13.50
   4  10  -3  320.57   14.40
  -4  10   3  340.97   14.00
   4  10  -3  331.87   12.80
   3 -10  -3  512.35   20.30
  -3 -10   3  520.55   20.40
  -3 -10   3  448.96   19.20
  -3  10   3  525.35   19.90
   3  10  -3  499.15   19.10
  -3  10   3  469.85   19.50
  -3  10   3  497.05   19.50
  -3  10   3  499.05   19.70
   3  10  -3  500.85   20.20
  -2 -10   3 3873.21  157.08
  -2 -10   3 3998.00  158.38
   2 -10  -3 4603.14  158.08
  -2  10   3 4030.40  157.28
  -2  10   3 4477.75  157.28
   2  10  -3 4370.16  157.38
  -2  10   3 4454.25  157.18
  -2  10   3 4489.85  157.68
   1 -10  -3    3.40    2.70
  -1 -10   3    6.30    2.80
  -1 -10   3    4.80    2.00
   1  10  -3    3.40    2.40
  -1  10   3    5.60    1.90
   1  10  -3    6.90    2.40
  -1  10   3   -0.50    1.90
  -1  10   3    0.00    1.60
  -1  10   3    6.30    2.40
   0 -10   3 3579.24  145.39
   0 -10  -3 3906.71  145.79
   0 -10   3 4053.29  146.29
   0  10   3 4059.09  145.89
   0  10   3 3967.30  144.89
   0  10   3 3961.40  144.79
   0  10  -3 4188.78  146.09
   0  10  -3 3975.80  145.69
   1 -10   3 1061.99   39.50
  -1 -10  -3 1029.00   39.60
   1 -10   3  965.40   39.30
   1 -10   3 1046.30   40.20
  -1  10  -3 1085.39   39.40
  -1  10  -3 1072.19   40.00
   2 -10   3    6.80    2.40
   2 -10   3   12.30    2.40
  -2 -10  -3   12.80    3.00
  -2  10  -3    6.20    2.30
   2  10   3   10.20    2.90
  -2  10  -3   13.00    3.30
   3 -10   3  926.31   35.40
  -3 -10  -3  952.20   36.00
   3 -10   3  922.21   36.40
  -3  10  -3  924.11   36.30
   3  10   3  929.71   36.00
  -3  10  -3  954.90   35.40
  -4 -10  -3 1522.15   55.39
   4 -10   3 1485.15   54.99
   4 -10   3 1402.56   55.69
   4  10   3 1433.16   55.39
  -4  10  -3 1487.65   55.79
  -4  10  -3 1470.15   54.59
   5 -10   3    6.00    2.20
  -5 -10  -3    2.30    3.00
   5 -10   3    7.90    3.80
  -5  10  -3    6.50    2.30
  -5  10  -3    7.80    4.10
   5  10   3    5.70    3.30
   6 -10   3  991.70   37.30
   6 -10   3  935.71   35.70
  -6  10  -3  951.60   37.70
   6  10   3  942.21   37.00
  -6  10  -3  926.61   35.50
   7 -10   3   94.39    5.30
   7 -10   3  119.69    8.50
  -7  10  -3  102.99    5.40
  -7  10  -3  109.89    9.90
   7  10   3   99.99    8.20
  -8 -10  -3   11.60    2.80
   8 -10   3    9.50    4.20
  -8 -10  -3   12.90    2.20
   8  10   3    5.80    4.20
  -8  10  -3    5.80    5.10
   9 -10   3  287.47   13.60
  -9 -10  -3  236.18   11.30
  -9 -10  -3  233.28   10.50
   9  10   3  236.08   13.00
  -9  10  -3  254.97   15.40
  10 -10   3  343.07   15.80
 -10 -10  -3  289.27   13.80
 -10  10  -3  303.37   17.90
  10  10   3  277.17   14.90
  11 -10   3   27.90    5.70
 -11  10  -3   23.30    7.50
  11  10   3   25.80    5.20
  12 -10   3  202.68   13.60
 -12  10  -3  199.28   16.50
  12  10   3  193.18   12.70
 -12 -11   3   10.80    5.00
 -12 -11   3    9.90    6.40
  12 -11  -3   13.70    4.50
 -12  11   3   11.30    9.20
  11 -11  -3   39.10    4.90
 -11 -11   3   43.90    5.40
 -11 -11   3   32.30    6.80
 -11  11   3   41.00    4.10
 -11  11   3   36.40    7.30
  10 -11  -3    3.00    3.50
 -10 -11   3    1.70    5.00
 -10  11   3   -0.90    3.10
 -10  11   3    0.00    5.50
  10  11  -3   -2.90    4.50
  -9 -11   3  650.93   27.30
  -9 -11   3  632.04   25.40
   9 -11  -3  634.44   25.70
   9  11  -3  645.74   27.10
  -9  11   3  636.34   25.40
  -9  11   3  664.63   27.80
   8 -11  -3   29.90    3.90
  -8 -11   3   19.90    3.50
  -8 -11   3   29.80    5.50
   8  11  -3   17.50    4.70
  -8  11   3   30.50    5.60
  -8  11   3   23.90    3.80
  -7 -11   3 2650.73   97.29
   7 -11  -3 2726.63   96.69
  -7 -11   3 2405.96   95.89
  -7 -11   3 2673.63   95.89
  -7  11   3 2572.74   97.29
   7  11  -3 2552.74   97.19
  -7  11   3 2614.54   96.29
   6 -11  -3    9.80    3.20
  -6 -11   3    6.90    2.40
  -6 -11   3    6.00    3.70
  -6  11   3    2.00    4.00
   6  11  -3    7.20    4.00
  -6  11   3    6.60    3.20
  -5 -11   3  395.66   17.30
  -5 -11   3  361.56   15.60
   5 -11  -3  406.66   16.80
  -5  11   3  401.96   16.50
  -5  11   3  390.56   16.90
   5  11  -3  404.16   15.20
   5  11  -3  390.26   17.20
   4 -11  -3  181.48   10.20
  -4 -11   3  200.88   10.70
  -4 -11   3  189.98    8.60
  -4  11   3  193.58    9.20
   4  11  -3  199.98   10.40
   4  11  -3  209.28    8.30
  -4  11   3  209.18    9.90
  -4  11   3  206.18    9.90
   3 -11  -3  138.59    8.60
  -3 -11   3  134.19    8.60
  -3 -11   3  132.09    6.60
  -3  11   3  158.08    8.10
  -3  11   3  130.79    7.20
   3  11  -3  156.68    6.60
  -3  11   3  139.29    7.60
  -3  11   3  142.09    7.10
   3  11  -3  146.39    8.30
  -2 -11   3  240.68   11.00
   2 -11  -3  288.37   12.90
  -2 -11   3  288.07   12.90
   2  11  -3  284.57   11.60
  -2  11   3  241.88   11.40
   2  11  -3  271.97   12.40
  -2  11   3  268.07   11.50
  -2  11   3  282.37   12.30
  -2  11   3  268.07   11.20
   1 -11  -3 3171.18  116.29
  -1 -11   3 2881.01  115.39
  -1 -11   3 3142.99  116.49
  -1  11   3 2899.51  115.69
   1  11  -3 3173.98  116.09
  -1  11   3 3316.07  116.19
  -1  11   3 3213.98  115.39
  -1  11   3 3204.78  115.29
   1  11  -3 3271.47  116.19
   0 -11   3   31.20    4.40
   0 -11   3   21.00    2.70
   0 -11  -3   28.80    3.90
   0  11  -3   29.80    3.90
   0  11  -3   29.50    3.90
   0  11   3   21.90    3.60
   0  11   3   25.80    3.90
   0  11   3   25.00    2.10
   1 -11   3  689.33   26.30
  -1 -11  -3  636.14   25.80
   1 -11   3  590.04   25.80
  -1  11  -3  633.94   25.20
  -1  11  -3  678.53   25.90
   1  11   3  644.54   25.60
  -2 -11  -3   34.00    4.00
   2 -11   3   25.20    3.20
   2 -11   3   25.40    4.30
  -2  11  -3   30.00    4.10
  -2  11  -3   25.10    3.20
   2  11   3   22.40    3.80
  -3 -11  -3  633.14   24.90
   3 -11   3  618.14   25.40
   3 -11   3  603.04   24.20
   3  11   3  613.24   24.90
  -3  11  -3  634.44   24.20
  -3  11  -3  622.24   25.20
   4 -11   3   17.60    2.90
   4 -11   3   10.60    3.90
  -4 -11  -3   12.90    3.60
   4  11   3   13.10    3.40
  -4  11  -3   16.30    4.30
  -4  11  -3   17.20    2.80
   5 -11   3 2324.57   87.09
  -5 -11  -3 2425.86   87.99
   5 -11   3 2290.07   88.19
   5  11   3 2314.27   87.89
  -5  11  -3 2353.96   86.79
  -5  11  -3 2399.96   88.39
  -6 -11  -3   49.50    5.10
   6 -11   3   67.39    7.50
   6 -11   3   47.40    4.80
  -6  11  -3   50.79    5.90
   6  11   3   55.59    5.40
  -6  11  -3   57.79    4.60
   7 -11   3  661.93   26.60
   7 -11   3  715.63   28.70
  -7 -11  -3  712.83   28.60
  -7  11  -3  720.03   29.40
  -7  11  -3  698.43   26.50
   7  11   3  683.43   28.40
   8 -11   3   29.40    2.60
   8 -11   3   47.00    5.80
  -8 -11  -3   25.80    4.90
  -8  11  -3   32.60    3.30
   8  11   3   22.90    5.10
  -8  11  -3   29.00    7.10
   9 -11   3  158.18   10.90
  -9  11  -3  147.09   12.90
   9  11   3  139.59   10.50
  10 -11   3    8.00    4.90
 -10 -11  -3    1.60    3.20
 -10  11  -3    4.40    6.20
  10  11   3    6.60    4.70
  11 -11   3  466.55   21.40
 -11  11  -3  451.25   23.60
  11  11   3  441.96   20.90
  12 -11   3   12.50    5.80
 -12 -11  -3   15.90    7.10
 -12  11  -3   13.60    7.70
  12  11   3   11.50    5.30
 -12  12   3  171.58   15.40
 -11 -12   3   24.70    4.80
  11 -12  -3   28.90    4.80
 -11 -12   3   28.40    6.90
 -11  12   3   30.90    4.00
 -11  12   3   21.40    7.30
 -10 -12   3   21.60    4.10
 -10 -12   3   20.00    6.00
  10 -12  -3   29.10    4.40
  10  12  -3   18.60    5.40
 -10  12   3   23.60    6.70
 -10  12   3   23.70    3.80
  -9 -12   3  130.59   11.30
  -9 -12   3  127.99    7.60
   9 -12  -3  135.49    8.60
   9  12  -3  120.49   10.70
  -9  12   3  126.99   11.30
  -9  12   3  129.59    8.10
   8 -12  -3  803.12   30.50
  -8 -12   3  709.83   29.50
  -8 -12   3  749.53   29.40
  -8  12   3  801.32   30.20
   8  12  -3  774.02   31.60
  -8  12   3  799.82   31.90
  -7 -12   3    3.90    4.40
  -7 -12   3    7.20    2.50
  -7 -12   3    9.30    2.60
   7  12  -3    3.50    4.00
  -7  12   3    5.70    3.30
  -7  12   3    8.50    4.80
   6 -12  -3  926.61   35.00
  -6 -12   3  814.92   33.70
  -6 -12   3  941.51   35.70
   6  12  -3  913.41   35.60
  -6  12   3  870.11   35.40
  -6  12   3  916.71   34.60
  -5 -12   3  433.16   18.60
   5 -12  -3  448.16   19.00
  -5 -12   3  387.56   16.30
   5  12  -3  420.86   18.40
  -5  12   3  411.56   18.00
  -5  12   3  421.76   17.60
   4 -12  -3   62.09    5.60
  -4 -12   3   65.49    4.10
  -4 -12   3   69.39    7.30
   4  12  -3   67.29    3.80
  -4  12   3   59.79    7.10
   4  12  -3   63.09    6.70
  -4  12   3   63.39    6.20
   3 -12  -3  146.59    9.40
  -3 -12   3  145.19    6.90
  -3 -12   3  163.18    9.60
   3  12  -3  159.18    7.00
  -3  12   3  161.18    8.80
  -3  12   3  152.98    7.60
   3  12  -3  151.78    9.10
  -3  12   3  167.78    8.30
  -2 -12   3 2293.37   92.49
  -2 -12   3 2490.65   93.89
   2 -12  -3 2600.14   93.99
  -2  12   3 2577.04   92.89
  -2  12   3 2609.94   93.49
  -2  12   3 2525.15   92.79
   2  12  -3 2511.65   93.59
   2  12  -3 2515.25   92.89
  -1 -12   3  119.09    8.20
   1 -12  -3  104.39    8.40
  -1 -12   3  101.89    5.70
  -1  12   3   89.09    5.80
  -1  12   3   97.39    5.40
  -1  12   3  115.49    7.60
   1  12  -3  107.69    7.40
   1  12  -3  110.09    6.80
   0 -12  -3 2362.86   87.59
   0 -12   3 2213.58   86.79
   0 -12   3 2334.07   88.09
   0  12   3 2306.57   86.19
   0  12  -3 2455.85   87.69
   0  12   3 2390.36   87.59
   0  12  -3 2386.66   87.39
   1 -12   3 1182.48   48.90
   1 -12   3 1348.47   50.19
  -1 -12  -3 1327.67   49.70
   1  12   3 1328.87   49.70
  -1  12  -3 1347.77   49.90
  -1  12  -3 1298.37   49.30
  -2 -12  -3    6.40    3.20
   2 -12   3    5.60    3.80
  -2  12  -3    3.90    3.60
   2  12   3    2.10    3.10
   3 -12   3  455.55   19.90
  -3 -12  -3  459.25   19.20
  -3  12  -3  461.25   19.60
  -3  12  -3  456.15   18.40
   3  12   3  436.26   19.20
  -4 -12  -3 1971.40   73.39
   4 -12   3 1898.11   73.89
   4  12   3 1920.01   73.39
  -4  12  -3 1995.30   73.79
  -4  12  -3 1969.50   72.49
  -5 -12  -3    3.20    3.80
   5 -12   3    5.70    2.60
   5 -12   3    6.20    4.20
   5  12   3    2.70    3.70
  -5  12  -3    5.10    4.50
  -5  12  -3    6.80    2.70
   6 -12   3 1120.19   43.30
  -6 -12  -3 1114.49   43.00
   6 -12   3 1037.70   41.50
  -6  12  -3 1118.39   43.50
   6  12   3 1109.59   42.80
  -6  12  -3 1094.99   41.30
   7 -12   3  121.19    7.20
   7 -12   3  139.69   10.10
  -7 -12  -3  125.79   10.40
   7  12   3  126.29    9.60
  -7  12  -3  130.39    6.80
  -7  12  -3  129.49   11.00
  -8 -12  -3   30.20    5.60
   8 -12   3   23.30    2.90
   8 -12   3   34.20    5.60
  -8  12  -3   26.90    2.80
  -8  12  -3   34.60    6.70
   8  12   3   22.40    5.20
  -9 -12  -3   96.09   11.00
   9 -12   3   99.19   10.10
   9  12   3   99.29   10.90
  -9  12  -3  103.59   12.00
  10 -12   3  114.69   10.90
 -10 -12  -3  129.69   12.30
  10  12   3  104.49   10.40
 -10  12  -3   92.89    9.70
  11 -12   3   23.50    6.00
 -11 -12  -3   26.50    8.70
  11  12   3   16.40    5.80
 -11  12  -3   32.30    8.80
  11 -13  -3   31.60    5.00
 -11 -13   3   24.90    7.00
 -11  13   3   29.30    4.20
 -11  13   3   27.50    7.50
  11  13  -3   35.80    6.50
  10 -13  -3  270.27   13.70
 -10 -13   3  292.07   16.50
 -10 -13   3  286.67   13.10
  10  13  -3  263.67   15.70
 -10  13   3  267.07   12.80
 -10  13   3  278.87   16.60
   9 -13  -3  207.38   10.90
  -9 -13   3  187.48    9.10
  -9 -13   3  198.78   13.50
  -9  13   3  204.28   10.40
  -9  13   3  175.28   13.30
   9  13  -3  182.28   12.80
   8 -13  -3  123.09    8.20
  -8 -13   3  100.79    8.80
  -8 -13   3  102.79    6.00
  -8  13   3  100.79   12.20
  -8  13   3  116.79    7.90
   8  13  -3  104.29   10.00
   7 -13  -3  526.75   21.90
  -7 -13   3  537.55   27.00
  -7  13   3  512.25   22.80
   7  13  -3  518.65   22.90
  -7  13   3  532.65   21.60
   6 -13  -3  455.45   19.10
  -6 -13   3  449.66   20.10
  -6  13   3  442.46   18.60
   6  13  -3  432.86   19.70
  -6  13   3  423.26   19.50
  -5 -13   3    2.10    4.20
   5 -13  -3    2.20    3.80
  -5  13   3    3.70    3.40
   5  13  -3   -0.50    3.80
  -5  13   3    1.30    3.90
   4 -13  -3 1427.06   54.29
  -4 -13   3 1402.66   54.29
   4  13  -3 1388.26   53.99
  -4  13   3 1446.46   53.59
  -4  13   3 1407.06   53.59
  -3 -13   3  278.67   11.90
   3 -13  -3  324.47   14.60
  -3 -13   3  295.97   14.60
  -3  13   3  296.17   12.90
  -3  13   3  312.17   13.30
   3  13  -3  308.07   12.00
  -3  13   3  301.57   13.80
   3  13  -3  295.87   14.10
   2 -13  -3  364.76   16.60
  -2 -13   3  332.27   14.20
  -2 -13   3  359.46   16.40
   2  13  -3  364.16   14.70
  -2  13   3  349.96   14.90
   2  13  -3  369.16   16.00
  -2  13   3  358.36   15.10
  -2  13   3  383.96   15.90
   1 -13  -3 1782.62   65.99
  -1 -13   3 1620.94   64.59
  -1 -13   3 1754.02   66.19
  -1  13   3 1685.33   64.69
   1  13  -3 1839.42   65.49
  -1  13   3 1820.02   65.79
  -1  13   3 1738.93   64.49
   1  13  -3 1725.43   65.59
   0 -13   3  342.07   15.00
   0 -13  -3  365.86   16.10
   0 -13   3  362.36   16.70
   0  13  -3  383.56   15.80
   0  13   3  361.86   16.00
   0  13  -3  346.37   15.60
   0  13   3  348.07   13.80
   1 -13   3  241.68   13.20
  -1 -13  -3  269.97   12.70
   1 -13   3  240.38   11.20
   1  13   3  262.97   12.60
  -1  13  -3  253.27   12.60
  -1  13  -3  256.07   11.90
   2 -13   3 1139.59   43.90
  -2 -13  -3 1106.89   43.20
   2  13   3 1098.79   43.20
  -2  13  -3 1103.09   42.60
  -2  13  -3 1150.08   43.40
  -3 -13  -3  362.76   16.30
   3 -13   3  343.07   16.90
   3  13   3  360.16   16.20
  -3  13  -3  359.06   16.50
  -3  13  -3  368.26   15.30
   4 -13   3   62.19    6.80
  -4 -13  -3   59.49    6.00
  -4  13  -3   59.09    6.10
   4  13   3   48.10    5.10
  -4  13  -3   66.79    5.80
  -5 -13  -3  548.25   22.80
   5 -13   3  492.55   23.10
  -5  13  -3  521.35   23.20
   5  13   3  538.25   22.60
  -5  13  -3  553.44   21.90
   6 -13   3  459.35   21.70
  -6 -13  -3  508.05   21.70
   6  13   3  471.25   21.20
  -6  13  -3  493.55   22.10
  -6  13  -3  499.05   19.50
   7 -13   3  372.86   16.10
  -7 -13  -3  397.26   18.70
   7 -13   3  382.76   18.60
   7  13   3  400.86   18.40
  -7  13  -3  379.36   15.90
  -7  13  -3  412.66   19.50
   8 -13   3  571.54   28.30
  -8 -13  -3  613.74   25.90
  -8  13  -3  579.44   22.80
   8  13   3  592.24   28.40
  -8  13  -3  592.54   26.60
  -9 -13  -3   25.30    6.00
   9 -13   3   19.90    5.60
  -9  13  -3   20.90    7.10
   9  13   3   24.70    5.70
 -10 -13  -3   67.99    7.90
  10 -13   3   62.39    7.30
 -10  13  -3   48.70    8.20
  10  13   3   50.89    7.00
  11 -13   3  146.49   12.90
 -11 -13  -3  146.89   14.20
 -11  13  -3  156.08   15.50
  11  13   3  129.79   12.20
 -11 -14   3  250.17   16.40
  11  14  -3  226.18   15.30
 -10 -14   3   39.30    7.20
  10 -14  -3   53.69    5.90
  10  14  -3   49.90    7.10
 -10  14   3   44.30    7.50
 -10  14   3   63.19    7.00
   9 -14  -3  381.16   17.30
  -9 -14   3  400.56   19.60
   9  14  -3  366.76   19.00
  -9  14   3  390.36   16.70
  -9  14   3  361.26   19.30
   8 -14  -3  122.99    8.50
  -8 -14   3   93.49    8.70
   8  14  -3   94.49   10.20
  -8  14   3   78.69    9.90
  -8  14   3  111.79    8.00
  -7 -14   3   33.20    6.00
   7 -14  -3   31.40    4.80
   7  14  -3   26.00    5.10
  -7  14   3   30.10    4.30
  -7  14   3   22.80    5.40
   6 -14  -3   85.29    8.20
  -6  14   3   85.09    8.40
  -6  14   3   91.09    7.60
   6  14  -3   91.19   10.40
   5 -14  -3 1160.18   47.60
  -5 -14   3 1249.88   47.90
  -5  14   3 1260.57   46.90
  -5  14   3 1233.88   47.20
   5  14  -3 1220.48   47.60
   4 -14  -3   -7.90    3.90
  -4 -14   3   -5.00    4.00
   4  14  -3   -1.00    4.00
  -4  14   3    3.00    3.60
  -4  14   3   -1.40    3.50
  -3 -14   3 1045.00   41.60
  -3 -14   3  967.50   39.20
   3 -14  -3 1119.49   41.80
  -3  14   3 1105.39   41.00
   3  14  -3 1084.19   41.30
   3  14  -3 1058.89   39.30
  -3  14   3 1036.70   40.40
   2 -14  -3   20.50    4.80
  -2 -14   3   24.80    4.90
  -2 -14   3   19.90    2.50
  -2  14   3   16.90    3.40
   2  14  -3   19.70    2.90
   2  14  -3   23.60    4.40
  -2  14   3   19.90    3.30
  -2  14   3   22.00    4.20
  -1 -14   3    7.50    2.40
  -1 -14   3   15.20    4.50
   1 -14  -3   12.30    4.30
  -1  14   3   12.70    3.80
  -1  14   3   13.90    2.40
  -1  14   3    7.40    2.70
   1  14  -3    8.50    3.10
   1  14  -3    7.30    3.80
   0 -14   3   62.49    5.30
   0 -14   3   77.49    7.10
   0 -14  -3   73.49    7.50
   0  14  -3   58.99    6.80
   0  14  -3   66.99    6.50
   0  14   3   69.29    7.60
   1 -14   3 1901.71   79.49
  -1 -14  -3 2173.58   80.59
   1 -14   3 2232.58   81.09
  -1  14  -3 2200.18   80.59
  -1  14  -3 2131.69   80.09
   1  14   3 2222.88   80.49
   2 -14   3   -0.80    4.50
  -2 -14  -3    3.10    4.00
   2  14   3    3.30    4.00
  -2  14  -3    6.00    3.40
  -3 -14  -3 1053.69   40.60
   3 -14   3 1020.10   41.10
  -3  14  -3 1063.29   40.70
   3  14   3 1019.60   40.40
  -3  14  -3 1008.50   39.60
   4 -14   3   33.20    5.90
  -4 -14  -3   33.20    5.30
   4  14   3   30.40    5.10
  -4  14  -3   28.80    5.50
  -4  14  -3   30.00    4.00
   5 -14   3    6.60    4.90
  -5 -14  -3   -6.10    4.10
   5  14   3    2.60    4.10
  -5  14  -3    1.50    3.10
  -5  14  -3   -1.40    4.60
   6 -14   3  124.29   10.90
  -6 -14  -3  140.49   10.80
  -6  14  -3  132.49   11.60
  -6  14  -3  137.99    8.00
   6  14   3  138.39   10.30
  -7 -14  -3  445.56   20.40
  -7  14  -3  434.36   18.60
  -7  14  -3  424.96   21.10
   7  14   3  418.96   19.90
   8 -14   3   30.20    6.20
  -8 -14  -3   33.40    6.40
  -8  14  -3   28.80    7.00
   8  14   3   25.80    5.90
  -8  14  -3   31.90    3.50
   9 -14   3  392.26   20.20
  -9 -14  -3  425.76   21.10
   9  14   3  401.76   20.00
  -9  14  -3  419.16   21.70
 -10 -14  -3    0.60    9.40
  10 -14   3   -2.70    5.50
  10  14   3    7.30    5.50
 -10  14  -3    6.80    6.90
 -10 -15   3  368.56   23.70
  10 -15  -3  319.07   16.90
 -10  15   3  299.67   18.40
 -10  15   3  335.17   15.10
  10  15  -3  330.67   18.10
  -9 -15   3   14.30    6.60
   9 -15  -3   16.10    4.60
  -9  15   3   11.30    6.20
   9  15  -3   11.30    5.70
  -9  15   3   14.00    4.20
   8 -15  -3   39.50    5.30
  -8 -15   3   38.00    6.80
  -8  15   3   19.80    6.00
   8  15  -3   19.70    5.50
  -8  15   3   25.00    4.40
  -7 -15   3   17.70    6.00
   7 -15  -3   22.20    4.90
  -7  15   3   18.90    5.20
   7  15  -3   21.20    5.30
  -7  15   3   24.10    4.50
   6 -15  -3  472.95   21.40
  -6 -15   3  497.75   22.40
  -6  15   3  492.15   20.60
  -6  15   3  484.45   21.20
   6  15  -3  473.65   21.80
  -5 -15   3   51.69    6.80
   5 -15  -3   38.90    6.00
  -5  15   3   48.10    5.30
  -5  15   3   48.00    5.40
   5  15  -3   38.80    6.20
   4 -15  -3 1304.77   50.09
  -4 -15   3 1256.77   50.09
   4  15  -3 1275.87   49.70
  -4  15   3 1317.47   49.20
  -4  15   3 1253.37   49.00
   3 -15  -3    9.30    4.80
  -3 -15   3    4.80    4.60
   3  15  -3    3.50    3.90
  -3  15   3    4.70    4.10
  -3  15   3    1.50    3.60
  -2 -15   3  398.56   16.50
   2 -15  -3  444.16   19.40
  -2 -15   3  429.46   19.50
  -2  15   3  411.96   17.50
  -2  15   3  439.16   18.80
   2  15  -3  433.96   18.80
   2  15  -3  427.36   16.90
  -2  15   3  421.46   17.10
   1 -15  -3    4.00    4.20
  -1 -15   3    6.00    2.30
  -1 -15   3    4.60    4.40
   1  15  -3    7.70    3.10
  -1  15   3    3.20    2.10
   1  15  -3    2.20    3.70
  -1  15   3   -0.40    3.90
  -1  15   3    2.90    2.60
   0 -15   3  147.59   10.90
   0 -15  -3  154.58   10.40
   0 -15   3  141.89    7.90
   0  15   3  158.48   10.20
   0  15  -3  191.18    9.50
   0  15  -3  163.38    9.80
   1 -15   3   18.20    5.20
  -1 -15  -3    9.40    4.50
   1  15   3   10.40    4.20
  -1  15  -3    8.10    4.30
  -1  15  -3    3.60    3.70
  -2 -15  -3 2168.38   80.99
   2 -15   3 2192.88   81.49
  -2  15  -3 2126.89   80.19
  -2  15  -3 2118.99   80.89
   2  15   3 2115.09   80.79
  -3 -15  -3   74.79    7.00
   3 -15   3   63.19    6.80
  -3  15  -3   73.99    7.10
  -3  15  -3   68.09    8.40
   3  15   3   78.69    8.50
   4 -15   3  366.96   18.50
  -4 -15  -3  395.46   18.00
   4  15   3  367.86   17.60
  -4  15  -3  372.16   18.10
  -4  15  -3  382.86   16.40
   5 -15   3   96.19   10.40
  -5 -15  -3  112.39   10.00
  -5  15  -3  107.29   10.30
   5  15   3  104.09    9.60
  -5  15  -3   95.69    7.50
  -6 -15  -3   97.19   10.40
  -6  15  -3   86.49   10.50
   6  15   3   89.29    9.60
  -6  15  -3   90.69    7.10
  -7 -15  -3    0.10    5.50
   7 -15   3    3.10    5.60
   7  15   3    0.10    4.70
  -7  15  -3    0.10    5.90
  -7  15  -3    1.90    3.20
   8 -15   3  499.65   24.80
  -8 -15  -3  561.74   25.20
  -8  15  -3  541.25   25.80
   8  15   3  568.24   24.80
   9 -15   3   -2.60    5.60
  -9 -15  -3    1.50    6.60
   9  15   3   11.60    5.70
  -9  15  -3   15.50    7.50
 -10 -15  -3  188.68   15.10
  10 -15   3  178.58   14.30
 -10  15  -3  204.88   16.50
  10  15   3  159.68   13.50
  -9 -16   3  203.78   15.20
   9 -16  -3  186.08   12.40
  -9  16   3  215.08   11.50
   9  16  -3  191.38   14.20
  -9  16   3  179.98   14.00
   8 -16  -3  189.48   11.80
  -8 -16   3  188.78   14.50
   8  16  -3  186.08   13.20
  -8  16   3  164.58   12.80
  -8  16   3  174.68   10.90
   7 -16  -3   42.80    5.90
  -7 -16   3   37.70    6.80
   7  16  -3   49.80    6.50
  -7  16   3   37.60    7.00
  -7  16   3   47.00    5.30
   6 -16  -3  155.18   11.20
  -6 -16   3  165.68   12.70
  -6  16   3  157.48   11.10
  -6  16   3  168.18   10.20
   6  16  -3  152.18   11.80
  -5 -16   3  838.92   34.60
   5 -16  -3  819.52   34.30
   5  16  -3  849.52   34.20
  -5  16   3  841.62   33.50
  -5  16   3  822.82   33.20
   4 -16  -3   -5.30    4.70
  -4 -16   3    3.00    5.00
  -4  16   3   -0.90    4.00
  -4  16   3    0.80    3.90
   4  16  -3    4.20    4.70
   3 -16  -3  789.12   32.60
  -3 -16   3  808.42   38.10
  -3  16   3  775.62   31.70
  -2 -16   3  494.25   21.60
   2 -16  -3  461.75   21.20
   2  16  -3  467.65   20.70
   2  16  -3  463.75   18.30
  -2  16   3  494.75   20.70
  -2  16   3  451.45   19.20
  -2  16   3  455.45   18.80
  -1 -16   3   -3.80    4.30
   1 -16  -3    3.20    4.40
  -1 -16   3    2.80    2.30
   1  16  -3    2.90    4.20
  -1  16   3    3.30    2.20
  -1  16   3   -0.50    4.10
   1  16  -3    5.30    2.90
  -1  16   3    1.30    2.70
   0 -16  -3  288.27   14.60
   0 -16   3  291.37   15.20
   0 -16   3  247.78   11.90
   0  16  -3  303.87   13.30
   0  16  -3  267.57   13.80
   0  16   3  274.57   14.30
   1 -16   3  548.45   24.20
  -1 -16  -3  553.54   23.80
  -1  16  -3  534.35   23.00
  -1  16  -3  550.54   23.10
   1  16   3  559.74   23.60
  -2 -16  -3   16.50    5.10
   2 -16   3   25.40    5.70
  -2  16  -3   16.30    5.10
   2  16   3   27.80    8.00
  -2  16  -3   24.50    4.60
   3 -16   3  603.34   26.20
  -3 -16  -3  589.44   25.60
  -3  16  -3  593.34   24.40
  -3  16  -3  587.54   25.40
   3  16   3  596.94   25.40
   4 -16   3  248.28   16.90
  -4 -16  -3  270.57   14.80
  -4  16  -3  272.17   14.70
  -4  16  -3  263.37   12.90
   4  16   3  249.28   14.30
   5 -16   3   -7.00    5.10
  -5 -16  -3    8.40    5.30
   5  16   3   -1.80    4.60
  -5  16  -3   -1.60    3.60
  -5  16  -3    6.10    5.50
  -6 -16  -3   52.19    6.70
   6 -16   3   37.60    6.90
  -6  16  -3   45.70    4.80
   6  16   3   41.20    6.40
  -6  16  -3   53.39    8.50
  -7 -16  -3  297.87   17.00
   7 -16   3  292.67   17.00
  -7  16  -3  292.97   13.50
   7  16   3  290.57   16.30
  -7  16  -3  314.27   17.40
  -8 -16  -3   32.60    7.30
   8 -16   3   21.50    6.60
  -8  16  -3   26.70    7.60
   8  16   3   35.20    6.70
  -8  16  -3   29.30    4.10
   9 -16   3  242.18   16.10
  -9 -16  -3  257.27   16.90
   9  16   3  268.17   16.20
  -9  16  -3  254.67   17.60
  -9 -17   3  128.99   14.40
   9 -17  -3  119.29   10.60
  -9  17   3  129.09    9.70
   9  17  -3  142.69   13.00
  -9  17   3  112.09   12.60
  -8 -17   3    6.70    6.50
  -8  17   3    0.60    5.80
   8  17  -3    4.00    5.60
  -8  17   3    4.60    4.50
  -7 -17   3  311.87   18.10
   7 -17  -3  287.57   16.20
   7  17  -3  322.27   17.00
  -7  17   3  296.87   16.30
  -7  17   3  320.57   15.30
   6 -17  -3   69.09    7.70
  -6 -17   3   74.09    8.10
  -6  17   3   79.69    9.30
   6  17  -3   88.59    8.20
  -6  17   3   92.59   10.20
  -5 -17   3  110.89   11.70
   5 -17  -3  128.99   11.30
  -5  17   3  128.49    9.90
   5  17  -3  113.79   10.90
  -4 -17   3  159.08   12.20
   4 -17  -3  152.88   11.80
  -4  17   3  147.79    9.80
   4  17  -3  151.18   11.60
   3 -17  -3  440.26   20.70
  -3 -17   3  431.56   21.00
  -3  17   3  436.56   18.90
   3  17  -3  451.25   20.40
   2 -17  -3   34.20    6.00
  -2 -17   3   34.40    6.40
  -2  17   3   31.80    4.30
   2  17  -3   38.90    5.90
  -2  17   3   31.50    9.20
  -2  17   3   35.90    3.90
   1 -17  -3  818.92   33.20
  -1 -17   3  821.72   33.50
  -1  17   3  803.22   30.60
   1  17  -3  824.12   30.90
  -1  17   3  772.42   32.60
  -1  17   3  774.42   30.10
   1  17  -3  773.02   34.60
   0 -17  -3   38.00    6.00
   0 -17   3   27.90    5.90
   0  17  -3   34.90    5.40
   0  17  -3   52.99    5.10
   0  17   3   36.20    5.60
   1 -17   3  213.48   13.40
  -1 -17  -3  209.18   12.80
  -1  17  -3  197.28   11.90
   1  17   3  216.38   12.80
   2 -17   3  193.08   12.90
   2  17   3  180.18   11.90
  -2  17  -3  175.68   10.90
  -2  17  -3  180.08   11.50
   3 -17   3  233.58   14.40
  -3 -17  -3  223.38   14.00
  -3  17  -3  216.88   12.20
  -3  17  -3  224.68   13.40
   3  17   3  233.68   13.50
  -4 -17  -3  191.28   13.40
   4 -17   3  188.68   13.80
  -4  17  -3  196.38   11.00
  -4  17  -3  178.98   12.70
   4  17   3  192.68   12.60
   5 -17   3  560.54   25.50
  -5 -17  -3  570.44   25.10
  -5  17  -3  539.15   22.80
  -5  17  -3  526.05   24.80
   5  17   3  551.64   24.60
   6 -17   3   -9.80    5.70
  -6 -17  -3    0.90    5.80
  -6  17  -3    3.30    6.00
  -6  17  -3    1.20    3.70
   6  17   3   -3.50    5.30
   7 -17   3    7.70    6.40
  -7 -17  -3   16.50    6.30
   7  17   3   20.00    6.30
  -7  17  -3   10.90    6.50
  -7  17  -3   24.80    4.30
   8 -17   3   46.70    8.00
  -8 -17  -3   68.19    9.50
  -8  17  -3   61.69    8.70
   8  17   3   70.69    8.10
  -8  17  -3   85.39    9.10
  -8 -18   3  400.06   21.80
   8 -18  -3  367.46   19.30
  -8  18   3  407.66   18.30
  -8  18   3  393.26   20.10
   8  18  -3  407.36   20.60
  -7 -18   3   10.80    6.60
   7 -18  -3    1.10    5.50
  -7  18   3   16.00    5.10
   7  18  -3    3.50    5.90
  -7  18   3   14.00    6.10
  -6 -18   3  387.86   20.10
   6  18  -3  369.86   19.20
  -6  18   3  362.56   19.60
  -6  18   3  377.66   17.70
   5 -18  -3   -5.30    5.40
  -5 -18   3    6.30    5.90
  -5  18   3    3.90    4.60
   5  18  -3    3.10    5.40
  -5  18   3    0.30    4.80
   4 -18  -3   -6.20    5.10
  -4 -18   3    1.60    5.80
  -4  18   3    0.40    4.40
  -4  18   3    0.00    4.70
   4  18  -3   -0.90    5.00
   3 -18  -3   14.00    5.80
  -3 -18   3    8.70    5.80
  -3  18   3   23.10    4.50
   3  18  -3   15.30    5.60
  -3  18   3   13.10    5.10
   2 -18  -3  566.64   25.50
  -2 -18   3  558.04   25.70
  -2  18   3  581.04   24.90
  -2  18   3  578.34   23.10
   2  18  -3  575.74   24.90
  -1 -18   3    5.10    6.00
   1 -18  -3   10.10    6.20
  -1  18   3    5.00    5.00
   1  18  -3   13.20    3.00
   1  18  -3    6.50    4.80
   0 -18  -3  517.75   25.90
   0 -18   3  529.25   24.50
   0  18  -3  541.05   23.40
   0  18   3  530.75   23.70
   0  18  -3  564.24   22.10
  -1 -18  -3   32.30    6.30
   1 -18   3   25.80    6.00
   1  18   3   26.50    5.60
  -1  18  -3   43.20    5.30
  -1  18  -3   23.60    5.30
   2 -18   3    8.10    5.60
  -2 -18  -3   14.90    5.60
   2  18   3   16.60    5.60
  -2  18  -3    2.70    4.80
  -2  18  -3    6.80    4.80
  -3 -18  -3   11.70    5.80
   3 -18   3    6.50    5.70
   3  18   3    8.40    5.50
  -3  18  -3    8.70    7.10
  -3  18  -3    8.00    5.50
   4 -18   3  575.84   26.60
  -4 -18  -3  586.84   26.30
  -4  18  -3  574.14   25.80
   4  18   3  567.84   25.80
  -4  18  -3  578.64   24.30
   5 -18   3   -0.90    6.20
  -5 -18  -3   14.80    6.50
   5  18   3    1.10    5.40
  -5  18  -3    2.80    7.40
  -5  18  -3    5.70    4.30
  -6 -18  -3  415.56   21.10
   6 -18   3  408.46   21.40
  -6  18  -3  389.76   17.90
   6  18   3  389.46   20.40
  -6  18  -3  421.16   20.90
   7 -18   3   16.50    7.20
  -7 -18  -3   24.00   10.00
  -7  18  -3   26.50    4.50
  -7  18  -3   24.80    7.30
   7  18   3   20.90    6.40
   7 -19  -3  300.17   18.10
  -7 -19   3  368.76   20.20
  -7  19   3  344.97   18.00
  -7  19   3  361.56   17.00
   7  19  -3  339.97   18.90
   6 -19  -3   -8.00    5.70
  -6  19   3    9.80    5.00
  -6  19   3    0.90    5.30
   5 -19  -3   57.19    7.90
  -5 -19   3   41.90    7.30
  -5  19   3   54.09    6.50
  -5  19   3   51.99    6.60
   5  19  -3   52.89    7.40
   4 -19  -3   29.70    6.80
  -4 -19   3   43.20    7.70
  -4  19   3   43.40    5.80
  -4  19   3   31.00    5.80
   4  19  -3   31.10    6.60
  -3 -19   3  386.96   20.80
   3 -19  -3  410.06   20.30
  -3  19   3  405.76   19.50
  -3  19   3  405.86   17.80
   3  19  -3  410.46   20.00
   2 -19  -3   36.10    6.70
  -2 -19   3   24.50    6.60
  -2  19   3   39.10    4.50
  -2  19   3   29.60    6.00
   2  19  -3   30.10    6.10
   1 -19  -3  858.31   35.60
  -1 -19   3  831.22   35.80
   1  19  -3  855.81   34.90
  -1  19   3  848.92   34.90
   0 -19  -3   34.40    6.60
   0 -19   3   36.70    6.70
   0  19   3   41.30    6.70
   0  19  -3   51.79    6.10
   0  19  -3   39.30    6.10
   1 -19   3  183.28   13.80
  -1 -19  -3  185.68   13.40
  -1  19  -3  172.38   11.90
   1  19   3  172.28   12.90
  -1  19  -3  206.78   11.10
   2 -19   3  133.59   12.80
  -2 -19  -3  136.49   12.10
  -2  19  -3  135.99   10.30
   2  19   3  140.69   11.90
  -2  19  -3  132.19   10.40
  -3 -19  -3  110.99   12.10
   3 -19   3  129.89   12.60
   3  19   3  117.69   11.60
  -3  19  -3  128.19   11.10
  -3  19  -3  129.89   10.20
  -4 -19  -3   14.00    6.50
   4 -19   3   13.50    6.90
   4  19   3   10.40    5.90
  -4  19  -3   14.70    6.10
  -4  19  -3    7.30    4.70
  -5 -19  -3  453.65   23.10
   5 -19   3  457.05   23.10
   5  19   3  450.65   22.20
  -5  19  -3  454.55   20.20
  -5  19  -3  452.25   22.30
  -6 -19  -3   27.20   12.10
   6 -19   3    5.60    6.80
  -6  19  -3   16.30    6.90
   6  19   3   16.00    8.90
  -6  19  -3   15.20    4.70
   5 -20  -3  191.28   14.90
  -5 -20   3  221.88   16.20
  -5  20   3  208.78   13.00
  -5  20   3  235.58   13.80
   5  20  -3  209.38   15.00
  -4 -20   3    4.60    6.80
   4 -20  -3   -6.00    5.80
  -4  20   3    7.80    5.30
   4  20  -3    0.50    6.30
   3 -20  -3  116.19   12.80
  -3 -20   3  114.19   12.50
  -3  20   3  137.79   11.40
  -3  20   3  132.19    9.10
   3  20  -3  134.19   12.20
  -2 -20   3  290.37   18.20
   2 -20  -3  295.77   17.30
  -2  20   3  297.97   16.40
   2  20  -3  304.77   16.90
   1 -20  -3    1.20    5.90
  -1 -20   3    9.20    6.60
  -1  20   3    6.80    5.60
   1  20  -3    0.60    5.40
   0 -20  -3  185.38   14.00
   0 -20   3  164.98   13.90
   0  20  -3  164.08   12.30
   0  20  -3  178.68   10.60
   0  20   3  184.98   13.20
   1 -20   3  164.08   14.20
  -1 -20  -3  180.28   13.80
   1  20   3  183.38   13.50
  -1  20  -3  187.28   10.60
  -1  20  -3  176.48   12.50
   2 -20   3   -5.00    6.00
  -2 -20  -3    3.30    6.10
  -2  20  -3    7.90    5.00
   2  20   3    9.30    5.60
  -2  20  -3    1.50    4.50
   3 -20   3   96.69    9.70
  -3 -20  -3  121.19   12.40
  -3  20  -3  114.89   10.60
  -3  20  -3  130.79   10.40
   3  20   3  117.69   12.10
  -4 -20  -3  124.39   13.50
   4 -20   3  126.49   13.90
  -4  20  -3  127.79   10.40
   4  20   3  124.79   14.00
   5 -20   3    8.90    6.90
  -5 -20  -3   26.30    7.60
  -5  20  -3   22.70    6.90
  -5  20  -3   13.00    4.90
   5  20   3   17.80    6.50
   3 -21  -3   10.20    6.50
  -3 -21   3   18.10    7.30
   3  21  -3   13.80    6.30
  -3  21   3   20.50    6.10
   2 -21  -3   70.49    8.70
  -2 -21   3   72.89   12.70
  -2  21   3   97.69   10.90
   2  21  -3   83.29   12.40
   1 -21  -3   53.99    7.80
  -1 -21   3   68.89    9.40
   1  21  -3   52.49    7.40
  -1  21   3   56.29    7.50
   0 -21   3  132.09   13.30
   0 -21  -3  135.29   13.40
   0  21   3  143.99   14.00
   0  21  -3  128.69   11.90
  -1 -21  -3   36.90    7.30
   1 -21   3   40.80    8.10
  -1  21  -3   42.80    6.50
  -2 -21  -3  356.76   19.70
   2 -21   3  342.87   19.90
   2  21   3  368.76   19.30
  -2  21  -3  341.17   17.90
   3 -21   3    7.30    9.20
  -3  21  -3   14.80    5.40
  -3  21  -3   16.80    5.60
   3  21   3   10.80    6.50
 -14   0   4  103.49    8.20
 -14   0   4   98.59    9.80
 -13   0   4   -3.30    3.50
 -13   0   4    0.40    5.90
  12   0  -4  486.35   21.00
 -12   0   4  519.95   20.60
 -12   0   4  501.25   23.20
 -11   0   4    6.10    4.80
 -11   0   4   -0.80    3.10
  11   0  -4    0.40    3.30
  10   0  -4 2436.36   90.49
 -10   0   4 2443.86   91.69
  -9   0   4    3.20    2.70
   9   0  -4    1.00    2.60
  -9   0   4    0.00    3.80
   8   0  -4 2633.54   96.19
  -8   0   4 2501.25   96.09
  -8   0   4 2758.02   96.29
  -8   0   4 2541.85   96.39
  -7   0   4    2.40    1.70
  -7   0   4    0.90    2.10
  -7   0   4    0.90    1.80
   7   0  -4    3.60    1.90
   6   0  -4  525.25   19.50
  -6   0   4  519.15   19.90
  -6   0   4  524.05   19.80
  -6   0   4  523.95   20.20
  -6   0   4  468.45   19.40
  -5   0   4    3.90    2.00
  -5   0   4    2.00    1.20
   5   0  -4    3.30    1.30
  -5   0   4    0.50    1.60
  -3   0   4    5.60    0.80
  -3   0   4    5.60    0.80
   3   0  -4    3.80    1.30
  -3   0   4    6.70    1.30
  -3   0   4    3.40    1.20
  -2   0   4  192.98    7.80
  -2   0   4  196.88    7.40
  -1   0   4   29.00    1.60
   1   0  -4   23.70    1.70
   0   0   4 3139.99  115.29
   1   0   4    7.30    0.90
   1   0   4    5.40    1.80
   1   0   4    2.90    1.00
  -1   0  -4   10.90    2.10
  -2   0  -4 3933.51  142.39
   2   0   4 3824.22  142.29
   3   0   4    4.20    0.80
  -3   0  -4    7.70    1.90
   3   0   4    1.50    1.20
   3   0   4    2.60    1.60
  -3   0  -4    5.30    0.70
  -3   0  -4    6.30    1.30
   4   0   4  536.35   19.70
  -4   0  -4  514.05   20.40
  -4   0  -4  548.45   20.90
  -4   0  -4  526.05   19.60
   4   0   4  541.25   20.70
   4   0   4  531.55   20.40
  -5   0  -4    1.20    2.40
  -5   0  -4    2.70    1.80
   5   0   4    0.60    1.90
   5   0   4    2.40    2.30
  -6   0  -4  388.86   16.10
   6   0   4  357.66   15.50
   6   0   4  385.96   15.40
   7   0   4   -1.90    2.50
  -8   0  -4 2489.45   91.59
   8   0   4 2402.66   90.79
   9   0   4    0.30    3.30
  -9   0  -4   -0.70    4.30
  10   0   4  633.44   26.30
 -10   0  -4  663.73   27.70
 -11   0  -4   -0.30    5.30
  11   0   4   -0.70    4.10
  12   0   4   12.60    4.80
 -12   0  -4    4.70    6.20
 -13   0  -4    2.20    6.60
  13   0   4    0.20    5.10
 -14  -1   4   45.50    5.30
 -14  -1   4   40.60    7.90
 -14   1   4   43.00    8.30
 -14   1   4   44.80    5.50
  13  -1  -4   -4.40    3.90
 -13  -1   4    4.60    5.90
 -13  -1   4    1.80    3.70
 -13   1   4   -1.60    6.10
 -13   1   4   -0.80    3.50
 -12  -1   4  229.48   14.30
 -12  -1   4  239.38   11.50
  12  -1  -4  217.08   11.70
 -12   1   4  221.88   11.00
 -12   1   4  230.38   14.50
 -11  -1   4  713.73   30.70
 -11  -1   4  740.83   29.10
  11  -1  -4  741.73   29.20
 -11   1   4  766.22   28.90
 -11   1   4  750.02   31.00
 -10  -1   4   26.50    5.00
  10  -1  -4   30.30    3.90
 -10  -1   4   30.50    3.90
 -10   1   4   27.10    5.20
  10   1  -4   27.30    4.00
 -10   1   4   31.80    3.80
  -9  -1   4 1166.88   45.20
   9  -1  -4 1138.09   44.00
  -9  -1   4 1194.48   44.20
  -9   1   4 1186.18   45.40
  -9   1   4 1182.68   44.90
   9   1  -4 1147.09   44.70
  -9   1   4 1176.98   44.00
  -8  -1   4  304.27   13.00
   8  -1  -4  318.47   13.00
  -8  -1   4  303.77   13.40
  -8  -1   4  328.57   13.40
  -8   1   4  337.07   14.50
  -8   1   4  334.37   13.20
  -8   1   4  295.67   12.80
  -8   1   4  309.57   13.20
   8   1  -4  320.17   13.20
  -7  -1   4   39.50    3.30
   7  -1  -4   30.60    3.40
  -7  -1   4   35.10    4.00
  -7  -1   4   36.00    4.00
  -7   1   4   49.40    4.00
  -7   1   4   41.40    4.20
  -7   1   4   31.40    3.30
  -6  -1   4 1412.66   53.39
  -6  -1   4 1338.27   52.79
  -6  -1   4 1458.25   53.29
  -6  -1   4 1489.55   53.09
   6  -1  -4 1450.35   52.69
  -6   1   4 1509.15   52.99
  -6   1   4 1340.17   52.69
  -5  -1   4 5220.98  181.68
   5  -1  -4 4903.01  181.08
  -5  -1   4 5149.18  181.28
  -5  -1   4 5070.39  181.58
  -5  -1   4 4662.83  181.68
   5   1  -4 4928.81  181.78
  -5   1   4 4675.23  181.08
  -5   1   4 5124.69  181.48
  -5   1   4 4896.11  182.28
   4  -1  -4  338.47   13.70
  -4  -1   4  338.77   13.80
  -4  -1   4  341.27   13.90
  -4  -1   4  362.76   13.90
  -4  -1   4  387.76   13.60
   4  -1  -4  344.07   14.00
  -4   1   4  360.76   13.80
   4   1  -4  358.66   14.00
  -2  -1   4 1427.96   53.39
  -2  -1   4 1497.45   53.59
  -2  -1   4 1465.25   53.19
  -2   1   4 1431.06   53.29
   2   1  -4 1425.56   53.09
   2   1  -4 1442.26   53.59
  -1  -1   4   40.30    3.20
   1  -1  -4   45.70    2.00
  -1  -1   4   48.90    2.60
   1   1  -4   50.99    2.70
  -1   1   4   45.00    2.00
  -1   1   4   49.40    2.60
  -1   1   4   56.99    3.00
   1   1   4 4360.96  159.88
   2  -1   4   42.30    2.60
   2  -1   4   34.90    1.80
   2  -1   4   36.80    3.20
   2   1   4   40.10    3.00
   2   1   4   34.00    2.50
  -2   1  -4   36.20    1.80
  -2   1  -4   37.10    3.50
  -3  -1  -4 5520.65  200.98
   3  -1   4 5455.65  201.08
   3   1   4 5490.35  200.88
   4  -1   4  836.42   32.20
   4  -1   4  854.81   32.60
  -4  -1  -4  899.51   32.70
  -4  -1  -4  840.12   32.20
  -4   1  -4  880.41   32.80
  -4   1  -4  873.51   32.30
   4   1   4  862.41   32.30
   4   1   4  823.82   32.40
   4   1   4  860.21   32.40
  -5  -1  -4 1089.79   40.30
   5  -1   4 1046.90   40.60
  -5  -1  -4 1076.69   39.60
   5  -1   4 1067.69   40.30
  -5  -1  -4 1098.79   40.70
   5   1   4 1078.49   40.30
  -5   1  -4 1074.99   40.30
  -5   1  -4 1095.99   40.90
   5   1   4 1065.29   39.70
   5   1   4 1063.59   40.40
  -6  -1  -4 1031.10   40.50
   6  -1   4 1100.09   41.40
  -6  -1  -4 1116.39   41.90
   6   1   4 1072.89   41.50
  -6   1  -4 1138.29   42.10
   6   1   4 1142.99   41.50
   6   1   4 1096.29   40.50
  -7  -1  -4 1464.65   59.09
   7  -1   4 1668.93   60.29
  -7  -1  -4 1662.43   60.79
  -7   1  -4 1656.23   60.99
   7   1   4 1613.74   60.29
   8  -1   4    1.30    2.90
  -8  -1  -4    9.30    4.10
  -8  -1  -4    7.60    1.40
  -8   1  -4    6.70    4.30
   8   1   4    4.10    3.20
   9  -1   4 1468.65   55.59
  -9  -1  -4 1493.75   56.39
   9   1   4 1449.85   55.59
  -9   1  -4 1461.75   56.49
 -10  -1  -4   60.39    6.80
  10  -1   4   56.69    5.50
 -10   1  -4   52.19    6.60
  10   1   4   57.99    5.70
 -11  -1  -4  203.08   13.60
  11  -1   4  197.08   11.80
  11   1   4  193.48   11.70
 -12  -1  -4  132.29   12.90
  12  -1   4  117.59   10.40
  12   1   4  131.99   10.50
 -12   1  -4  122.99   13.20
 -13  -1  -4   58.09    8.40
  13  -1   4   55.29    6.70
  13   1   4   59.49    6.90
 -13   1  -4   70.89    9.10
 -14  -2   4   28.70    4.90
  14  -2  -4   29.50    5.10
 -14  -2   4   24.70    7.30
 -14   2   4   20.60    7.60
 -13  -2   4  348.47   15.80
  13  -2  -4  333.57   16.10
 -13  -2   4  346.17   18.70
 -13   2   4  365.76   15.30
 -13   2   4  346.07   19.30
  12  -2  -4  152.08    9.90
 -12  -2   4  167.88   13.30
 -12  -2   4  166.08    9.70
 -12   2   4  169.88   13.00
 -12   2   4  172.08    9.10
 -11  -2   4  341.67   17.40
 -11  -2   4  379.16   15.70
  11  -2  -4  353.86   15.60
 -11   2   4  361.96   18.40
 -11   2   4  351.66   17.70
 -10  -2   4 1040.20   41.40
  10  -2  -4 1039.90   40.10
 -10  -2   4 1069.59   40.30
 -10   2   4 1069.89   40.00
 -10   2   4 1063.39   41.80
  -9  -2   4  348.47   15.60
   9  -2  -4  348.57   14.10
  -9   2   4  300.67   14.00
  -9   2   4  342.97   16.00
  -9   2   4  357.46   14.10
   8  -2  -4  834.72   31.50
  -8  -2   4  897.81   32.10
  -8   2   4  777.42   31.70
  -8   2   4  843.12   33.00
  -8   2   4  867.81   31.70
  -8   2   4  787.02   31.50
  -7  -2   4 3425.66  118.29
  -7  -2   4 3183.68  118.09
   7  -2  -4 3245.48  117.79
  -7  -2   4 3124.29  118.39
  -7   2   4 3346.97  117.99
  -7   2   4 2940.41  117.69
  -6  -2   4 1224.58   45.50
  -6  -2   4 1176.58   45.80
  -6  -2   4 1232.28   45.90
   6  -2  -4 1255.77   45.20
  -6   2   4 1274.17   45.50
  -6   2   4 1141.39   45.20
  -6   2   4 1253.17   47.20
   5  -2  -4 2850.11  105.09
  -5  -2   4 2763.62  105.69
  -5  -2   4 3026.10  105.79
  -5  -2   4 2982.30  105.49
   5  -2  -4 2851.41  105.49
  -5   2   4 2912.91  105.49
   5   2  -4 2785.42  105.69
  -5   2   4 2957.50  105.89
  -5   2   4 2725.93  105.09
   4  -2  -4 3126.49  116.89
   4  -2  -4 3153.78  116.19
  -4  -2   4 3366.06  116.59
  -4  -2   4 3076.99  116.79
  -4  -2   4 3144.09  116.49
  -4  -2   4 3197.68  116.79
   4  -2  -4 3092.29  116.59
  -4   2   4 3215.78  116.19
  -4   2   4 3273.47  116.99
  -4   2   4 3183.68  116.59
   4   2  -4 3166.78  116.79
   3  -2  -4   46.50    2.90
   3  -2  -4   48.90    2.10
  -3  -2   4   45.40    3.20
  -3  -2   4   44.00    3.10
  -3  -2   4   46.60    2.80
  -3   2   4   51.39    3.00
  -3   2   4   54.19    2.20
   3   2  -4   56.19    3.30
  -3   2   4   51.49    3.20
   1  -2  -4 1308.37   48.50
  -1  -2   4 1362.16   49.00
   1  -2  -4 1348.57   49.10
  -1  -2   4 1312.47   49.30
  -1  -2   4 1335.67   49.00
   1  -2  -4 1301.27   48.90
   1   2  -4 1344.57   49.40
   1   2  -4 1257.87   49.00
  -1   2   4 1453.35   48.60
  -1   2   4 1292.17   49.00
  -1   2   4 1294.87   48.90
   0  -2   4   84.79    3.60
   0  -2  -4   75.99    3.30
   0  -2  -4   82.19    3.70
   0  -2   4   86.29    4.00
   0  -2  -4   83.89    3.90
   0   2   4   76.99    3.80
   0   2  -4   68.29    4.70
   0   2   4   74.89    4.10
   0   2   4   81.99    3.40
   0   2  -4   78.39    3.90
   1  -2   4 2630.64   94.69
  -1  -2  -4 2559.04   94.79
  -1  -2  -4 2656.53   94.79
   1  -2   4 2526.75   95.49
  -1  -2  -4 2632.14   95.09
   1   2   4 2467.95   95.29
  -1   2  -4 2651.93   95.59
  -1   2  -4 2589.04   94.89
  -3  -2  -4  110.99    5.30
   3  -2   4   94.59    5.30
  -3  -2  -4  108.79    4.50
  -3  -2  -4   98.89    4.80
   3  -2   4  106.59    5.00
  -3   2  -4   98.19    4.90
   3   2   4   98.69    4.90
  -3   2  -4   94.69    5.50
   3   2   4   92.49    4.80
   3   2   4  103.29    4.50
  -4  -2  -4  683.33   25.40
  -4  -2  -4  634.64   24.60
   4  -2   4  657.73   25.10
   4   2   4  656.63   24.70
  -4   2  -4  676.23   25.70
  -4   2  -4  652.03   25.60
   4   2   4  667.43   25.10
   4   2   4  660.83   25.10
  -5  -2  -4 5998.40  225.08
  -5  -2  -4 6326.47  225.68
   5  -2   4 5919.21  225.98
  -5  -2  -4 6263.37  225.88
  -5   2  -4 6123.69  225.68
  -5   2  -4 6329.87  226.18
   5   2   4 6169.28  225.18
   5   2   4 6189.38  225.68
  -6  -2  -4   20.00    1.90
  -6  -2  -4   22.00    3.40
   6  -2   4   23.10    3.00
  -6   2  -4   20.90    3.60
   6   2   4   23.30    2.20
   6   2   4   26.40    3.20
   6   2   4   20.30    2.80
   7  -2   4 2424.06   88.79
  -7  -2  -4 2194.68   87.89
  -7  -2  -4 2502.25   89.29
  -7   2  -4 2477.15   89.59
   7   2   4 2402.56   87.99
   7   2   4 2382.46   88.79
  -8  -2  -4 1443.76   52.59
   8  -2   4 1399.56   51.99
  -8  -2  -4 1239.18   50.69
   8   2   4 1396.76   51.99
  -8   2  -4 1405.66   52.89
  -9  -2  -4   -2.20    4.10
  -9  -2  -4    0.60    1.50
   9  -2   4    1.30    3.40
  -9   2  -4   -5.80    4.40
   9   2   4   -1.60    3.40
  10  -2   4  470.95   19.80
 -10  -2  -4  483.45   21.00
 -10  -2  -4  445.96   17.50
 -10  -2  -4  424.66   17.50
 -10   2  -4  477.15   21.40
  10   2   4  475.05   20.00
 -11  -2  -4  342.17   17.50
  11  -2   4  311.27   16.00
 -11   2  -4  335.27   18.00
  11   2   4  338.07   16.10
 -12  -2  -4    7.70    6.00
  12  -2   4    0.40    4.70
 -12   2  -4   -0.70    6.40
  12   2   4    3.50    4.90
  13  -2   4  159.98   11.80
 -13  -2  -4  154.18   14.10
 -13   2  -4  145.79   14.80
  13   2   4  158.48   12.40
 -14  -3   4  191.68   11.50
  14  -3  -4  198.88   11.60
 -14  -3   4  193.58   14.90
 -14   3   4  214.88   19.70
  13  -3  -4   20.60    4.70
 -13  -3   4   30.00    4.90
 -13  -3   4   35.20    6.90
 -13   3   4   24.60    7.00
 -13   3   4   26.10    4.00
  12  -3  -4  748.83   30.70
 -12  -3   4  785.62   30.90
 -12   3   4  786.02   30.20
 -12   3   4  796.32   33.30
  11  -3  -4  261.97   12.40
 -11  -3   4  262.67   14.50
 -11  -3   4  270.57   12.80
 -11   3   4  280.47   14.60
 -10  -3   4   68.19    6.40
  10  -3  -4   65.59    5.60
 -10  -3   4   49.70    5.80
 -10   3   4   61.09    5.70
 -10   3   4   55.99    6.40
  -9  -3   4  674.83   27.10
  -9  -3   4  704.43   26.40
   9  -3  -4  684.03   25.80
  -9   3   4  716.53   27.70
  -9   3   4  614.74   25.80
  -9   3   4  698.53   25.90
  -9   3   4  603.34   25.80
   8  -3  -4 1458.55   54.19
  -8   3   4 1368.86   54.49
  -8   3   4 1529.85   55.69
  -8   3   4 1484.25   54.39
  -7  -3   4   65.99    5.10
  -7  -3   4   55.19    4.40
   7  -3  -4   55.29    4.00
  -7   3   4   48.40    3.80
  -7   3   4   59.09    5.90
  -7   3   4   58.29    4.40
  -6  -3   4 5578.14  202.38
   6  -3  -4 5475.25  201.78
   6  -3  -4 5737.93  201.48
  -6  -3   4 5288.07  202.08
  -6  -3   4 5709.83  202.28
   6   3  -4 5457.25  202.08
  -6   3   4 5664.03  201.78
  -6   3   4 5205.78  201.48
  -5  -3   4 1131.29   41.40
   5  -3  -4 1125.99   40.50
  -5  -3   4 1048.40   41.10
   5  -3  -4 1065.39   40.80
  -5  -3   4 1117.59   40.90
   5   3  -4 1071.89   41.10
  -5   3   4 1152.38   40.90
  -5   3   4 1061.49   40.50
  -5   3   4 1106.49   41.30
   4  -3  -4 1537.45   55.79
  -4  -3   4 1444.06   56.19
   4  -3  -4 1495.35   56.19
  -4  -3   4 1589.44   56.59
  -4  -3   4 1548.65   56.29
  -4  -3   4 1443.26   56.39
  -4   3   4 1595.44   56.29
   4   3  -4 1497.85   56.39
  -4   3   4 1557.24   55.89
   3  -3  -4  160.28    6.80
  -3  -3   4  163.68    6.80
   3  -3  -4  156.58    6.10
  -3  -3   4  154.28    7.00
   3  -3  -4  152.58    7.00
  -3  -3   4  159.48    7.00
   3   3  -4  172.38    7.10
   3   3  -4  165.28    7.00
  -3   3   4  169.08    6.30
  -3   3   4  167.98    6.90
  -3   3   4  166.28    7.00
   1  -3  -4  437.46   16.20
   1  -3  -4  431.76   16.70
  -1  -3   4  444.76   17.10
  -1  -3   4  459.15   16.90
  -1  -3   4  436.16   16.70
   1  -3  -4  444.56   16.60
   1  -3  -4  418.96   16.30
  -1   3   4  432.56   16.70
  -1   3   4  444.86   16.70
   1   3  -4  439.16   16.70
   1   3  -4  443.76   17.20
   1   3  -4  436.16   16.80
   0  -3   4 4187.68  152.48
   0   3  -4 4117.99  152.48
   1  -3   4 1092.29   43.60
  -1  -3  -4 1141.09   43.00
  -1  -3  -4 1208.38   43.10
  -1  -3  -4 1218.68   43.40
   1  -3   4 1149.48   42.90
   1  -3   4 1159.58   43.30
  -1   3  -4 1140.39   43.20
   1   3   4 1170.08   43.10
   1   3   4 1171.18   43.00
  -1   3  -4 1169.18   43.80
  -1   3  -4 1201.38   42.90
   2  -3   4 1995.40   74.39
   2  -3   4 2143.89   73.89
  -2  -3  -4 2000.00   74.09
  -2  -3  -4 2001.00   74.19
  -2  -3  -4 2025.20   74.39
   2   3   4 1935.91   74.19
   2   3   4 2049.89   74.29
   2   3   4 2052.59   74.19
  -2   3  -4 1958.20   74.29
  -3  -3  -4 1053.69   39.80
   3  -3   4 1056.79   39.90
   3  -3   4 1057.09   40.30
  -3  -3  -4 1082.89   40.00
  -3  -3  -4 1101.29   39.60
  -3   3  -4 1063.59   40.40
   3   3   4 1056.89   39.70
   3   3   4 1069.19   39.70
   3   3   4 1067.29   39.80
  -3   3  -4 1085.29   39.90
   4  -3   4 2139.49   77.49
  -4  -3  -4 2047.30   77.09
  -4  -3  -4 2162.98   77.59
  -4  -3  -4 2143.59   77.39
   4  -3   4 2088.29   77.89
   4   3   4 2101.29   77.29
  -4   3  -4 2086.29   77.99
   4   3   4 2100.59   77.19
  -4   3  -4 1992.20   77.49
   4   3   4 2121.29   77.39
   5  -3   4   19.00    2.70
  -5  -3  -4   21.50    3.00
   5  -3   4   23.20    3.10
  -5  -3  -4   19.80    1.90
  -5  -3  -4   17.70    2.70
   5   3   4   14.20    2.30
   5   3   4   22.40    2.20
   5   3   4   25.10    2.60
  -5   3  -4   18.10    2.60
  -5   3  -4   14.00    3.20
   6  -3   4 2371.26   91.49
  -6  -3  -4 2630.54   91.79
  -6  -3  -4 2275.17   90.79
   6   3   4 2517.65   90.99
   6   3   4 2576.84   92.29
   7  -3   4   19.50    3.20
  -7  -3  -4   17.20    2.30
  -7  -3  -4   26.70    4.10
  -7   3  -4   27.20    4.70
   7   3   4   24.90    2.70
   7   3   4   28.60    3.70
  -8  -3  -4   26.20    4.50
   8  -3   4   26.00    3.80
  -8  -3  -4   19.80    2.40
   8   3   4   27.90    4.00
   8   3   4   28.40    2.70
  -8   3  -4   17.70    4.60
   9  -3   4  147.39    8.90
  -9  -3  -4  132.39    9.70
  -9  -3  -4  134.29    6.40
   9   3   4  136.59    8.90
  -9   3  -4  133.79   10.70
 -10  -3  -4  255.17   10.90
 -10  -3  -4  280.37   14.50
  10  -3   4  274.77   13.40
  10   3   4  269.97   13.50
 -10   3  -4  263.97   15.20
  11  -3   4  105.19    9.20
 -11  -3  -4   97.99    5.60
 -11  -3  -4   87.99   10.80
  11   3   4  122.09    9.70
 -11   3  -4  113.19   12.00
 -12  -3  -4  546.25   26.80
  12  -3   4  543.95   24.00
  12   3   4  559.64   24.30
 -12   3  -4  561.04   26.40
 -13  -3  -4    5.00    6.60
  13  -3   4    2.10    5.10
 -13   3  -4   -0.60    6.90
  13   3   4   -2.10    5.30
  14  -4  -4   -0.70    4.30
 -14  -4   4    2.60    6.40
 -14  -4   4    4.20    4.40
 -14   4   4   13.90    7.70
 -13  -4   4  594.64   26.30
  13  -4  -4  579.74   24.20
 -13  -4   4  576.04   24.40
 -13   4   4  582.64   23.30
 -13   4   4  596.64   27.30
  12  -4  -4   13.90    3.90
 -12  -4   4    9.10    4.20
 -12  -4   4   14.80    5.60
 -12   4   4   18.70    6.50
 -12   4   4    2.60    3.30
 -11  -4   4  287.17   13.50
  11  -4  -4  276.37   12.80
 -11  -4   4  282.77   14.80
 -11   4   4  267.97   15.90
 -11   4   4  297.57   13.10
 -10  -4   4   30.20    4.90
  10  -4  -4   31.40    4.30
 -10  -4   4   28.40    4.20
 -10   4   4   21.30    5.30
 -10   4   4   36.50    3.60
  -9  -4   4  390.96   16.60
   9  -4  -4  380.76   15.20
  -9   4   4  323.27   15.00
  -9   4   4  402.56   17.30
  -9   4   4  381.36   15.30
   8  -4  -4  280.67   11.30
  -8   4   4  256.37   12.90
  -8   4   4  277.27   11.60
  -8   4   4  263.27   13.30
   7  -4  -4 3502.15  134.09
  -7  -4   4 3665.23  134.59
   7  -4  -4 3756.62  133.89
  -7   4   4 3384.36  133.79
  -7   4   4 3789.62  135.09
  -7   4   4 3813.62  134.09
   6  -4  -4   56.09    3.40
   6  -4  -4   39.20    3.70
  -6  -4   4   46.00    4.10
  -6  -4   4   55.99    4.60
  -6  -4   4   50.99    4.00
   6   4  -4   56.19    4.40
  -6   4   4   49.70    3.40
  -6   4   4   56.99    4.20
   5  -4  -4 2948.10  104.59
  -5  -4   4 2899.01  105.39
  -5  -4   4 2668.73  105.19
  -5  -4   4 2935.71  105.19
   5  -4  -4 2827.62  104.99
  -5  -4   4 2808.52  105.09
   5   4  -4 2819.92  105.19
  -5   4   4 2994.20  105.09
   5   4  -4 2865.11  105.29
  -5   4   4 2868.41  105.49
  -5   4   4 2806.62  104.69
  -4  -4   4  571.44   22.70
  -4  -4   4  567.84   22.60
  -4  -4   4  589.44   22.50
  -4  -4   4  609.24   22.60
   4  -4  -4  594.14   22.00
   4  -4  -4  609.44   22.40
   4   4  -4  601.44   22.60
   4   4  -4  574.14   22.70
  -4   4   4  577.14   22.20
  -4   4   4  615.74   22.50
   3  -4  -4  684.33   26.40
   3  -4  -4  722.33   26.60
  -3  -4   4  757.02   26.70
  -3  -4   4  708.13   26.50
   3  -4  -4  700.63   25.90
  -3  -4   4  698.53   26.70
  -3   4   4  728.93   26.50
   3   4  -4  672.33   26.60
   3   4  -4  672.93   26.60
  -3   4   4  686.53   26.60
   2  -4  -4 1089.29   41.80
  -2  -4   4 1138.49   42.40
  -2  -4   4 1180.08   42.30
  -2  -4   4 1158.78   42.30
   2  -4  -4 1142.79   42.20
   2  -4  -4 1121.09   42.20
   2   4  -4 1123.69   42.30
  -2   4   4 1171.88   42.20
  -2   4   4 1129.49   42.20
  -2   4   4 1138.29   41.70
   2   4  -4 1100.29   42.30
   2   4  -4 1148.39   42.50
   0  -4  -4 2150.68   77.49
   0  -4   4 2070.49   77.69
   0  -4  -4 2141.99   77.19
   0  -4   4 2142.89   77.49
   0  -4  -4 2107.99   77.29
   0  -4   4 2109.69   77.99
   0   4   4 2132.89   77.49
   0   4  -4 2012.20   77.69
   0   4   4 2086.29   77.59
   0   4  -4 2103.59   78.19
   0   4  -4 2123.69   77.39
  -2  -4  -4 1876.61   68.19
  -2  -4  -4 1677.53   68.09
  -2  -4  -4 1919.31   68.49
   2  -4   4 1870.51   67.99
   2  -4   4 1862.11   68.49
   2  -4   4 1852.81   68.79
  -2   4  -4 1846.52   68.39
   2   4   4 1924.51   68.29
  -2   4  -4 1892.61   67.99
   2   4   4 1825.22   68.29
  -2   4  -4 1826.52   68.79
   3  -4   4  230.58    9.80
   3  -4   4  230.68   10.20
  -3  -4  -4  223.38    9.40
  -3  -4  -4  238.38    9.80
  -3  -4  -4  231.18    9.60
   3  -4   4  219.48    8.90
   3   4   4  239.28    9.60
   3   4   4  234.98    9.30
  -3   4  -4  252.67    8.90
  -3   4  -4  232.18   10.40
   4  -4   4  321.07   13.00
  -4  -4  -4  329.87   12.90
  -4  -4  -4  288.27   12.50
  -4  -4  -4  346.47   13.00
   4   4   4  313.97   12.50
   4   4   4  318.87   12.90
   4   4   4  322.17   12.70
  -4   4  -4  308.57   12.90
   5  -4   4 4938.01  184.88
  -5  -4  -4 4676.03  184.48
  -5  -4  -4 5272.17  184.98
  -5   4  -4 5160.68  185.58
   5   4   4 5145.58  184.68
   5   4   4 5042.30  184.68
   5   4   4 5104.49  184.88
  -5   4  -4 5004.90  185.48
  -6  -4  -4  123.29    6.90
  -6  -4  -4   97.29    5.40
  -6   4  -4  121.59    7.80
   6   4   4  106.89    5.90
   6   4   4  108.79    6.70
  -7  -4  -4 1813.22   64.19
   7  -4   4 1730.13   63.99
  -7  -4  -4 1543.85   63.19
  -7   4  -4 1788.02   64.89
   7   4   4 1648.44   63.49
   7   4   4 1742.93   63.99
  -8  -4  -4    5.10    2.10
   8  -4   4    7.00    3.30
  -8  -4  -4   10.00    3.90
   8   4   4   15.30    2.60
  -8   4  -4    8.90    4.30
   8   4   4    5.30    3.30
   9  -4   4    0.10    3.40
  -9  -4  -4    1.20    4.10
   9   4   4    4.60    2.30
  -9   4  -4   -0.10    4.70
   9   4   4   -0.70    3.40
 -10  -4  -4   11.10    2.40
 -10  -4  -4   10.30    5.10
  10  -4   4   11.90    4.20
  10   4   4   13.30    4.50
 -10   4  -4   11.90    5.60
 -11  -4  -4  514.75   23.80
  11  -4   4  541.85   23.00
  11   4   4  542.65   23.20
 -11   4  -4  535.95   25.00
 -12  -4  -4   11.30    7.00
 -12  -4  -4   14.90    2.90
  12  -4   4   22.10    5.40
  12   4   4   12.10    5.40
 -12   4  -4   14.10    7.00
  13  -4   4  235.98   14.50
 -13  -4  -4  257.07   16.40
 -13   4  -4  266.27   17.90
  13   4   4  242.18   15.00
 -14  -5   4  109.29   12.50
 -14  -5   4  102.99   11.40
 -14  -5   4  115.49    9.70
  14  -5  -4  108.09    9.40
 -14   5   4  119.69   14.10
 -13  -5   4    9.80    4.50
  13  -5  -4   10.80    4.10
 -13  -5   4    3.50    5.70
 -13   5   4   15.50    7.00
 -13   5   4   12.60    3.60
 -12  -5   4  528.35   21.90
  12  -5  -4  497.25   21.10
 -12  -5   4  518.15   23.10
 -12   5   4  503.35   21.20
 -12   5   4  517.65   24.30
 -11  -5   4  209.98   11.60
 -11  -5   4  217.78   12.70
  11  -5  -4  221.78   10.80
 -11   5   4  217.98   11.10
 -11   5   4  230.78   14.40
 -10  -5   4   14.60    4.40
  10  -5  -4   20.70    3.80
 -10   5   4   15.20    3.10
 -10   5   4   15.00    5.40
  -9  -5   4  303.37   14.30
   9  -5  -4  321.37   12.90
  -9   5   4  323.27   13.10
  -9   5   4  319.47   15.20
  -9   5   4  273.27   12.80
   8  -5  -4 1305.87   48.30
  -8   5   4 1327.77   48.60
  -8   5   4 1233.98   48.40
  -8   5   4 1323.87   49.90
  -7  -5   4    8.20    2.60
   7  -5  -4   10.00    2.20
   7  -5  -4   10.90    2.00
  -7  -5   4   12.50    2.80
  -7   5   4   13.40    2.20
  -7   5   4    4.50    3.40
  -7   5   4    7.00    2.50
  -6  -5   4 2321.57   91.59
  -6  -5   4 2541.75   91.29
  -6  -5   4 2530.05   91.29
   6  -5  -4 2528.25   90.59
  -6   5   4 2533.45   92.49
  -6   5   4 2607.14   90.99
  -6   5   4 2278.47   90.69
   6   5  -4 2442.66   91.09
   6   5  -4 2433.46   91.39
  -5  -5   4 1093.69   39.50
   5  -5  -4 1034.70   39.00
  -5  -5   4 1088.89   39.30
  -5  -5   4  990.70   39.20
   5  -5  -4 1078.19   38.60
  -5  -5   4  958.60   39.10
  -5   5   4 1092.99   39.10
  -5   5   4 1072.59   39.50
   5   5  -4 1025.70   39.40
  -5   5   4  998.70   38.70
   5   5  -4 1048.20   39.20
   4  -5  -4 1469.05   53.99
  -4  -5   4 1508.45   54.19
  -4  -5   4 1427.86   54.19
  -4  -5   4 1463.85   54.39
   4   5  -4 1468.55   54.39
  -4   5   4 1515.15   54.09
  -4   5   4 1359.16   53.69
   4   5  -4 1453.55   54.09
   3  -5  -4 2324.57   87.59
  -3  -5   4 2356.36   87.79
  -3  -5   4 2234.48   87.69
   3  -5  -4 2418.76   87.29
  -3  -5   4 2418.46   87.89
  -3   5   4 2469.85   87.29
  -3   5   4 2402.36   87.69
   3   5  -4 2430.16   87.79
  -3   5   4 2441.66   87.69
   3   5  -4 2320.37   87.79
  -2  -5   4 4179.58  157.88
   2  -5  -4 4234.88  157.48
   2  -5  -4 4355.16  157.58
  -2  -5   4 4412.56  157.88
  -2  -5   4 4498.45  157.88
   2  -5  -4 4342.37  157.68
  -2   5   4 4268.37  157.28
   2   5  -4 4247.18  157.98
  -2   5   4 4302.77  157.58
   2   5  -4 4291.07  157.78
   2   5  -4 4227.98  157.78
  -1  -5   4   80.89    5.00
   1  -5  -4   89.39    4.00
  -1  -5   4   97.59    4.50
   1  -5  -4   82.99    4.40
   1   5  -4   81.59    4.40
  -1   5   4   76.59    3.90
  -1   5   4   83.09    4.50
   1   5  -4   87.09    5.10
   0  -5   4 2767.22  104.89
   0  -5  -4 2781.42  104.19
   0  -5  -4 2621.34  104.39
   0  -5  -4 2883.31  104.19
   0  -5   4 2906.81  104.39
   0  -5  -4 2898.31  104.19
   0   5   4 2865.51  104.39
   0   5  -4 2946.01  104.49
   0   5   4 2907.51  104.49
   0   5  -4 2876.01  105.09
  -1  -5  -4  385.86   15.40
   1  -5   4  395.96   15.20
  -1  -5  -4  402.36   15.20
   1  -5   4  384.26   15.80
   1  -5   4  355.96   15.80
  -1  -5  -4  418.16   14.90
   1   5   4  391.36   15.50
  -1   5  -4  411.46   16.20
   1   5   4  402.96   15.30
  -1   5  -4  416.66   15.30
  -1   5  -4  399.76   15.70
   2  -5   4  125.69    6.70
   2  -5   4  138.19    5.90
  -2  -5  -4  141.49    6.20
  -2  -5  -4  123.69    6.20
   2  -5   4  136.29    6.70
  -2  -5  -4  146.59    5.80
   2   5   4  152.78    6.40
  -2   5  -4  149.39    6.60
  -2   5  -4  148.29    5.90
   2   5   4  136.09    5.80
   2   5   4  132.29    6.40
  -3  -5  -4 2834.52  101.79
  -3  -5  -4 2649.53  101.19
  -3  -5  -4 2747.03  101.19
   3  -5   4 2794.82  101.59
   3  -5   4 2699.53  100.79
   3   5   4 2829.72  101.39
   3   5   4 2723.63  100.89
   3   5   4 2639.34  101.29
  -3   5  -4 2870.41  100.79
  -3   5  -4 2757.32  101.89
  -4  -5  -4 1759.42   69.69
   4  -5   4 1840.92   70.39
  -4  -5  -4 1962.80   69.99
  -4  -5  -4 1953.40   69.89
   4  -5   4 1755.52   69.09
   4  -5   4 1881.41   70.09
  -4   5  -4 1831.42   69.99
   4   5   4 1876.81   69.89
  -4   5  -4 2013.30   69.19
  -4   5  -4 1921.01   70.59
   4   5   4 1908.61   69.49
   4   5   4 1965.90   69.99
   5  -5   4   97.19    6.00
  -5  -5  -4   79.39    5.00
  -5  -5  -4   97.59    5.80
   5   5   4   97.89    5.50
  -5   5  -4  113.29    7.20
   5   5   4  100.79    6.00
  -6  -5  -4 4476.45  160.78
   6  -5   4 4385.26  160.88
  -6  -5  -4 3989.70  160.68
   6   5   4 4463.75  160.68
  -6   5  -4 4530.15  161.58
   6   5   4 4401.06  160.78
  -7  -5  -4  141.19    8.20
   7  -5   4  144.39    8.10
  -7  -5  -4  128.79    6.80
   7   5   4  145.79    7.40
   7   5   4  133.99    8.10
  -7   5  -4  145.39    9.60
  -8  -5  -4  391.56   16.90
  -8  -5  -4  440.86   18.30
   8  -5   4  434.46   18.10
  -8   5  -4  461.85   19.60
   8   5   4  426.76   18.20
   8   5   4  420.76   17.40
  -9  -5  -4  483.85   20.00
  -9  -5  -4  422.26   18.10
   9  -5   4  466.95   19.70
   9   5   4  466.35   19.80
   9   5   4  467.65   18.60
  -9   5  -4  454.65   21.10
 -10  -5  -4  208.18   12.30
  10  -5   4  210.38   11.70
 -10   5  -4  206.28   16.90
  10   5   4  196.98    9.60
  11  -5   4   12.80    4.80
 -11  -5  -4    0.40    5.20
  11   5   4    8.40    4.90
 -11   5  -4    4.90    6.10
  12  -5   4  271.17   14.80
 -12  -5  -4  272.27   12.10
 -12  -5  -4  296.97   16.20
 -12   5  -4  264.57   17.90
  12   5   4  276.27   15.60
  13  -5   4   34.60    6.10
 -13  -5  -4   42.40    7.50
  13   5   4   32.70    6.50
 -13   5  -4   37.50    9.70
  13  -6  -4  151.88    9.40
 -13  -6   4  138.19   12.30
 -13  -6   4  150.38   12.00
 -13   6   4  142.99   14.20
 -13   6   4  134.39    9.70
 -12  -6   4  130.59   10.60
 -12  -6   4  115.79    9.40
 -12  -6   4  147.29   11.00
  12  -6  -4  127.09    8.50
 -12   6   4  120.99    7.90
 -12   6   4  138.19   12.80
  11  -6  -4   77.69    6.80
 -11  -6   4   80.39    8.70
 -11  -6   4   67.29    6.50
 -11   6   4   68.29    7.80
  10  -6  -4 1047.10   40.50
 -10  -6   4 1109.29   41.70
 -10  -6   4 1038.40   41.60
 -10   6   4 1097.39   40.50
 -10   6   4 1052.59   42.60
   9  -6  -4   84.89    5.80
  -9  -6   4   79.39    7.10
  -9  -6   4   79.49    7.60
  -9   6   4   86.89    6.00
  -9   6   4   79.59    8.90
   8  -6  -4  837.42   30.90
   8  -6  -4  768.12   31.00
  -8  -6   4  829.02   31.80
  -8   6   4  859.71   31.20
  -8   6   4  850.81   32.70
  -8   6   4  752.22   31.00
   7  -6  -4  815.12   33.00
  -7  -6   4  819.32   33.30
  -7  -6   4  923.91   33.70
   7  -6  -4  894.61   32.80
  -7   6   4  786.12   32.90
   7   6  -4  895.11   33.80
  -7   6   4  926.21   33.20
  -7   6   4  939.11   34.40
   6  -6  -4  128.39    6.40
  -6  -6   4  129.79    7.20
   6  -6  -4  134.89    6.00
   6   6  -4  129.19    7.40
  -6   6   4  123.29    7.90
  -6   6   4  123.59    6.20
  -6   6   4  131.99    6.70
   6   6  -4  134.89    6.70
  -5  -6   4  411.46   16.40
  -5  -6   4  420.56   16.50
  -5  -6   4  388.76   16.20
   5  -6  -4  413.26   15.70
  -5   6   4  360.96   15.80
   5   6  -4  400.86   16.10
  -5   6   4  403.56   16.80
  -5   6   4  440.66   16.30
   5   6  -4  415.86   16.70
  -5   6   4  434.56   17.40
  -4  -6   4 5228.08  189.78
  -4  -6   4 5309.77  189.98
   4  -6  -4 5200.88  189.58
  -4  -6   4 4369.06  189.48
   4  -6  -4 5345.77  189.28
  -4   6   4 5089.89  189.28
  -4   6   4 5334.97  189.58
   4   6  -4 5233.08  189.58
  -4   6   4 5406.36  189.88
   4   6  -4 5258.47  189.98
   3  -6  -4 1248.28   47.10
   3  -6  -4 1269.77   46.90
  -3  -6   4 1275.17   47.30
  -3  -6   4 1301.17   47.40
  -3  -6   4 1182.48   47.10
  -3   6   4 1216.08   46.70
   3   6  -4 1281.97   47.40
   3   6  -4 1236.58   47.20
  -3   6   4 1325.57   47.20
  -3   6   4 1290.57   47.20
   3   6  -4 1292.57   47.20
   2  -6  -4 3659.83  132.89
  -2  -6   4 3730.43  132.99
  -2  -6   4 3689.73  133.09
   2  -6  -4 3637.04  132.79
  -2  -6   4 3421.06  132.99
  -2   6   4 3626.84  132.69
  -2   6   4 3363.26  132.39
   2   6  -4 3586.04  133.19
   2   6  -4 3684.53  133.09
   2   6  -4 3652.53  133.09
  -2   6   4 3783.02  132.89
  -1  -6   4 2499.55   95.09
  -1  -6   4 2585.84   95.09
   1  -6  -4 2636.34   94.79
   1  -6  -4 2604.44   94.49
  -1  -6   4 2620.14   94.89
   1  -6  -4 2567.84   94.59
  -1   6   4 2714.03   94.89
  -1   6   4 2486.15   94.49
   1   6  -4 2370.76   95.19
   1   6  -4 2677.73   94.89
   0  -6   4  667.03   25.40
   0  -6  -4  654.13   25.30
   0  -6   4  607.04   25.70
   0  -6  -4  666.43   25.00
   0  -6  -4  702.23   25.20
   0  -6   4  661.83   25.90
   0   6  -4  722.63   25.50
   0   6   4  675.63   25.10
   0   6  -4  691.53   26.20
  -1  -6  -4 2284.67   81.69
   1  -6   4 2254.17   81.69
  -1  -6  -4 2279.07   81.19
   1  -6   4 2201.38   82.19
   1  -6   4 2010.90   82.09
  -1  -6  -4 2159.58   81.79
   1   6   4 2293.97   81.99
  -1   6  -4 2248.97   82.49
  -1   6  -4 2049.79   82.09
  -1   6  -4 2336.47   81.79
   1   6   4 2304.47   81.59
  -3  -6  -4  144.49    6.60
  -3  -6  -4  148.29    6.00
  -3  -6  -4  130.59    6.50
   3  -6   4  124.69    7.00
   3  -6   4  141.39    6.00
   3  -6   4  138.69    7.10
   3   6   4  139.99    5.70
  -3   6  -4  131.19    7.60
   3   6   4  138.59    6.80
  -3   6  -4  147.19    6.00
  -4  -6  -4 2602.34   90.19
   4  -6   4 2407.66   90.59
   4  -6   4 2437.06   89.79
   4  -6   4 2440.16   88.79
  -4  -6  -4 2193.48   89.59
  -4  -6  -4 2376.16   89.49
  -4   6  -4 2557.54   88.79
   4   6   4 2492.65   89.59
  -4   6  -4 2329.87   89.59
  -4   6  -4 2412.66   90.09
   4   6   4 2410.96   89.49
  -5  -6  -4  275.27   11.20
   5  -6   4  276.47   11.80
  -5  -6  -4  239.28   10.90
  -5   6  -4  267.47   13.80
   5   6   4  253.47   11.40
  -6  -6  -4   51.49    4.20
   6  -6   4   50.59    5.50
  -6  -6  -4   56.29    5.00
  -6   6  -4   43.00    4.80
   6   6   4   44.90    4.10
   6   6   4   50.19    5.00
  -7  -6  -4   53.39    4.70
  -7  -6  -4   42.60    4.40
   7  -6   4   56.19    5.90
   7   6   4   51.49    5.20
  -7   6  -4   50.09    5.80
   7   6   4   51.19    4.90
  -8  -6  -4  942.61   37.70
   8  -6   4  993.20   38.40
  -8  -6  -4 1032.00   38.40
  -8   6  -4 1032.00   39.60
   8   6   4  958.30   37.90
   8   6   4  996.60   38.50
  -9  -6  -4    8.90    4.30
   9  -6   4    9.00    3.90
  -9   6  -4   18.30    5.70
   9   6   4   12.90    3.20
   9   6   4    5.00    4.10
 -10  -6  -4  472.45   20.70
  10  -6   4  456.45   20.40
  10   6   4  460.65   20.70
  10   6   4  471.75   19.70
 -10   6  -4  481.15   22.50
  11  -6   4  241.58   13.60
 -11  -6  -4  234.98   14.00
 -11   6  -4  254.47   16.40
  11   6   4  237.88   13.70
  12  -6   4   10.30    5.00
 -12  -6  -4   11.20    6.00
 -12   6  -4    7.60    7.00
  12   6   4    7.10    5.20
  13  -6   4   93.39   10.60
 -13  -6  -4  102.59   11.90
 -13   6  -4   74.89   10.70
 -13  -7   4    8.20    5.80
 -13  -7   4    2.60    5.60
 -13  -7   4    8.60    4.70
  13  -7  -4    4.90    4.00
 -13   7   4    7.00    7.10
 -12  -7   4   10.50    5.30
  12  -7  -4   18.50    3.90
 -12  -7   4    6.30    4.60
 -12  -7   4   12.50    5.30
 -12   7   4   12.00    3.60
 -12   7   4   12.60    6.50
  11  -7  -4  770.52   30.40
 -11  -7   4  795.82   31.70
 -11  -7   4  786.42   32.10
 -11   7   4  786.32   33.10
 -11   7   4  763.72   30.40
 -10  -7   4   30.50    5.10
 -10  -7   4   19.80    4.90
  10  -7  -4   26.90    3.70
 -10   7   4   26.10    4.50
 -10   7   4   25.80   10.00
  -9  -7   4 1345.67   51.69
  -9  -7   4 1395.76   51.99
   9  -7  -4 1332.87   50.89
  -9   7   4 1384.36   51.09
  -9   7   4 1343.77   52.69
   8  -7  -4  159.48    7.40
  -8  -7   4  151.78    9.00
  -8   7   4  130.39    9.90
   8   7  -4  159.38    9.00
  -8   7   4  161.48    7.90
  -8   7   4  127.89    7.40
  -7  -7   4  170.58    8.90
   7  -7  -4  151.08    7.70
  -7  -7   4  156.78    8.00
   7  -7  -4  169.68    7.50
  -7   7   4  167.58    8.10
   7   7  -4  167.08    9.00
  -7   7   4  155.08    7.70
  -7   7   4  156.58    9.50
   6  -7  -4   30.30    3.00
   6  -7  -4   31.70    3.30
  -6  -7   4   23.80    3.40
  -6  -7   4   28.90    3.10
  -6   7   4   36.70    3.60
   6   7  -4   32.20    3.10
  -6   7   4   34.80    3.40
  -6   7   4   32.40    4.00
   6   7  -4   35.70    3.90
  -5  -7   4 2610.44   94.99
   5  -7  -4 2637.84   94.29
  -5  -7   4 2434.66   94.59
   5  -7  -4 2528.15   94.59
  -5   7   4 2645.54   95.09
   5   7  -4 2576.64   94.49
  -5   7   4 2358.56   94.39
   5   7  -4 2597.84   95.09
  -5   7   4 2700.43   94.69
   4  -7  -4   80.29    4.30
   4  -7  -4   70.39    4.60
  -4  -7   4   70.49    5.20
  -4  -7   4   57.29    4.30
  -4   7   4   71.99    4.20
  -4   7   4   66.49    5.20
   4   7  -4   77.39    5.40
  -4   7   4   74.89    5.10
   4   7  -4   77.99    4.40
  -4   7   4   64.09    4.80
   3  -7  -4 6293.37  222.28
  -3  -7   4 6176.88  222.48
  -3  -7   4 6250.37  222.48
   3  -7  -4 6001.80  222.08
  -3  -7   4 5637.94  222.18
   3   7  -4 5944.41  222.38
   3   7  -4 6273.77  222.28
  -3   7   4 6236.98  222.18
  -3   7   4 5819.32  221.78
  -2  -7   4   35.50    3.70
   2  -7  -4   37.70    3.50
  -2  -7   4   33.30    3.30
  -2   7   4   34.80    2.60
  -2   7   4   33.00    2.90
   2   7  -4   32.60    3.60
  -2   7   4   27.50    2.90
   2   7  -4   36.70    3.90
  -1  -7   4  255.17   10.50
   1  -7  -4  221.98   10.00
  -1  -7   4  247.08   10.30
   1   7  -4  240.28   10.80
  -1   7   4  220.98    9.60
  -1   7   4  246.78   10.40
   1   7  -4  279.97   10.50
   0  -7  -4    9.50    1.80
   0  -7   4    4.70    1.60
   0  -7   4    4.70    2.00
   0  -7   4   11.40    2.60
   0   7  -4    8.20    1.90
   0   7  -4   10.80    2.80
   0   7   4    9.00    1.30
   0   7   4    9.30    2.20
   1  -7   4 2764.72  101.59
   1  -7   4 2800.32  100.99
  -1  -7  -4 2748.23  100.99
  -1  -7  -4 2623.44  101.09
  -1  -7  -4 2863.41  100.99
   1  -7   4 2623.94  101.29
  -1   7  -4 2723.83  101.39
  -1   7  -4 2816.82  101.69
  -1   7  -4 2899.51  100.99
   1   7   4 2540.65  100.59
   1   7   4 2802.62  101.19
   2  -7   4   42.70    4.60
   2  -7   4   36.90    3.20
   2  -7   4   30.90    3.60
  -2  -7  -4   42.10    3.70
  -2  -7  -4   49.40    4.00
  -2   7  -4   39.30    4.20
   2   7   4   42.00    4.00
  -2   7  -4   43.50    4.80
  -2   7  -4   41.80    3.40
   3  -7   4 5850.01  209.18
  -3  -7  -4 5940.41  209.58
   3  -7   4 5660.53  209.98
   3  -7   4 5547.44  209.98
  -3  -7  -4 5359.56  209.48
   3   7   4 5779.32  209.68
  -3   7  -4 5757.52  210.18
  -3   7  -4 6079.09  209.18
  -3   7  -4 5515.25  209.88
   4  -7   4   48.70    3.10
   4  -7   4   48.00    5.10
  -4  -7  -4   37.50    4.10
   4   7   4   40.00    4.50
  -4   7  -4   48.00    3.20
  -4   7  -4   52.09    5.70
   5  -7   4 1048.60   39.50
  -5  -7  -4 1037.10   40.00
   5  -7   4 1057.29   40.80
  -5  -7  -4 1019.20   40.30
  -5   7  -4 1089.49   41.40
  -5   7  -4 1203.88   40.30
   5   7   4 1037.10   40.60
  -6  -7  -4   19.70    3.20
   6  -7   4   26.60    3.70
  -6  -7  -4   20.90    2.40
   6   7   4   17.30    3.40
  -6   7  -4   16.70    4.30
   6   7   4   23.30    3.50
  -7  -7  -4  540.85   20.90
   7  -7   4  545.05   22.00
  -7  -7  -4  528.65   21.40
  -7   7  -4  541.05   23.10
   7   7   4  533.25   22.00
   7   7   4  532.55   21.70
   8  -7   4   92.09    7.70
  -8  -7  -4   77.59    7.00
  -8  -7  -4   70.79    5.70
   8   7   4   92.19    6.90
  -8   7  -4   84.79    9.50
   8   7   4   98.09    7.80
  -9  -7  -4 1147.79   43.80
   9  -7   4 1130.49   43.90
  -9   7  -4 1181.28   45.40
   9   7   4 1099.59   43.40
   9   7   4 1114.89   44.00
  10  -7   4   14.70    4.50
 -10  -7  -4   17.10    4.80
  10   7   4   18.50    3.90
 -10   7  -4   18.10    6.30
 -11  -7  -4  143.79   11.10
  11  -7   4  155.78   11.00
 -11   7  -4  139.29   13.90
  11   7   4  146.29    9.00
 -12  -7  -4   10.30    5.80
  12  -7   4    7.00    5.10
 -12   7  -4    1.80    6.50
  13  -7   4   54.29    7.10
 -13  -7  -4   53.99    7.80
 -13   7  -4   46.60    9.30
 -13  -8   4   60.59    7.60
  13  -8  -4   72.49    7.60
 -13  -8   4   62.79    7.70
 -13  -8   4   55.89    6.50
 -13   8   4   65.89   15.70
 -12  -8   4   67.89    7.10
  12  -8  -4   68.39    7.20
 -12  -8   4   64.89    7.30
 -12   8   4   71.29    8.80
 -12   8   4   63.49    6.40
  11  -8  -4   39.30    4.30
 -11  -8   4   36.40    5.50
 -11  -8   4   29.70    5.80
 -11   8   4   38.00    6.90
 -11   8   4   32.50    4.20
 -10  -8   4  756.72   30.70
  10  -8  -4  742.33   29.70
 -10  -8   4  782.72   31.30
 -10   8   4  780.42   29.80
 -10   8   4  771.52   32.10
   9  -8  -4   37.60    3.70
  -9  -8   4   30.50    4.50
  -9  -8   4   43.60    5.30
  -9   8   4   25.30    5.80
  -8  -8   4  578.84   22.40
   8  -8  -4  547.55   20.90
   8   8  -4  540.25   22.20
  -8   8   4  520.25   22.80
  -8   8   4  541.75   21.20
  -8   8   4  479.95   21.10
  -7  -8   4  134.89    8.20
   7  -8  -4  130.39    6.60
  -7  -8   4  129.09    6.90
  -7   8   4  124.89    7.20
   7   8  -4  118.79    8.20
  -7   8   4  125.19    8.80
  -7   8   4  126.59    7.30
  -6  -8   4  493.45   19.70
   6  -8  -4  468.85   19.40
  -6  -8   4  471.75   19.00
   6  -8  -4  489.35   18.60
   6   8  -4  467.05   19.70
  -6   8   4  438.46   18.70
   6   8  -4  487.25   18.80
  -6   8   4  494.25   19.90
  -6   8   4  497.15   19.10
  -5  -8   4  291.77   13.00
  -5  -8   4  272.27   12.20
   5  -8  -4  292.07   12.30
   5  -8  -4  317.57   12.10
   5   8  -4  296.97   12.10
  -5   8   4  293.87   13.10
  -5   8   4  330.27   12.70
  -5   8   4  268.67   12.00
   5   8  -4  280.67   13.00
  -4  -8   4 3482.85  126.99
  -4  -8   4 3103.19  126.49
   4  -8  -4 3658.53  126.59
   4  -8  -4 3349.26  126.69
   4   8  -4 3486.15  127.09
  -4   8   4 3680.53  126.79
   4   8  -4 3455.05  126.49
  -4   8   4 3515.85  126.79
  -4   8   4 3153.38  126.29
  -4   8   4 3556.24  126.89
  -3  -8   4    7.80    2.20
  -3  -8   4   16.00    2.90
   3  -8  -4    9.00    2.40
   3  -8  -4   11.80    2.30
  -3   8   4    8.40    2.30
   3   8  -4   11.10    2.50
  -3   8   4    7.60    2.20
  -3   8   4   12.40    2.70
   3   8  -4   20.50    3.00
  -3   8   4   10.30    1.70
   3   8  -4   17.90    2.30
  -2  -8   4 2229.88   89.59
  -2  -8   4 2482.15   89.99
  -2  -8   4 2394.56   89.79
   2  -8  -4 2408.06   89.59
   2  -8  -4 2501.25   89.69
   2   8  -4 2519.15   89.89
   2   8  -4 2357.16   89.79
   2   8  -4 2430.66   89.89
  -2   8   4 2511.95   89.69
  -2   8   4 2445.56   89.39
  -2   8   4 2418.86   89.29
  -1  -8   4  356.26   14.50
  -1  -8   4  292.47   13.80
  -1  -8   4  339.07   14.00
   1  -8  -4  371.76   14.00
  -1   8   4  345.47   13.40
   1   8  -4  349.47   14.50
   1   8  -4  346.87   14.30
  -1   8   4  338.67   13.30
   1   8  -4  351.66   14.10
  -1   8   4  349.17   14.10
   0  -8  -4  218.58    9.90
   0  -8   4  193.58    9.80
   0  -8   4  254.97   10.80
   0  -8  -4  226.18    9.70
   0   8   4  234.18    9.10
   0   8   4  234.78   10.10
   0   8  -4  242.38   10.70
   0   8  -4  236.98    9.90
   1  -8   4  196.38    8.30
  -1  -8  -4  184.48    8.50
  -1  -8  -4  179.18    8.30
   1  -8   4  168.18    8.50
  -1  -8  -4  182.88    8.60
  -1   8  -4  186.48    8.20
   1   8   4  204.88    8.70
  -1   8  -4  175.78    9.30
  -2  -8  -4 4089.49  149.88
   2  -8   4 4160.58  149.69
  -2  -8  -4 3932.71  149.88
   2  -8   4 4015.70  150.38
   2  -8   4 3878.41  150.08
  -2  -8  -4 4174.68  149.79
   2   8   4 4142.99  149.99
  -2   8  -4 3890.01  150.18
  -2   8  -4 4291.47  149.69
  -2   8  -4 4226.38  150.48
   3  -8   4  191.08    8.40
   3  -8   4  197.68    9.50
  -3  -8  -4  199.38    9.60
   3  -8   4  182.28    9.70
  -3   8  -4  210.98    8.50
  -3   8  -4  195.98   10.10
   3   8   4  199.58    9.30
   4  -8   4 1923.91   71.29
  -4   8  -4 1862.11   73.29
  -4   8  -4 1990.70   71.29
   4   8   4 1952.90   71.99
  -5  -8  -4  651.23   25.20
   5  -8   4  693.83   26.60
   5  -8   4  665.53   25.20
  -5  -8  -4  634.84   24.80
   5   8   4  664.03   26.30
  -5   8  -4  675.73   25.10
  -5   8  -4  696.33   27.20
   6  -8   4   34.90    2.80
   6  -8   4   44.90    4.50
  -6  -8  -4   41.00    3.60
  -6  -8  -4   36.20    3.20
  -6   8  -4   42.50    5.50
   6   8   4   45.00    4.30
  -7  -8  -4  119.79    6.20
   7  -8   4  130.79    8.40
  -7  -8  -4  116.59    7.20
   7   8   4  126.29    8.00
  -7   8  -4  123.09    9.90
  -8  -8  -4 1172.78   45.20
   8  -8   4 1173.38   45.90
  -8   8  -4 1214.18   47.10
   8   8   4 1200.18   45.70
   9  -8   4   55.09    5.60
  -9  -8  -4   44.10    5.10
  -9  -8  -4   44.80    5.20
   9   8   4   50.89    5.20
 -10  -8  -4  524.05   22.00
  10  -8   4  502.55   24.30
  10   8   4  514.85   21.70
 -10   8  -4  528.75   24.60
  11  -8   4   50.79    6.30
 -11  -8  -4   54.39    6.30
  11   8   4   46.90    5.20
 -11   8  -4   41.20    8.00
  12  -8   4   -1.00    4.90
 -12  -8  -4    5.60    5.50
 -12   8  -4    5.20    7.20
 -13  -9   4    1.60    4.90
 -13  -9   4   -0.10    6.40
  13  -9  -4    4.30    4.00
 -13  -9   4    0.90    6.10
 -13   9   4    9.30    7.20
  12  -9  -4  177.18   10.10
 -12  -9   4  178.98   12.10
 -12  -9   4  189.68   13.40
 -12   9   4  184.28    9.60
 -12   9   4  173.88   14.80
  11  -9  -4  367.66   16.00
 -11  -9   4  376.26   18.60
 -11  -9   4  372.46   17.20
 -11   9   4  375.76   19.60
 -11   9   4  374.76   15.90
  10  -9  -4   55.19    5.90
 -10  -9   4   60.49    7.40
 -10  -9   4   50.79    7.10
 -10   9   4   55.39    7.20
 -10   9   4   55.19    6.30
  -9  -9   4  914.01   36.30
  -9  -9   4  942.11   36.60
  -9   9   4  918.01   37.00
  -9   9   4  925.01   35.10
   9   9  -4  868.71   36.20
  -8  -9   4  475.45   21.10
   8  -9  -4  499.25   20.10
  -8  -9   4  514.75   21.60
  -8   9   4  510.25   22.20
  -8   9   4  533.25   20.60
   8   9  -4  511.65   21.60
   7  -9  -4  108.29    6.10
  -7  -9   4  100.29    6.30
  -7  -9   4  109.59    8.00
  -7   9   4  117.39    7.60
   7   9  -4   96.39    7.90
  -7   9   4   89.09    6.10
  -7   9   4  103.09    8.50
  -6  -9   4 1512.65   56.69
   6  -9  -4 1535.85   55.89
  -6  -9   4 1392.66   55.99
   6   9  -4 1489.05   55.79
  -6   9   4 1526.65   56.79
  -6   9   4 1525.15   56.19
   6   9  -4 1518.05   56.79
   5  -9  -4  655.73   23.80
  -5  -9   4  561.94   23.60
  -5  -9   4  620.14   24.50
   5   9  -4  615.84   24.50
   5   9  -4  604.34   23.50
  -5   9   4  593.34   23.60
  -5   9   4  639.74   24.00
  -4  -9   4  112.59    7.30
   4  -9  -4  119.29    6.40
  -4  -9   4  102.29    6.10
   4   9  -4  116.89    7.20
  -4   9   4  112.09    6.30
  -4   9   4  111.69    5.80
  -4   9   4  108.39    6.70
   4   9  -4  118.99    5.80
  -4   9   4  109.59    6.80
   3  -9  -4 1322.37   49.60
  -3  -9   4 1195.98   49.30
  -3  -9   4 1346.27   49.99
   3   9  -4 1398.36   49.40
  -3   9   4 1211.18   49.00
  -3   9   4 1393.56   49.60
  -3   9   4 1357.56   49.40
   3   9  -4 1333.57   50.49
  -2  -9   4 1199.58   43.30
   2  -9  -4 1177.18   43.00
  -2  -9   4 1059.59   42.60
  -2   9   4 1167.98   42.90
  -2   9   4 1161.98   42.40
  -2   9   4 1159.48   42.40
   2   9  -4 1164.98   43.00
   2   9  -4 1136.89   43.00
  -2   9   4  992.60   42.20
  -1  -9   4   11.30    2.40
   1  -9  -4   13.00    2.60
  -1  -9   4    9.20    2.30
  -1  -9   4   14.20    3.20
  -1   9   4   14.90    2.00
  -1   9   4   15.40    2.60
  -1   9   4   16.60    1.90
   1   9  -4   13.60    3.00
   1   9  -4   13.30    2.40
   0  -9   4 3431.76  122.59
   0  -9   4 2897.21  121.79
   0  -9  -4 3296.77  121.89
   0  -9   4 3286.27  121.99
   0   9   4 3278.57  121.19
   0   9   4 3311.07  121.19
   0   9   4 3373.26  122.09
   0   9  -4 3408.46  121.99
   0   9  -4 3531.05  122.69
  -1  -9  -4 2269.47   83.99
   1  -9   4 2336.17   84.69
   1  -9   4 2278.37   83.99
  -1  -9  -4 2263.97   83.79
   1  -9   4 2048.00   84.59
  -1   9  -4 2290.07   84.69
  -1   9  -4 2329.17   83.89
   1   9   4 2344.87   84.29
   2  -9   4    3.80    3.00
  -2  -9  -4    5.80    2.40
   2  -9   4    6.70    2.40
   2  -9   4   10.00    2.10
  -2  -9  -4   14.80    2.60
  -2   9  -4    5.10    2.20
   2   9   4    8.00    2.80
  -2   9  -4   10.00    3.30
  -3  -9  -4 3539.05  130.99
   3  -9   4 3573.14  130.19
   3  -9   4 3390.66  131.89
   3   9   4 3508.55  131.19
  -3   9  -4 3667.83  130.09
  -3   9  -4 3568.54  131.09
   4  -9   4 1157.78   43.00
   4  -9   4 1151.28   44.10
  -4   9  -4 1139.19   44.30
   4   9   4 1144.59   43.70
  -4   9  -4 1155.48   42.90
   5  -9   4  301.87   13.80
   5  -9   4  287.07   12.00
   5   9   4  305.37   13.40
  -5   9  -4  293.67   11.90
  -5   9  -4  291.37   14.30
   6  -9   4 1508.35   57.89
   6  -9   4 1508.85   56.39
  -6   9  -4 1525.95   56.29
  -6   9  -4 1562.64   58.59
   6   9   4 1525.05   57.69
   7  -9   4  250.77   12.40
  -7  -9  -4  228.68    9.90
  -7  -9  -4  236.18   10.70
   7   9   4  252.77   12.20
  -7   9  -4  248.48   13.60
   8  -9   4   24.80    4.50
  -8  -9  -4   19.50    2.90
  -8  -9  -4   18.60    3.60
   8   9   4   21.30    4.30
  -8   9  -4   17.50    5.40
   9  -9   4  517.85   22.10
  -9  -9  -4  487.35   20.80
  -9  -9  -4  476.95   20.00
   9   9   4  526.55   21.70
  -9   9  -4  538.15   23.70
 -10  -9  -4  159.78   10.20
  10  -9   4  187.88   11.40
 -10   9  -4  169.98   13.80
  10   9   4  158.08   10.50
  11  -9   4   98.69   10.20
 -11  -9  -4   85.29    8.90
  11   9   4   90.19    8.60
 -11   9  -4   73.59    9.60
 -12  -9  -4  139.99   10.90
  12  -9   4  134.59   11.90
 -12   9  -4  139.19   19.40
 -12 -10   4   29.70    5.90
 -12 -10   4   31.90    6.80
  12 -10  -4   33.20    4.60
 -12  10   4   36.00    4.20
 -12  10   4   32.90    7.90
 -11 -10   4  253.47   15.50
 -11 -10   4  271.07   13.80
  11 -10  -4  271.37   12.80
 -11  10   4  283.97   16.80
 -11  10   4  266.37   12.50
 -10 -10   4  102.99   10.40
  10 -10  -4  113.59    7.60
 -10 -10   4  119.69    8.40
 -10  10   4  105.49   11.20
 -10  10   4  117.79    7.70
   9 -10  -4   68.69    6.00
  -9 -10   4   75.39    7.30
  -9 -10   4   59.19    6.30
  -9  10   4   61.19    6.40
  -9  10   4   70.99    7.60
   9  10  -4   60.89    6.20
   8 -10  -4   14.20    3.10
  -8 -10   4   14.30    4.40
  -8 -10   4    6.60    2.80
  -8  10   4   10.80    3.40
  -8  10   4   13.30    4.90
   8  10  -4   13.60    4.30
  -7 -10   4 1775.62   63.79
   7 -10  -4 1702.63   62.59
  -7 -10   4 1547.65   63.49
   7  10  -4 1757.22   63.79
  -7  10   4 1744.53   62.89
  -7  10   4 1762.32   63.99
  -7  10   4 1478.75   62.69
  -6 -10   4  418.86   18.10
   6 -10  -4  450.65   17.00
  -6 -10   4  383.46   16.80
   6  10  -4  411.76   18.10
  -6  10   4  393.56   16.90
  -6  10   4  443.36   17.40
  -6  10   4  411.56   18.10
   6  10  -4  427.96   16.60
   5 -10  -4  754.62   27.80
  -5 -10   4  723.03   28.50
  -5 -10   4  649.24   27.40
  -5  10   4  704.63   27.50
   5  10  -4  701.53   27.20
   5  10  -4  717.63   28.50
  -5  10   4  732.43   28.30
  -5  10   4  751.62   28.00
  -4 -10   4  217.68   10.40
  -4 -10   4  249.38   11.60
   4 -10  -4  237.88   11.00
   4  10  -4  228.88   11.40
  -4  10   4  241.48   11.00
   4  10  -4  251.37   10.10
   3 -10  -4  237.08   11.30
  -3 -10   4  224.38   10.40
  -3 -10   4  241.78   11.60
   3  10  -4  248.78   10.50
  -3  10   4  275.27   12.50
   3  10  -4  240.78   11.40
  -3  10   4  245.28   10.60
  -3  10   4  234.78   10.70
  -3  10   4  233.08   10.40
   2 -10  -4  217.28   10.60
  -2 -10   4  199.38    9.60
  -2  10   4  226.58    9.50
   2  10  -4  219.68   10.50
  -2  10   4  238.18   11.00
  -2  10   4  218.08    9.40
   2  10  -4  217.78   10.10
  -1 -10   4 5360.76  221.98
   1 -10  -4 6162.78  222.38
  -1 -10   4 6558.84  223.58
   1  10  -4 6138.09  222.68
  -1  10   4 6018.50  221.58
  -1  10   4 6032.10  221.68
   1  10  -4 6175.38  222.38
   0 -10  -4   46.70    5.00
   0 -10   4   46.80    4.40
   0 -10   4   41.30    5.50
   0  10   4   37.90    3.70
   0  10  -4   47.90    5.70
   0  10  -4   43.40    4.80
   0  10   4   53.69    3.10
   1 -10   4 2807.92  113.89
   1 -10   4 3257.37  114.79
  -1 -10  -4 2970.70  114.69
  -1 -10  -4 3091.49  113.99
   1 -10   4 3140.79  113.99
   1  10   4 3068.89  114.09
  -1  10  -4 3150.38  113.89
  -1  10  -4 3218.98  114.69
   2 -10   4  413.86   18.10
   2 -10   4  453.55   19.10
   2 -10   4  457.45   17.90
  -2 -10  -4  449.06   18.20
  -2  10  -4  451.75   17.80
  -2  10  -4  447.46   18.90
   2  10   4  446.36   18.40
   3 -10   4   41.80    4.10
  -3 -10  -4   42.20    4.10
   3 -10   4   31.60    4.40
  -3  10  -4   34.00    4.50
  -3  10  -4   37.40    3.30
   3  10   4   31.30    3.70
   4 -10   4  231.08   12.40
   4 -10   4  250.77   10.80
  -4 -10  -4  258.57   11.90
  -4  10  -4  251.07   10.70
  -4  10  -4  261.67   12.90
   4  10   4  256.17   11.90
   5 -10   4 1595.84   62.09
   5 -10   4 1625.64   60.89
  -5  10  -4 1664.23   62.49
  -5  10  -4 1660.63   60.69
   5  10   4 1642.64   61.79
   6 -10   4   82.29    7.60
   6 -10   4   56.89    4.30
  -6  10  -4   54.99    6.00
  -6  10  -4   62.89    4.40
   6  10   4   68.49    6.90
   7 -10   4  716.13   27.60
   7 -10   4  733.33   29.90
   7  10   4  743.43   29.70
  -7  10  -4  727.23   27.70
  -7  10  -4  779.92   31.00
   8 -10   4   29.80    4.90
  -8 -10  -4   37.80    4.50
  -8 -10  -4   29.20    3.40
   8  10   4   23.20    4.70
  -8  10  -4   28.30    6.10
   9 -10   4   99.69    9.70
  -9 -10  -4   81.19    6.60
  -9 -10  -4   73.89    5.80
  -9  10  -4   89.69    8.70
   9  10   4   85.59    8.50
 -10 -10  -4  158.48    9.20
  10 -10   4  162.58   11.50
  10  10   4  148.59   10.60
 -10  10  -4  139.99   13.80
  11 -10   4  372.96   18.80
 -11  10  -4  388.96   21.50
  11  10   4  382.06   18.00
  12 -10   4    1.50    5.60
 -12  10  -4    8.50    7.70
 -12 -11   4  352.56   18.80
 -12 -11   4  348.37   16.50
  12 -11  -4  313.17   15.20
 -12  11   4  351.96   23.50
  11 -11  -4    4.00    3.60
 -11 -11   4    7.10    5.70
 -11 -11   4    4.80    4.60
 -11  11   4   -3.70    6.30
 -11  11   4    3.60    3.40
 -10 -11   4   22.70    5.90
 -10 -11   4   29.00    4.50
  10 -11  -4   30.80    4.20
  10  11  -4   15.50    5.10
 -10  11   4   21.80    6.50
 -10  11   4   26.40    4.20
  -9 -11   4   33.00    4.30
  -9 -11   4   30.50    5.60
   9 -11  -4   41.00    4.10
  -9  11   4   31.90    4.20
  -9  11   4   26.00    5.80
   9  11  -4   27.60    6.20
   8 -11  -4 1026.80   38.20
  -8 -11   4  868.51   37.80
  -8 -11   4 1021.30   38.00
  -8 -11   4 1030.90   39.50
  -8  11   4 1009.80   39.60
  -8  11   4 1032.80   38.30
   8  11  -4  984.00   39.40
  -7 -11   4  133.89    9.90
  -7 -11   4  128.79    7.50
   7 -11  -4  149.49    8.00
   7  11  -4  127.49    9.80
  -7  11   4  143.29   10.10
  -7  11   4  145.29    8.60
  -6 -11   4 2396.36   96.39
  -6 -11   4 2712.43   97.59
   6 -11  -4 2709.43   96.79
   6  11  -4 2596.64   97.49
  -6  11   4 2723.23   96.89
  -6  11   4 2631.54   97.39
  -6  11   4 2550.04   97.19
   6  11  -4 2575.84   96.19
  -5 -11   4    7.60    2.60
  -5 -11   4    4.90    3.80
   5 -11  -4    8.10    3.00
  -5  11   4    1.50    2.30
  -5  11   4    2.20    3.50
  -5  11   4   10.20    3.30
   5  11  -4    8.20    2.10
   5  11  -4    0.90    3.50
  -4 -11   4  191.68    9.30
  -4 -11   4  230.08   11.10
   4 -11  -4  192.98   10.40
  -4  11   4  211.38   10.40
   4  11  -4  198.48   10.60
   4  11  -4  222.38    9.00
  -4  11   4  205.58    9.40
  -4  11   4  213.88   10.20
   3 -11  -4  305.27   13.70
  -3 -11   4  309.07   14.00
  -3 -11   4  274.97   12.40
   3  11  -4  312.77   12.60
   3  11  -4  302.87   13.60
  -3  11   4  329.97   13.40
  -3  11   4  296.67   12.80
  -3  11   4  284.47   12.50
  -3  11   4  294.07   12.60
   2 -11  -4 2473.15   87.19
  -2 -11   4 2146.59   86.19
  -2 -11   4 2392.76   87.19
   2  11  -4 2331.87   86.69
   2  11  -4 2391.66   86.89
  -2  11   4 2424.36   86.79
  -2  11   4 2362.86   86.19
  -2  11   4 2082.89   86.19
  -2  11   4 2413.06   86.19
   1 -11  -4   50.29    4.60
  -1 -11   4   49.20    5.10
  -1 -11   4   45.40    4.30
  -1  11   4   40.90    3.50
   1  11  -4   33.40    3.70
  -1  11   4   37.10    3.80
   1  11  -4   46.40    5.20
  -1  11   4   36.50    3.90
   0 -11   4 3798.62  138.49
   0 -11  -4 3734.63  137.89
   0 -11   4 3431.26  137.69
   0  11   4 3833.72  137.99
   0  11   4 3646.34  136.79
   0  11  -4 3997.60  138.49
  -1 -11  -4   17.60    3.50
   1 -11   4    8.40    3.80
   1 -11   4    6.10    2.50
   1  11   4   -0.50    3.00
  -1  11  -4    9.50    3.80
  -1  11  -4    3.10    2.70
  -2 -11  -4  335.47   14.40
   2 -11   4  317.37   15.20
  -2  11  -4  327.17   13.80
  -2  11  -4  336.47   15.10
   2  11   4  323.27   14.50
  -3 -11  -4    7.30    3.20
   3 -11   4    4.90    4.00
   3 -11   4    7.50    2.50
   3  11   4    5.40    3.10
  -3  11  -4    2.50    2.40
  -3  11  -4    4.90    3.80
  -4 -11  -4 2063.19   76.09
   4 -11   4 2007.00   75.39
   4 -11   4 1988.30   76.49
  -4  11  -4 2046.50   75.19
   4  11   4 2002.80   75.99
  -4  11  -4 2068.39   76.69
  -5 -11  -4   92.99    7.80
   5 -11   4   93.69    8.30
   5 -11   4   85.89    6.10
   5  11   4   89.39    7.50
  -5  11  -4   99.09    9.00
  -5  11  -4   89.09    5.70
  -6 -11  -4 2387.86   86.59
   6 -11   4 2278.87   86.79
   6 -11   4 2194.98   85.19
   6  11   4 2312.27   86.49
  -6  11  -4 2306.47   85.09
  -6  11  -4 2369.06   87.29
   7 -11   4   47.50    5.80
   7 -11   4   36.40    3.00
  -7  11  -4   25.30    5.90
   7  11   4   34.30    5.10
  -7  11  -4   40.20    3.90
   8 -11   4  163.48   10.90
   8  11   4  150.38   10.60
  -8  11  -4  161.18   13.20
   9 -11   4    0.90    4.50
  -9  11  -4    1.80    6.10
   9  11   4    0.30    4.40
  10 -11   4   88.89    8.10
 -10 -11  -4  103.49    7.50
  10  11   4   86.69    9.40
 -10  11  -4   80.59    9.50
  11 -11   4    4.30    5.30
  11  11   4    6.70    5.00
 -11  11  -4   -2.40    7.00
  12 -12  -4    2.10    4.00
 -12 -12   4    0.70    7.90
 -12  12   4    5.30    7.20
  11 -12  -4  150.28    9.60
 -11 -12   4  143.49    9.90
 -11 -12   4  190.08   13.40
 -11  12   4  159.08    9.30
 -11  12   4  146.99   14.10
  10 -12  -4  107.79    8.00
 -10 -12   4  118.99   11.40
 -10  12   4  102.49    7.90
 -10  12   4  109.29   11.80
  10  12  -4   99.89   10.50
   9 -12  -4  183.28    9.60
  -9 -12   4  169.68    9.10
  -9 -12   4  175.58   12.30
  -9  12   4  170.38   12.60
   9  12  -4  179.38   12.00
  -9  12   4  168.88    9.70
  -8 -12   4  120.59    7.10
  -8 -12   4   98.39    7.90
   8 -12  -4  123.09    7.70
  -8  12   4  134.89    8.20
   8  12  -4  118.29   10.20
  -8  12   4  122.39   10.20
   7 -12  -4 1585.04   58.59
  -7 -12   4 1583.14   59.69
  -7 -12   4 1451.85   58.09
  -7  12   4 1569.84   59.49
  -7  12   4 1582.14   58.59
   7  12  -4 1560.74   59.59
  -6 -12   4  146.69   10.50
   6 -12  -4  167.38    8.80
  -6 -12   4  150.18    7.80
  -6  12   4  148.79    9.90
  -6  12   4  150.88    9.00
   6  12  -4  143.99   10.00
   5 -12  -4  533.75   21.80
  -5 -12   4  548.85   22.60
  -5 -12   4  491.15   20.70
   5  12  -4  534.55   20.40
  -5  12   4  548.75   21.70
  -5  12   4  536.15   21.90
   5  12  -4  521.85   22.30
  -4 -12   4  642.04   25.40
   4 -12  -4  611.44   24.90
  -4 -12   4  580.94   23.60
   4  12  -4  623.24   25.00
   4  12  -4  616.14   23.50
  -4  12   4  617.04   24.60
  -4  12   4  606.54   25.20
  -3 -12   4  182.08   10.20
  -3 -12   4  167.78    8.00
   3 -12  -4  179.68   10.00
  -3  12   4  167.58    8.30
  -3  12   4  172.88    8.80
   3  12  -4  185.08    8.30
   3  12  -4  169.18    9.70
  -3  12   4  172.08    9.50
   2 -12  -4  394.26   16.60
  -2 -12   4  332.57   14.90
  -2 -12   4  386.06   16.70
  -2  12   4  385.66   14.90
  -2  12   4  364.96   16.00
   2  12  -4  358.46   15.50
   2  12  -4  368.36   16.10
  -2  12   4  372.66   15.10
   1 -12  -4 4908.61  181.98
  -1 -12   4 4977.00  182.38
  -1 -12   4 4491.75  181.28
  -1  12   4 4904.71  180.98
  -1  12   4 4885.31  180.88
   1  12  -4 5023.10  181.88
   1  12  -4 5204.08  182.08
  -1  12   4 5147.19  181.98
   0 -12  -4   31.60    4.60
   0 -12   4   23.20    3.20
   0 -12   4   25.50    4.80
   0  12   4   18.80    3.70
   0  12   4   22.70    2.10
   0  12  -4   25.10    3.80
   0  12  -4   25.40    4.30
  -1 -12  -4 1861.11   67.99
   1 -12   4 1672.23   67.49
   1 -12   4 1797.42   68.49
  -1  12  -4 1867.81   68.49
  -1  12  -4 1842.32   67.69
   1  12   4 1816.42   67.99
  -2 -12  -4  567.24   22.70
   2 -12   4  557.04   23.50
  -2  12  -4  567.84   23.30
   2  12   4  534.65   22.80
   3 -12   4   97.09    8.60
  -3 -12  -4  109.49    7.70
  -3  12  -4   90.99    8.20
  -3  12  -4   84.79    6.30
   3  12   4   94.19    7.50
   4 -12   4   92.99    8.60
  -4 -12  -4   99.89    8.10
  -4  12  -4   95.79    8.80
   4  12   4   95.69    7.70
  -4  12  -4   84.99    6.10
   5 -12   4 1024.50   41.90
  -5 -12  -4 1084.99   41.50
   5 -12   4 1051.39   40.40
   5  12   4 1050.89   41.40
  -5  12  -4 1079.19   42.10
  -5  12  -4 1090.39   40.20
  -6 -12  -4  163.48   10.80
   6 -12   4  151.08    8.10
   6 -12   4  163.88   11.10
   6  12   4  174.58   10.60
  -6  12  -4  169.38   11.90
  -6  12  -4  169.48    8.10
   7 -12   4  894.61   34.50
   7 -12   4  907.51   36.80
  -7 -12  -4 1039.50   41.50
  -7  12  -4  945.01   37.60
  -7  12  -4  808.22   34.30
   7  12   4  931.51   36.50
  -8 -12  -4  291.57   15.00
   8 -12   4  250.67   10.50
  -8  12  -4  286.47   16.10
   8  12   4  251.87   14.20
  -8  12  -4  244.68   10.50
   9 -12   4   18.60    5.40
  -9 -12  -4   13.10    5.60
   9  12   4   19.70    6.00
  -9  12  -4   21.70    6.60
  10 -12   4   40.40    6.60
 -10 -12  -4   25.50    6.60
  10  12   4   24.20    5.60
 -10  12  -4   24.10    7.80
 -11 -12  -4  293.87   18.20
  11 -12   4  312.27   16.40
 -11  12  -4  244.38   22.40
  11  12   4  235.88   15.30
 -11 -13   4  113.89   12.60
  11 -13  -4   89.89    8.40
 -11  13   4  104.19    8.10
 -11  13   4  119.99   13.30
  10 -13  -4    4.90    3.70
 -10 -13   4    4.70    5.80
 -10 -13   4    2.20    3.60
 -10  13   4    5.00    3.70
 -10  13   4    6.80    6.10
  10  13  -4    6.20    5.50
   9 -13  -4  503.45   21.60
  -9 -13   4  568.44   24.00
  -9 -13   4  521.05   20.90
  -9  13   4  510.05   21.60
  -9  13   4  510.05   23.90
   9  13  -4  531.15   23.50
   8 -13  -4  284.37   13.00
  -8 -13   4  281.77   15.40
  -8 -13   4  272.77   11.90
  -8  13   4  265.57   13.10
   8  13  -4  273.67   15.00
  -8  13   4  294.17   19.90
   7 -13  -4   91.39    7.10
  -7 -13   4   83.19    5.60
  -7  13   4   81.09    8.90
  -7  13   4   83.29    7.40
   7  13  -4   65.09    7.40
  -6 -13   4  476.95   21.40
   6 -13  -4  500.15   20.30
  -6 -13   4  443.56   18.80
  -6  13   4  502.85   20.10
   6  13  -4  473.05   21.00
  -6  13   4  480.25   20.70
  -5 -13   4  212.98   12.40
   5 -13  -4  214.68   11.40
  -5 -13   4  197.98    9.30
  -5  13   4  214.68   11.10
   5  13  -4  222.28   11.90
   5  13  -4  219.78    9.10
  -5  13   4  213.18   11.30
   4 -13  -4    7.80    4.00
  -4 -13   4   11.80    4.50
  -4 -13   4    6.20    2.20
  -4  13   4    4.40    3.40
   4  13  -4    5.30    3.60
   4  13  -4    7.20    2.20
  -4  13   4    3.80    3.50
   3 -13  -4 1298.37   46.40
  -3 -13   4 1078.59   44.50
  -3 -13   4 1180.98   46.20
  -3  13   4 1179.78   45.00
   3  13  -4 1205.38   45.90
  -3  13   4 1198.58   45.60
   3  13  -4 1191.58   44.70
  -3  13   4 1207.98   45.10
   2 -13  -4  821.52   32.20
  -2 -13   4  755.82   30.60
  -2 -13   4  814.32   32.30
  -2  13   4  801.82   31.70
   2  13  -4  796.52   31.10
   2  13  -4  793.32   31.70
  -2  13   4  819.12   30.80
  -2  13   4  837.02   30.80
   1 -13  -4  461.65   19.00
  -1 -13   4  445.16   19.30
  -1 -13   4  390.36   17.40
  -1  13   4  448.56   18.80
  -1  13   4  416.16   17.10
  -1  13   4  434.96   17.00
   1  13  -4  466.65   18.50
   1  13  -4  436.46   18.60
   0 -13   4 1818.92   74.39
   0 -13  -4 1998.60   75.19
   0 -13   4 2056.89   75.79
   0  13  -4 2080.19   75.39
   0  13   4 2042.90   75.29
   0  13  -4 2030.50   74.99
  -1 -13  -4  709.03   28.90
   1 -13   4  705.93   29.50
  -1  13  -4  721.43   28.50
   1  13   4  746.13   29.00
  -1  13  -4  736.13   29.30
   2 -13   4  150.88   10.40
  -2 -13  -4  170.08    9.50
   2  13   4  148.09    9.40
  -2  13  -4  155.78    8.70
  -2  13  -4  138.69   11.00
  -3 -13  -4  938.01   36.80
   3 -13   4  940.61   37.50
   3  13   4  904.61   36.80
  -3  13  -4  950.80   36.10
  -3  13  -4  961.60   37.40
  -4 -13  -4  242.18   12.50
   4 -13   4  235.28   13.20
   4  13   4  222.68   12.30
  -4  13  -4  227.68   13.00
  -4  13  -4  238.08   11.20
   5 -13   4    8.50    4.60
  -5 -13  -4    7.90    4.20
  -5  13  -4   11.70    3.10
  -5  13  -4   10.30    5.00
   5  13   4   11.00    4.20
   6 -13   4  471.75   22.80
  -6 -13  -4  552.04   22.80
  -6  13  -4  518.85   23.40
  -6  13  -4  512.35   20.50
   6  13   4  522.65   22.40
   7 -13   4  263.37   14.90
  -7 -13  -4  294.17   15.10
   7 -13   4  263.27   12.00
  -7  13  -4  268.57   11.70
   7  13   4  285.07   14.60
  -8 -13  -4   60.29    7.00
   8 -13   4   59.79    7.00
  -8  13  -4   46.50    4.30
  -8  13  -4   40.00    7.20
   8  13   4   53.49    7.00
  -9 -13  -4  466.05   21.90
   9 -13   4  446.66   21.50
  -9  13  -4  444.86   22.90
   9  13   4  435.96   21.10
  10 -13   4   33.00    6.60
 -10 -13  -4   56.49    8.00
  10  13   4   44.00    6.60
 -10  13  -4   47.20    8.60
 -11 -14   4    7.30    7.80
  11 -14  -4    9.20    4.40
 -11  14   4   12.10    4.10
 -11  14   4   20.70   12.00
 -10 -14   4  450.65   21.60
  10 -14  -4  391.46   18.30
  10  14  -4  437.06   20.90
 -10  14   4  433.16   18.30
 -10  14   4  394.56   21.00
   9 -14  -4    7.20    3.80
  -9 -14   4    8.00    6.00
  -9  14   4    6.20    5.90
  -9  14   4    8.50    4.10
   9  14  -4    4.50    5.20
   8 -14  -4  247.58   12.50
  -8 -14   4  264.77   15.40
  -8  14   4  247.28   14.80
   8  14  -4  250.27   14.60
  -8  14   4  264.07   12.80
   7 -14  -4  135.69    8.70
  -7 -14   4  132.69   11.50
  -7  14   4  119.19    8.70
   7  14  -4  112.39   10.20
  -7  14   4  121.49   10.20
   6 -14  -4  127.09    8.80
  -6  14   4  127.39    8.70
  -6  14   4  124.79    9.40
   6  14  -4  116.49   13.00
   5 -14  -4   18.80    4.70
  -5 -14   4   16.20    5.30
  -5 -14   4   20.60    2.50
   5  14  -4   23.40    2.40
  -5  14   4   23.10    4.50
   5  14  -4   15.70    4.60
  -5  14   4   15.30    4.10
  -4 -14   4 1272.97   51.79
  -4 -14   4 1454.75   54.09
   4 -14  -4 1401.66   53.79
   4  14  -4 1435.26   53.79
   4  14  -4 1371.56   51.79
  -4  14   4 1449.65   53.29
  -4  14   4 1409.06   52.99
  -3 -14   4   10.60    4.30
  -3 -14   4   19.30    2.60
   3 -14  -4   20.80    4.70
  -3  14   4   14.70    3.90
  -3  14   4   14.50    3.70
   3  14  -4   12.30    4.10
   3  14  -4   24.50    2.80
   2 -14  -4  830.12   32.20
  -2 -14   4  795.42   32.30
  -2 -14   4  746.33   30.20
   2  14  -4  815.12   31.70
  -2  14   4  793.52   30.50
   2  14  -4  781.72   30.70
  -2  14   4  812.62   31.60
  -1 -14   4   76.39    8.00
   1 -14  -4   71.09    7.50
  -1  14   4   64.19    4.90
   1  14  -4   60.99    7.00
   1  14  -4   72.69    6.30
  -1  14   4   67.99    4.40
  -1  14   4   79.59    7.70
   0 -14  -4   23.50    4.40
   0 -14   4   19.40    3.20
   0 -14   4   26.80    5.00
   0  14   4   21.80    4.20
   0  14  -4   22.60    4.30
   0  14  -4   18.10    4.10
  -1 -14  -4  105.19    8.50
   1 -14   4  101.99    9.00
  -1  14  -4   84.19    7.40
  -1  14  -4   83.79    8.30
   1  14   4  109.99    8.50
   2 -14   4 1395.56   54.39
  -2 -14  -4 1380.16   53.79
   2  14   4 1429.86   53.89
  -2  14  -4 1426.26   54.19
  -2  14  -4 1390.66   53.19
  -3 -14  -4  107.69    8.80
   3 -14   4  102.09    9.60
  -3  14  -4  105.99    7.50
  -3  14  -4  103.09    9.30
   3  14   4   96.19    8.80
   4 -14   4  720.53   30.30
  -4 -14  -4  731.43   29.60
  -4  14  -4  733.03   28.40
   4  14   4  697.33   29.40
  -4  14  -4  726.83   30.10
  -5 -14  -4   73.49    7.00
   5 -14   4   95.69    8.30
  -5  14  -4   74.59    6.40
   5  14   4   86.69    7.20
  -5  14  -4   66.49    7.50
  -6 -14  -4    5.10    4.80
   6 -14   4   13.20    5.50
  -6  14  -4   10.20    3.80
  -6  14  -4    3.70    5.30
   7 -14   4  130.89   11.50
  -7 -14  -4  147.89   11.70
  -7  14  -4  131.49    7.60
   7  14   4  140.79   11.00
  -7  14  -4  133.59   12.50
   8 -14   4  401.96   20.40
  -8 -14  -4  446.76   20.90
  -8  14  -4  387.96   16.70
   8  14   4  437.96   20.30
  -8  14  -4  434.46   21.60
  -9 -14  -4    9.40    6.20
   9 -14   4    2.70    5.60
  -9  14  -4    8.20    7.10
   9  14   4    9.00    5.60
  10 -14   4  274.67   17.20
 -10 -14  -4  293.47   17.90
 -10  14  -4  299.27   23.40
  10  14   4  269.37   16.30
 -10 -15   4   15.20    9.20
  10 -15  -4    7.70    4.40
 -10  15   4   12.30    4.40
  10  15  -4    4.90    6.10
 -10  15   4    7.90    6.40
  -9 -15   4  449.66   21.40
   9 -15  -4  407.76   18.30
   9  15  -4  415.26   20.50
  -9  15   4  391.06   20.30
  -9  15   4  401.06   18.20
  -8 -15   4   35.80    6.90
   8 -15  -4   35.80    4.90
   8  15  -4   31.70    6.30
  -8  15   4   25.50    4.60
  -8  15   4   23.60    6.10
   7 -15  -4   19.40    4.60
  -7 -15   4    3.90    5.70
   7  15  -4   17.30    5.40
  -7  15   4   10.10    5.10
  -7  15   4   16.00    4.30
  -6 -15   4   53.49    6.70
   6 -15  -4   49.70    5.80
  -6  15   4   52.49    5.50
  -6  15   4   52.09    6.00
   6  15  -4   42.40    5.80
   5 -15  -4  710.43   31.50
  -5 -15   4  790.62   32.20
  -5  15   4  798.72   31.00
  -5  15   4  803.02   31.10
   5  15  -4  770.92   31.70
   4 -15  -4   51.39    6.30
  -4 -15   4   44.00    6.10
  -4  15   4   49.50    5.40
  -4  15   4   60.09    5.40
   4  15  -4   47.00    5.70
  -3 -15   4 1510.95   60.59
   3 -15  -4 1727.93   62.99
  -3 -15   4 1647.84   62.99
  -3  15   4 1646.74   61.59
   3  15  -4 1662.53   62.59
  -3  15   4 1652.73   62.29
   3  15  -4 1634.94   60.79
  -2 -15   4   48.50    6.10
  -2 -15   4   52.49    4.30
   2 -15  -4   54.39    6.20
   2  15  -4   53.59    5.80
  -2  15   4   40.90    4.60
  -2  15   4   39.90    4.30
   2  15  -4   53.79    5.00
  -2  15   4   40.40    5.10
  -1 -15   4  184.28   11.70
  -1 -15   4  164.28    8.60
   1 -15  -4  191.68   11.20
  -1  15   4  178.68   10.80
   1  15  -4  179.08   10.40
  -1  15   4  175.48    8.00
   1  15  -4  196.48    9.70
  -1  15   4  169.58    8.30
   0 -15  -4   55.89    6.00
   0 -15   4   44.50    4.60
   0 -15   4   43.80    5.70
   0  15   4   58.59    5.90
   0  15  -4   58.39    6.80
   0  15  -4   45.10    5.20
   1 -15   4  956.90   37.70
  -1 -15  -4  928.91   37.10
  -1  15  -4  908.91   36.50
   1  15   4  943.31   37.00
  -2 -15  -4   61.39    6.40
   2 -15   4   54.29    6.30
  -2  15  -4   54.39    6.40
   2  15   4   59.09    6.00
  -2  15  -4   51.79    5.20
  -3 -15  -4 1183.98   45.10
   3 -15   4 1146.19   45.60
  -3  15  -4 1120.19   45.20
   3  15   4 1104.59   44.90
  -3  15  -4 1187.08   44.10
   4 -15   4  156.18   12.10
  -4 -15  -4  152.48   11.00
  -4  15  -4  152.58   11.50
  -4  15  -4  153.98    9.20
   4  15   4  168.58   15.50
  -5 -15  -4  118.99   10.40
   5  15   4  100.79    9.70
  -5  15  -4  121.29    7.80
  -5  15  -4  112.89   10.90
   6 -15   4   14.00    5.70
  -6 -15  -4   24.10    5.60
  -6  15  -4   23.70    3.80
   6  15   4   20.90    5.40
  -7 -15  -4  187.18   13.00
   7 -15   4  143.19   12.90
  -7  15  -4  175.68   13.50
   7  15   4  174.28   12.40
  -7  15  -4  166.88    9.00
  -8 -15  -4   -6.60    5.60
   8 -15   4   -0.20    5.60
  -8  15  -4    1.20    2.90
   8  15   4   -0.40    5.20
  -8  15  -4    1.60    6.50
  -9 -15  -4  409.96   21.50
   9 -15   4  370.06   20.40
  -9  15  -4  391.26   21.70
   9  15   4  387.16   20.00
  -9 -16   4    5.20    6.70
   9 -16  -4   14.80    4.60
  -9  16   4    9.20    5.30
   9  16  -4    7.60    6.10
  -9  16   4    1.60    5.80
   8 -16  -4  136.39    9.90
  -8 -16   4  143.99   13.40
  -8  16   4  114.19   11.30
  -8  16   4  144.59   14.30
   8  16  -4  133.99   12.30
  -7 -16   4  138.89   12.60
   7 -16  -4  125.19    9.70
   7  16  -4  118.09   11.10
  -7  16   4  140.79    9.70
  -7  16   4  117.09   12.10
  -6 -16   4   39.80    6.50
   6 -16  -4   44.80    6.00
  -6  16   4   42.30    5.50
  -6  16   4   41.70    5.80
   6  16  -4   36.10    5.60
  -5 -16   4  187.28   13.00
   5 -16  -4  156.48   11.80
  -5  16   4  193.88   11.30
  -5  16   4  188.68   11.00
   5  16  -4  183.88   12.20
  -4 -16   4  468.55   22.00
   4 -16  -4  495.35   21.90
   4  16  -4  485.55   21.50
  -4  16   4  479.15   20.90
  -4  16   4  474.85   20.30
  -3 -16   4   32.70    6.20
  -3 -16   4   29.60    3.60
   3 -16  -4   23.20    5.40
   3  16  -4   19.70    5.90
   3  16  -4   33.80    3.70
  -3  16   4   29.90    5.10
  -3  16   4   26.40    5.00
  -2 -16   4  386.66   20.80
  -2 -16   4  351.46   15.10
   2 -16  -4  385.06   18.20
   2  16  -4  378.06   15.60
  -2  16   4  372.76   15.90
  -2  16   4  391.86   17.60
  -2  16   4  378.76   15.50
   2  16  -4  388.36   17.60
   1 -16  -4  372.36   17.50
  -1 -16   4  386.66   18.30
  -1 -16   4  332.07   14.90
  -1  16   4  355.86   14.50
   1  16  -4  368.36   16.80
   1  16  -4  388.66   15.90
  -1  16   4  372.16   14.90
  -1  16   4  348.37   17.10
   0 -16   4   21.40    5.10
   0 -16  -4   21.20    4.90
   0  16  -4   20.60    4.60
   0  16   4   15.80    4.70
   0  16  -4   26.10    4.60
  -1 -16  -4  123.09    9.90
   1 -16   4  118.69   10.80
  -1  16  -4  136.79    9.50
   1  16   4  107.19   10.20
  -1  16  -4  128.69    9.20
  -2 -16  -4  868.91   34.30
   2 -16   4  870.41   34.90
  -2  16  -4  852.71   34.20
  -2  16  -4  840.52   33.30
   2  16   4  762.12   35.40
  -3 -16  -4   36.00    6.10
  -3  16  -4   31.40    6.10
  -3  16  -4   28.40    4.60
   3  16   4   24.40    5.30
   4 -16   4  534.45   23.90
  -4 -16  -4  530.75   23.20
   4  16   4  500.85   22.80
  -4  16  -4  503.35   21.40
  -4  16  -4  507.55   23.30
  -5 -16  -4  206.88   13.40
   5 -16   4  209.68   14.10
   5  16   4  199.48   13.00
  -5  16  -4  205.18   10.90
  -5  16  -4  210.48   13.70
  -6 -16  -4    0.30    5.40
   6 -16   4    4.20    5.90
  -6  16  -4    1.80    6.00
  -6  16  -4   -1.50    3.40
   6  16   4   -1.00    4.90
   7 -16   4   33.40    7.20
  -7 -16  -4   48.40    7.50
   7  16   4   48.00    7.00
  -7  16  -4   44.20    4.60
  -7  16  -4   23.50    6.90
  -8 -16  -4  278.77   17.00
   8 -16   4  246.78   16.70
  -8  16  -4  283.57   17.70
   8  16   4  271.97   16.30
   9 -16   4    3.20    6.20
  -9 -16  -4    4.10    6.90
  -9  16  -4   18.10    8.30
   9  16   4    3.10    5.80
  -9 -17   4   46.20    8.30
   9  17  -4   45.50    7.40
  -9  17   4   37.30    7.40
  -9  17   4   50.29    5.80
  -8 -17   4  184.68   14.70
   8 -17  -4  168.68   11.70
  -8  17   4  183.58   13.00
   8  17  -4  178.78   13.70
  -8  17   4  177.58   11.50
   7 -17  -4    4.50    4.70
  -7 -17   4    9.30    6.10
  -7  17   4    4.10    5.30
   7  17  -4   10.20    5.70
  -7  17   4    6.50    4.60
   6 -17  -4  312.57   17.00
  -6 -17   4  364.86   18.80
  -6  17   4  344.47   17.00
   6  17  -4  346.87   17.70
  -6  17   4  356.96   16.60
  -5 -17   4  291.47   16.30
   5 -17  -4  273.37   15.40
  -5  17   4  302.67   14.60
   5  17  -4  261.57   15.40
  -5  17   4  267.37   14.20
   4 -17  -4   22.90    5.90
  -4 -17   4   14.40    5.60
   4  17  -4   16.40    5.20
  -4  17   4   17.40    4.90
  -4  17   4   24.90    4.80
   3 -17  -4  466.65   21.60
  -3 -17   4  456.85   22.00
  -3  17   4  475.05   20.90
  -3  17   4  453.85   22.90
   3  17  -4  489.65   21.50
  -2 -17   4  363.76   18.40
  -2 -17   4  332.57   14.70
   2 -17  -4  380.76   18.30
  -2  17   4  374.56   15.70
   2  17  -4  382.26   17.80
  -2  17   4  407.16   17.70
   2  17  -4  356.66   15.10
  -1 -17   4   20.20    3.00
   1 -17  -4   15.60    5.40
  -1 -17   4   24.20    5.90
  -1  17   4   13.90    3.10
   1  17  -4   27.50    5.60
   1  17  -4   26.50    4.10
  -1  17   4   14.20    4.90
   0 -17   4  900.61   37.30
   0 -17  -4  904.21   36.80
   0  17  -4  962.70   35.90
   0  17  -4  872.11   36.20
   0  17   4  909.31   36.70
   1 -17   4   11.00    5.60
  -1 -17  -4    8.70    4.90
  -1  17  -4    7.40    4.40
  -1  17  -4   17.30    4.60
   1  17   4   10.60    5.10
   2 -17   4   46.10    6.90
  -2  17  -4   32.70    5.80
   2  17   4   29.00    5.80
  -2  17  -4   33.10    5.10
  -3 -17  -4  207.68   13.40
   3 -17   4  200.38   13.80
  -3  17  -4  196.88   11.50
  -3  17  -4  213.48   13.30
   3  17   4  203.98   12.80
   4 -17   4  315.27   17.60
  -4 -17  -4  307.37   16.90
  -4  17  -4  299.37   14.70
  -4  17  -4  327.07   17.10
   4  17   4  302.37   16.50
   5 -17   4   39.40    7.30
  -5 -17  -4   42.10    6.70
   5  17   4   37.30    6.50
  -5  17  -4   29.70    4.60
  -6 -17  -4  271.27   16.20
   6 -17   4  252.17   16.70
  -6  17  -4  252.67   16.30
   6  17   4  267.07   15.70
  -6  17  -4  271.07   12.90
   7 -17   4   29.60    7.40
  -7 -17  -4   26.10    6.80
  -7  17  -4   32.30    7.70
  -7  17  -4   31.20    4.40
   7  17   4   26.00    6.40
   8 -17   4    7.80    6.70
  -8 -17  -4   10.50    6.80
   8  17   4    4.00    6.10
  -8  17  -4   10.50    6.90
   8 -18  -4   -0.30    5.00
  -8 -18   4    7.80    7.00
  -8  18   4    6.10    4.80
   8  18  -4   -2.90    6.10
  -8  18   4   15.40    6.20
  -7 -18   4  485.75   25.40
  -7  18   4  458.25   20.90
  -7  18   4  470.85   21.90
   7  18  -4  470.65   22.90
  -6 -18   4   -4.90    5.90
   6 -18  -4   -5.30    5.10
   6  18  -4    1.20    5.10
  -6  18   4    7.00    4.80
  -6  18   4    8.90    5.30
  -5 -18   4  294.17   17.10
   5 -18  -4  280.07   16.20
   5  18  -4  295.17   16.20
  -5  18   4  288.37   14.90
  -5  18   4  295.07   15.20
   4 -18  -4    3.20    5.40
  -4 -18   4    4.00    5.70
   4  18  -4    1.60    5.00
  -4  18   4    6.30    4.50
  -4  18   4    5.90    4.80
  -3 -18   4   60.79    7.80
   3 -18  -4   55.79    7.20
   3  18  -4   66.89    7.20
  -3  18   4   49.40    6.30
  -3  18   4   58.79    6.80
  -2 -18   4   -6.30    5.60
   2 -18  -4   -1.30    5.00
   2  18  -4    6.90    4.90
   2  18  -4    0.80    2.50
  -2  18   4    9.20    5.10
  -2  18   4    4.60    3.40
   1 -18  -4  562.64   25.20
  -1 -18   4  546.45   25.30
   1  18  -4  548.95   24.30
  -1  18   4  569.94   24.50
   1  18  -4  567.54   22.50
   0 -18   4   -0.50    5.20
   0  18   4    2.30    5.10
   0  18  -4    5.10    3.80
   0  18  -4   -3.10    4.50
   1 -18   4  334.97   17.90
  -1 -18  -4  337.07   17.30
   1  18   4  317.97   17.10
  -1  18  -4  316.87   16.20
  -1  18  -4  361.76   16.10
   2 -18   4    3.00    5.50
  -2 -18  -4    1.20    5.20
  -2  18  -4    5.20    5.20
   2  18   4    5.50    5.20
  -2  18  -4    6.90    5.10
   3 -18   4   52.59    7.40
  -3 -18  -4   71.59    7.80
  -3  18  -4   58.49    7.30
  -3  18  -4   64.89    7.10
   3  18   4   73.59    7.70
  -4 -18  -4   14.50    6.30
   4 -18   4   36.20    7.40
   4  18   4   26.10    6.10
  -4  18  -4   30.40    6.60
  -4  18  -4   33.70    5.10
   5 -18   4  666.93   29.40
  -5 -18  -4  666.73   28.90
   5  18   4  627.94   28.30
  -5  18  -4  639.74   28.80
  -5  18  -4  627.94   26.40
  -6 -18  -4   10.50    6.90
   6 -18   4   14.50    7.20
  -6  18  -4   15.40    6.90
  -6  18  -4   18.50    4.60
   6  18   4   12.20    6.10
  -7 -18  -4  126.39   13.30
   7 -18   4  118.79   13.60
  -7  18  -4  139.09   13.70
  -7  18  -4  133.19    8.90
   7  18   4  130.99   14.10
  -6 -19   4  308.77   26.50
   6 -19  -4  252.67   15.80
  -6  19   4  286.97   15.10
   6  19  -4  256.87   23.10
  -6  19   4  273.57   15.00
  -5 -19   4   68.29    8.50
   5 -19  -4   79.09    8.50
  -5  19   4   68.59    7.10
   5  19  -4   68.19    8.10
  -5  19   4   99.49    9.90
   4 -19  -4   19.50    6.30
  -4 -19   4   36.80    7.50
  -4  19   4   31.00    5.90
   4  19  -4   35.00    6.60
  -4  19   4   29.50    5.40
   3 -19  -4   35.50    7.00
  -3 -19   4   40.70    7.20
   3  19  -4   36.20    6.60
  -3  19   4   32.10    6.20
  -3  19   4   45.70    5.20
   2 -19  -4  431.76   20.60
  -2 -19   4  428.46   21.60
  -2  19   4  398.86   17.40
   2  19  -4  420.76   20.20
  -2  19   4  421.76   20.10
   1 -19  -4   17.90    6.20
  -1 -19   4   12.60    6.20
   1  19  -4   24.40    3.70
  -1  19   4   23.20    5.80
   1  19  -4   16.60    5.40
   0 -19   4  610.24   27.40
   0 -19  -4  601.14   27.20
   0  19  -4  645.94   26.30
   0  19  -4  584.14   26.20
   0  19   4  615.64   26.80
   1 -19   4   46.40    7.40
  -1 -19  -4   42.70    6.90
  -1  19  -4   51.19    5.90
   1  19   4   42.00    6.60
  -1  19  -4   48.10    6.30
  -2 -19  -4  135.09   11.90
   2 -19   4  121.09   12.50
  -2  19  -4  132.39   10.30
  -2  19  -4  121.19   10.10
   2  19   4  121.19   11.70
  -3 -19  -4   41.20    7.30
   3 -19   4   26.20    6.80
  -3  19  -4   36.70    6.60
   3  19   4   25.80    6.50
  -3  19  -4   25.90    5.30
  -4 -19  -4  133.99   13.10
   4 -19   4  116.99   13.20
   4  19   4  119.29   12.20
  -4  19  -4  119.09    9.90
  -5 -19  -4   16.00    6.90
   5 -19   4   10.00    6.90
   5  19   4   21.00    6.40
[truncated: 850,591 more chars]
